# Supplementary material for: Genetic Barriers to Historical Gene Flow between Cryptic Species of Alpine Bumblebees Revealed by Comparative Population Genomics
Source: Mol Biol Evol. 2021 Apr 6;38(8):3126–43. doi: 10.1093/molbev/msab086 (PMC8321533; doi:10.1093/molbev/msab086)
Supplement: msab086_Supplementary_Data [file msab086_supplementary_data.zip]

Archive with 3 entries (3 files):
- bombus_IoD_supp_info_postrev.pdf
- supplementary_file_PEPCK_alignments.fasta.txt
- supplementary_information_sample_table.xlsx
