# Supplementary material for: Genetic Barriers to Historical Gene Flow between Cryptic Species of Alpine Bumblebees Revealed by Comparative Population Genomics
Source: Mol Biol Evol. 2021 Apr 6;38(8):3126–43. doi: 10.1093/molbev/msab086 (PMC8321533; doi:10.1093/molbev/msab086)
Supplement: msab086_Supplementary_Data [file msab086_supplementary_data.zip › supplementary_file_PEPCK_alignments.fasta.txt]

>C_MG280606.1_Bombus_interacti
TCTAGATCCTCTGGTCCACTTTTTGCCTCGCCAATCGGTGATCTATACAAATATGTTTAC
TTAGGAAAGTTTTAGGAAATGTTGAGTTTTTAAATTTCCTATAAATAGAAAAACATCCGC
AGTTTAATGATAAGTATTT-TTTAAATACTTTTATGCGTAATAATGAATTCCTACTTCAA
CGTCATCACTGATTTCTTTTTCTAATCCCTCCCAGAAGACTCCTCCGTCGCTGGTTGTGG
CCACATTGGTGAAGATAGTGTTCTTGAAGATAGTTCTCATAGCATTAGGGTTGGTAGCGC
TATTGGTTCCGGGTGCCACGCCGAAGAATCCATTTTCTGGATTTATAGCACGGAGTCTGC
CTTCCCGGTCGAATTTCATCCAGGTGATATCATCTCCCACGCACTCGACTTTGTACCCTG
GTAACGTCGGCTGCATCATGGCTAGGTTGGTCTTGCCGCAAGCACTGGGGAACGCTGCAG
TAATGTAACGCTTTCTACCTTTTGGATTTGTGATAGCCAGTATCTACAAAAGGTAACTGA
TACAGAATCTTAAGCGGCTAATGTACTTGCAAGTGCCAAGTAACGATTGAAATTGATTAT
AAGAGTAATAGTG-----AAGTTGTCACTGCTTTGATATCTTAAAAACTAAAAATTTTTA
TTTTTATTTAAAGTGTAGGTTTTGATATTTATGACAATTGTCTTTAATCTATATTGTGAG
TCTTGATGTTCAAGACATACACAAAATTGACTTTAATCTATATTATATCAATTTAGAGTT
TAAAACAATTGCTTTTAATTTATATTAGAAACGAAGCTTAGTATTCGAGATAATTGTTCT
TAATCTATATGATAGTAATCTCTGTAGAATTAAACTTTGATACAATTGCCTTTAAAGGTT
TCAACATCATTAATGCAAGGTGAAGTTGCGA
>C_MG280604.1_Bombus_sylvicola
TCTAGATCCTCTGGTCCACTTTTTGCCTCGCCAATCGGTGATCTATACAAATATGTTTAC
TTAGGAAAGTTTTAGGAAATGTTGAGTTTTTAAATTTCCTATAAATAGAAAAACATCCGC
AGTTTAATGATAAGTATTT-TTTAAATACTTTTATGCGTAATAATGAATTCCTACTTCAA
CGTCATCGCTGATTTCTTTTTCCAATCCCTCCCAGAAGACTCCTCCGTCGCTGGTTGTGG
CCACATTGGTGAAGATAGTGTTCTTGAAGATAGTTCTCATAGCATTAGGGTTGGTAGCGC
TATTGGTTCCGGGTGCCACGCCGAAGAATCCATTTTCTGGATTTATAGCACGGAGTCTGC
CTTCCCGGTCGAATTTCATCCAGGTGATATCATCTCCCACGCACTCGACTTTGTACCCTG
GTAACGTCGGCTGCATCATGGCTAGGTTGGTCTTGCCGCAAGCACTGGGGAACGCTGCAG
TAATGTAACGCTTTCTACCTTTTGGATTTGTGATAGCCAGTATCTACAAAAGGTAACTGA
TACAGAATCTTAAGCGGCTAATGTACTTGCAAGTGCCAAGTAACGATTGAAATTGATTAT
AAGAGTAATAGTG-----AAGTTGTCACTGCTTTGATATCTTAAAAACTAAAAATTTTTA
TTTTTATTTAAAGTGTAGGTTTTGATATTTATGACAATTGTCTTTAATCTATATTGTGAG
TCTTGATGTTCAAGACATACACAAAATTGACTTTAATCTATATTATATCAATTTAGAGTT
TAAAACAATTGCTTTTAATTTATATTACAAACGAAGCTTAGTATTCGAGATAATTGTTCT
TAATCTATATGATAGTAATCTCTGTAGAATTAAACTTTGATACAATTGCCTTTAAAGGTT
TCAACATATTACATGCAAGGTGAAGTTGCGA
>C_KY317983.1_Bombus_monticola
TCTAGATCCTCTGGTCCACTTTTTGCCTCGCCAATCGGTGATCTATACAAATATGTTTAC
TTAGGAAAGTTTTAGGAAATGTTGAGTTTTTAAATTTCCTATAAATAGAAAAACATCCGC
AGTTTAATGATAAGTATTT-TTTAAATACTTTTATGCGTAATAATGAATTCCTACTTCAA
CGTCATCACTGATTTCTTTTTCTAATCCCTCCCAGAAGACTCCTCCGTCGCTGGTTGTGG
CCACATTGGTGAAGATAGTGTTCTTGAAGATAGTTCTCATAGCATTAGGGTTGGTAGCGC
TATTGGTTCCGGGTGCCACGCCGAAGAATCCATTTTCTGGATTTATAGCACGGAGTCTGC
CTTCCCGGTCGAATTTCATCCAGGTGATATCATCTCCCACGCACTCGACTTTGTACCCTG
GTAACGTCGGCTGCATCATGGCTAGGTTGGTCTTGCCGCAAGCACTGGGGAACGCTGCAG
TAATGTAACGCTTTCTACCTTTTGGATTTGTGATAGCCAGTATCTACAAAAGGTAACTGA
TACAGAATCTTAAGCGGCTAATGTACTTGCAAGTGCCAAGTAACGATTGAAATTGATTAT
AAGAGTAATAGTG-----AAGTTGTCACTGCTTTGATATCTTAAAAACTAAAAATTTTTA
TTTTTATTTAAAGTGTAGGTTTTGATATTTATGACAATTGTCTTTAATCTATATTGTGAG
TCTTGATGTTCAAGACATACACAAAATTGACTTTAATCTATATTATATCAATTTAGAGTT
TAAAACAATTGCTTTTAATTTATATTAGAAACGAAGCTTAGTATTCGAGATAATTGTTCT
TAATCTATATGATAGTAATCTCTGTAGAATTAAACTTTGATACAATTGCCTTTAAAGGTT
TCAACATATTACATGCAAGGTGAAGTTGCGA
>C_KY317981.1_Bombus_lapponicus
TCTAGATCCTCTGGTCCACTTTTTGCCTCGCCAATCGGTGATCTATACAAATATGTTTAC
TTAGGAAAGTTTTAGGAAATGTTGAGTTTTTAAATTTCCTATAAATAGAAAAACATCCGC
AGTTTAATGATAAGTATTT-TTTAAATACTTTTATGCGTAATAATGAATTCCTACTTCAA
CGTCATCGCTGATTTCTTTTTCCAATCCCTCCCAGAAGACTCCTCCGTCGCTGGTTGTGG
CCACATTGGTGAAGATAGTGTTCTTGAAGATAGTTCTCATAGCATTAGGGTTGGTAGCGC
TATTGGTTCCGGGTGCCACGCCGAAGAATCCATTTTCTGGATTTATAGCACGGAGTCTGC
CTTCCCGGTCGAATTTCATCCAGGTGATATCATCTCCCACGCACTCGACTTTGTACCCTG
GTAACGTCGGCTGCATCATGGCTAGGTTGGTCTTGCCGCAAGCACTGGGGAACGCTGCAG
TAATGTAACGCTTTCTACCTTTTGGATTTGTGATAGCCAGTATCTACAAAAGGTAACTGA
TACAGAATCTTAAGCGGCTAATGTACTTGCAAGTGCCAAGTAACGATTGAAATTGATTAT
AAGAGTAATAGTG-----AAGTTGTCACTGCTTTGATATCTTAAAAACTAAAAATTTTTA
TTTTTATTTAAAGTGTAGGTTTTGATATTTATGACAATTGTCTTTAATCTATATTGTGAG
TCTTGATGTTCAAGACATACACAAAATTGACTTTAATCTATATTATATCAATTTAGAGTT
TAAAACAATTGCTTTTAATTTATATTACAAACGAAGCTTAGTATTCGAGATAATTGTTCT
TAATCTATATGATAGTAATCTCTGTAGAATTAAACTTTGATACAATTGCCTTTAAAGGTT
TCAACATATTACATGCAAGGTGAAGTTGCGA
>C_KY317984.1_Bombus_bimaculatus
TCTAGATCCTCTGGTCCACTTTTTGCCTCGCCAATCGGTGATCTATACAAATATGTTTAC
TTAGGAAAGTTTTAGGAAATGTTGAGTTTTTAAATTTCCTATAAATAGAAAAACATCCGC
AGTTTAATGATAAGTATTT-TTTAAATACTTTTATGCGTAATAATGAATTCCTACTTCAA
CGTCATCGCTGATTTCTTTTTCCAATCCCTCCCAGAAGACTCCTCCGTCGCTGGTTGCGG
CCACATTGGTGAAGATAGTGTTCTTGAAGATAGTTCTCATAGCATTAGGGTTGGTAGCGC
TATTGGTTCCGGGTGCCACGCCGAAGAATCCATTTTCTGGATTTATAGCACGGAGTCTGC
CTTCCCGGTCGAATTTCATCCAGGTGATATCATCTCCCACGCACTCGACTTTGTACCCTG
GTAACGTCGGCTGCATCATGGCTAGGTTGGTCTTGCCGCAAGCACTGGGGAACGCTGCAG
TAATGTAACGCTTTCTACCTTTTGGATTTGTGATAGCCAGTATCTACAAAAGGTAACTGA
TACAGAATCTTAAGCGGCTAATGTACTTGCAAGTGCCAAGTAACGATTGAAATTGATTAT
AAGAGCAATAGTG-----AAGTTGTCACTGCTTTGATATCTTAAAAACTAAAAATTTTTA
TTTTTATTTAAAGTGTAGGTTTTGATATTTATGACAATTGTCTTTAATCTATATTGTGAG
TCTTGATGTTCAAGACATACACAAAATTGACTTTAATCTATATTATATCAATTTAGAGTT
TAAAACAATTGCTTTTAATTTATATTAGAAACGAAGCTTAGTATTCGAGATAATTGTTCT
TAATCTATATGATAGTAATCTCTGTAGAATTAAACTTTGATACAATTGCCTTTAAAGATT
TCAACATATTACATGCAAGGTGAAGTTGCGA
>C_MG280608.1_Bombus_ephippiatus
TCTAGATCCTCTGGTCCACTTTTTGCCTCGCCAATCGGTGATCTATACAAATATGTTTAC
TTAGGAAAGTTTTAGGAAATGTTGAGTTTTTAAATTTCTTATAAATAGAAAAACATCCGC
AGTTTAATGATAAGGATTT-TTTAAATACTTTCATGCGTAATAATGAATTCCTACTTCAA
CGTCATCGCTGATTTCTTTTTCCAATCCCTCCCAGAAGACTCCTCCGTCGCTGGTTGCGG
CCACATTGGTGAAGATAGTGTTCTTGAAGATAGTTCTCATAGCATTAGGATTGGTAGCGC
TATTGGTTCCGGGTGCCACGCCGAAGAATCCATTTTCTGGATTTATAGCACGGAGTCTGC
CTTCCCGGTCGAATTTCATCCAGGTGATATCATCTCCCACGCACTCGACTTTGTACCCTG
GTAACGTCGGCTGCATCATGGCTAGGTTGGTCTTGCCGCAAGCACTGGGGAACGCTGCAG
TAATGTAACGCTTTCTACCTTTTGGATTTGTGATAGCCAGTATCTACAAAAGGTAACTGA
TACAGAATCTTAAGCGACTAATGTACTTGCAAGTGCCAAGTAACGATTGAAATTGATTAT
AAGAGTAATAGTGAAGTGAAGTTGTCACTGCTTTGATATCTTAAAAACTAAAAATTTTTA
TTTTTATTTAAAGTGTAGGTTTTGATATTTATGACAATTGTCTTTAATCTATATTGTGAG
TCTTGATGTTCAAGACATACACAAAATTGACTTTAATCTATATTATATCAATTTAGAGTT
TAAAACAATTGCTTTTAATTTATATTAGAAACGAAGCTTAGTATTTGAGATAATTGTTCT
TAATCTATATGATAGTAATCTCTGTAAAATTAAACTTTGATACAATTGCCTTTAAAGGTT
TCAACATATTACATGCAAGGTGAAGTTGCGA
>C_EF050849.1_Bombus_melanopygus
---------TCTGGTCCACTTTTTGCCTCGCCAATCGGTGATCTATACAAATATGTTTAC
TTAGGAAAGTTTTAGGAAATGTTGAGTTTTTAAATTTCCTATAAATAGAAAAACATCCGC
AGTTTAATGTTAAGGATTT-TTTAAATACTTTCATGCGTAATAATGAATTCCTACTTCAA
CGTCATCGCTGATTTCTTTTTCCAATCCCTCCCAGAAGACACCTCCGTCGCTGGTTGCGG
CCACATTGGTGAAGATAGTGTTCTTGAAGATAGTTCTCATAGCATTAGGGTTGGTAGCGC
TATTGGTTCCGGGTGCCACGCCGAAGAATCCATTTTCTGGATTTATAGCACGGAGTCTGC
CTTCCCGGTCGAATTTCATCCAGGTGATATCATCTCCCACGCACTCGACTTTGTACCCTG
GTAACGTCGGCTGCATCATGGCTAGGTTGGTCTTGCCGCAAGCACTGGGGAACGCTGCAG
TAATGTAACGCTTTCTACCTTTTGGATTTGTGATAGCCAGTATCTACAAAAGGTAACTGA
TACAGAATCTTAAGCGGCTAATGTACTTGCAAGTGCCAAGTAACGATTGAAATTGATTAT
AAGAGTAATAGTG-----AAGTTGTCACTGCTTTGATATCTTAAAAACTAAAAATTTTTA
TTTTTATTTAAAGTGTAGGTTTTGATATTTATGACAATTGTCTTTAATCTATATTGTGAG
TCTTGATGTTCAAGACATACACAAAATTGACTTTAATCTATATTATATCAATTTAGAGTT
TAAAACAATTGCTTTTAATTTATATTAGAAACGAAGCTTAGTATTCGAGATAATTGTTCT
TAATCTATATGATAGTAATCTCTGCAGAATTAAACTTTGATACAATTGCCTTTAAAGGTT
TCAACATATTACATGCA--------------
>120_S_Bor_6_W.B.incognitus
TCTAGATCCTCTGGTCCACTTTTTGCCTCGCCAATCGGTGATCTATACAAATATGTTTAC
TTAGGAAAGTTTTAGGAAACGTTGAGTTTTTAAATTTCCTATAAATAGAAAAACATCCGC
AGTTTAATGATAAGTATTT-TTTAAATACTTTTATGCGTAATAATGAATTCCTACTTCAA
CGTCATCACTGATTTCTTTTTCCAATCCCTCCCAGAAGACTCCTCCGTCGCTGGTTGTGG
CCACATTGGTGAAGATAGTGTTCTTGAAGATAGTTCTCATAGCATTAGGGTTGGTAGCGC
TATTGGTTCCGGGTGCCACGCCGAAGAATCCATTTTCTGGATTTATAGCACGGAGTCTGC
CTTCCCGGTCGAATTTCATCCAGGTGATATCATCTCCCACGCACTCGACTTTGTACCCTG
GTAACGTCGGCTGCATCATGGCTAGGTTGGTCTTGCCGCAAGCACTGGGGAACGCTGCAG
TAATGTAACGCTTTCTACCTTTTGGATTTGTGATAGCCAGTATCTACAAAAGGTAACTGA
TACAGAATCTTAAGCGGCTAATGTACTTGCAAGTGCCAAGTAACGATTGAAATTGATTAT
AAGAGTAATAGTG-----AAGTTGTCACTGCTTTGATATCTTAAAAACTAAAAATTTTTA
TTTTTATTTAAAGTGTAGGTTTTGATATTTATGACAATTGTCTTTAATCTATATTGCGAG
TCTTGATGTTCAAGACATACACAAAATTGACTTAAATCTATATTATATCAATTTAGAGTT
TAAAACAATTT--TTTAATTTATATTACAAACGAAGCTTAGTATTCGAGATAATTGTTCT
TAATCTATATGATAATAATCTCTGTAGAATTAAACTTTGATACAATTGCCTTTAAAGGTT
TCAACATATTACATGCAAGGTGAAGTTGCGA
>121_S_Bor_6_W.B.incognitus
TCTAGATCCTCTGGTCCACTTTTTGCCTCGCCAATCGGTGATCTGTACAAATATGTTTAC
TTAGGAAAGTTTTAGGAAACGTTGAGTTTTTAAATTTCCTATAAATAGAAAAACATCCGC
AGTTTAATGATAAGTATTT-TTTAAATACTTTTATGCGTAATAATGAATTCCTACTTCAA
CGTCATCGCTGATTTCTTTTTCCAATCCCTCCCAGAAGACTCCTCCGTCGCTGGTTGTGG
CCACATTGGTGAAGATAGTGTTCTTGAAGATAGTTCTCATAGCATTAGGGTTGGTAGCGC
TATTGGTTCCGGGTGCCACGCCGAAGAATCCATTTTCTGGATTTATAGCACGGAGTCTGC
CTTCCCGGTCGAATTTCATCCAGGTGATATCATCTCCCACGCACTCGACTTTGTACCCTG
GTAACGTCGGCTGCATCATGGCTAGGTTGGTCTTGCCGCAAGCACTGGGGAACGCTGCAG
TAATGTAACGCTTTCTACCTTTTGGATTTGTGATAGCCAGTATCTACAAAAGGTAACTGA
TACAGAATCTTAAGCGGCTAATGTACTTGCAAGTGCCAAGTAACGATTGAAATTGATTAT
AAGAGTAATAGTG-----AAGTTGTCACTGCTTTGATATCTTAAAAACTAAAAATTTTTA
TTTTTATTTAAAGTGTAGGTTTTGATATTTATGACAATTGTCTTTAATCTATATTGCGAG
TCTTGATGTTCAAGACATACACAAAATTGACTTAAATCTATATTATATCAATTTAGAGTT
TAAAACAATTT--TTTAATTTATATTACAAACGAAGCTTAGTATTCGAGATAATTGTTCT
TAATCTATATGATAATAATCTCTGTAGAATTAAACTTTGATACAATTGCCTTTAAAGGTT
TCAACATATTACATGCAAGGTGAAATTGCGA
>132_S_Bor_6_W.B.incognitus
TCTAGATCCTCTGGTCCACTTTTTGCCTCGCCAATCGGTGATCTGTACAAATATGTTTAC
TTAGGAAAGTTTTAGGAAACGTTGAGTTTTTAAATTTCCTATAAATAGAAAAACATCCGC
AGTTTAATGATAAGTATTT-TTTAAATACTTTTATGCGTAATAATGAATTCCTACTTCAA
CGTCATCGCTGATTTCTTTTTCCAATCCCTCCCAGAAGACTCCTCCGTCGCTGGTTGTGG
CCACATTGGTGAAGATAGTGTTCTTGAAGATAGTTCTCATAGCATTAGGGTTGGTAGCGC
TATTGGTTCCGGGTGCCACGCCGAAGAATCCATTTTCTGGATTTATAGCACGGAGTCTGC
CTTCCCGGTCGAATTTCATCCAGGTGATATCATCTCCCACGCACTCGACTTTGTACCCTG
GTAACGTCGGCTGCATCATGGCTAGGTTGGTCTTGCCGCAAGCACTGGGGAACGCTGCAG
TAATGTAACGCTTTCTACCTTTTGGATTTGTGATAGCCAGTATCTACAAAAGGTAACTGA
TACAGAATCTTAAGCGGCTAATGTACTTGCAAGTGCCAAGTAACGATTGAAATTGATTAT
AAGAGTAATAGTG-----AAGTTGTCACTGCTTTGATATCTTAAAAACTAAAAATTTTTA
TTTTTATTTAAAGTGTAGGTTTTGATATTTATGACAATTGTCTTTAATCTATATTGCGAG
TCTTGATGTTCAAGACATACACAAAATTGACTTAAATCTATATTATATCAATTTAGAGTT
TAAAACAATTT--TTTAATTTATATTACAAACGAAGCTTAGTATTCGAGATAATTGTTCT
TAATCTATATGATAATAATCTCTGTAGAATTAAACTTTGATACAATTGCCTTTAAAGGTT
TCAACATATTACATGCAAGGTGAAATTGCGA
>134_S_Bor_6_W.B.incognitus
TCTAGATCCTCTGGTCCACTTTTTGCCTCGCCAATCGGTGATCTATACAAATATGTTTAC
TTAGGAAAGTTTTAGGAAACGTTGAGTTTTTAAATTTCCTATAAATAGAAAAATATCCGC
AGTTTAATGATAAGTATTT-TTTAAATACTTTTATGCGTAATAATGAATTCCTACTTCAA
CGTCATCGCTGATTTCTTTTTCCAATCCCTCCCAGAAGACTCCTCCGTCGCTGGTTGCGG
CCACATTGGTGAAGATAGTGTTCTTGAAGATAGTTCTCATAGCATTAGGGTTGGTAGCGC
TATTGGTTCCGGGTGCCACGCCGAAGAATCCATTTTCTGGATTTATAGCACGGAGTCTGC
CTTCCCGGTCGAATTTCATCCAGGTGATATCATCTCCCACGCACTCGACTTTGTACCCTG
GTAACGTCGGCTGCATCATGGCTAGGTTGGTCTTGCCGCAAGCACTGGGGAACGCTGCAG
TAATGTAACGCTTTCTACCTTTTGGATTTGTGATAGCCAGTATCTACAAAAGGTAACTGA
TACAGAATCTTAAGCGGCTAATGTACTTGCAAGTGCCAAGTAACGATTGAAATTGATTAT
AAGAGTAATAGTG-----AAGTTGTCACTGCTTTGATATCTTAAAAACTAAAAATTTTTA
TTTTTATTTAAAGTGTAGGTTTTGATATTTATGACAATTGTCTTTAATCTATATTGTGAG
TCTTGATGTTCAAGACATACACAAAATTGACTTTAATCTATATTATATCAATTTAGAGTT
TAAAACAATTT--TTTAATTTATATTACAAACGAAGCTTAGTATTCGAGATAATTGTTCT
TAATCTATATGATAGTAATCTCTGTAGAATTAAACTTTGATACAATTGCCTTTAAAGGTT
TCAACATATTACATGCAAGGTGAAGTTGCGA
>139_S_Bor_6_W.B.incognitus
TCTAGATCCTCTGGTCCACTTTTTGCCTCGCCAATCGGTGATCTATACAAATATGTTTAC
TTAGGAAAGTTTTAGGAAACGTTGAGTTTTTAAATTTCCTATAAATAGAAAAACATCCGC
AGTTTAATGATAAGTATTT-TTTAAATACTTTTATGCGTAATAATGAATTCCTACTTCAA
CGTCATCACTGATTTCTTTTTCCAATCCCTCCCAGAAGACTCCTCCGTCGCTGGTTGTGG
CCACATTGGTGAAGATAGTGTTCTTGAAGATAGTTCTCATAGCATTAGGGTTGGTAGCGC
TATTGGTTCCGGGTGCCACGCCGAAGAATCCATTTTCTGGATTTATAGCACGGAGTCTGC
CTTCCCGGTCGAATTTCATCCAGGTGATATCATCTCCCACGCACTCGACTTTGTACCCTG
GTAACGTCGGCTGCATCATGGCTAGGTTGGTCTTGCCGCAAGCACTGGGGAACGCTGCAG
TAATGTAACGCTTTCTACCTTTTGGATTTGTGATAGCCAGTATCTACAAAAGGTAACTGA
TACAGAATCTTAAGCGGCTAATGTACTTGCAAGTGCCAAGTAACGATTGAAATTGATTAT
AAGAGTAATAGTG-----AAGTTGTCACTGCTTTGATATCTTAAAAACTAAAAATTTTTA
TTTTTATTTAAAGTGTAGGTTTTGATATTTATGACAATTGTCTTTAATCTATATTGCGAG
TCTTGATGTTCAAGACATACACAAAATTGACTTTAATCTATATTATATCAATTTAGAGTT
TAAAACAATTT--TTTAATTTATATTACAAACGAAGCTTAGTATTCGAGATAATTGTTCT
TAATCTATATGATAGTAATCTCTGTAGAATTAAACTTTGATACAATTGCCTTTAAAGGTT
TCAACATATTACATGCAAGGTGAAGTTGCGA
>142_S_Bor_3_W.B.incognitus
TCTAGATCCTCTGGTCCACTTTTTGCCTCGCCAATCGGTGATCTATACAAATATGTTTAC
TTAGGAAAGTTTTAGGAAACGTTGAGTTTTTAAATTTCCTATAAATAGAAAAATATCCGC
AGTTTAATGATAAGTATTT-TTTAAATACTTTTATGCGTAATAATGAATTCCTACTTCAA
CGTCATCGCTGATTTCTTTTTCCAATCCCTCCCAGAAGACTCCTCCGTCGCTGGTTGCGG
CCACATTGGTGAAGATAGTGTTCTTGAAGATAGTTCTCATAGCATTAGGGTTGGTAGCGC
TATTGGTTCCGGGTGCCACGCCGAAGAATCCATTTTCTGGATTTATAGCACGGAGTCTGC
CTTCCCGGTCGAATTTCATCCAGGTGATATCATCTCCCACGCACTCGACTTTGTACCCTG
GTAACGTCGGCTGCATCATGGCTAGGTTGGTCTTGCCGCAAGCACTGGGGAACGCTGCAG
TAATGTAACGCTTTCTACCTTTTGGATTTGTGATAGCCAGTATCTACAAAAGGTAACTGA
TACAGAATCTTAAGCGGCTAATGTACTTGCAAGTGCCAAGTAACGATTGAAATTGATTAT
AAGAGTAATAGTG-----AAGTTGTCACTGCTTTGATATCTTAAAAACTAAAAATTTTTA
TTTTTATTTAAAGTGTAGGTTTTGATATTTATGACAATTGTCTTTAATCTATATTGTGAG
TCTTGATGTTCAAGACATACGCAAAATTGACTTTAATCTATATTATATCAATTTAGAGTT
TAAAACAATTT--TTTAATTTATATTACAAACGAAGCTTAGTATTCGAGATAATTGTTCT
TAATCTATATGATAGTAATCTCTGTAGAATTAAACTTTGATACAATTGCCTTTAAAGGTT
TCAACATATTACATGCAAGGTGAAGTTGCGA
>146_S_Bor_3_W.B.incognitus
TCTAGATCCTCTGGTCCACTTTTTGCCTCGCCAATCGGTGATCTGTACAAATATGTTTAC
TTAGGAAAGTTTTAGGAAACGTTGAGTTTTTAAATTTCCTATAAATAGAAAAACATCCGC
AGTTTAATGATAAGTATTT-TTTAAATACTTTTATGCGTAATAATGAATTCCTACTTCAA
CGTCATCGCTGATTTCTTTTTCCAATCCCTCCCAGAAGACTCCTCCGTCGCTGGTTGCGG
CCACATTGGTGAAGATAGTGTTCTTGAAGATAGTTCTCATAGCATTAGGGTTGGTAGCGC
TATTGGTTCCGGGTGCCACGCCGAAGAATCCATTTTCTGGATTTATAGCACGGAGTCTGC
CTTCCCGGTCGAATTTCATCCAGGTGATATCATCTCCCACGCACTCGACTTTGTACCCTG
GTAACGTCGGCTGCATCATGGCTAGGTTGGTCTTGCCGCAAGCACTGGGGAACGCTGCAG
TAATGTAACGCTTTCTACCTTTTGGATTTGTGATAGCCAGTATCTACAAAAGGTAACTGA
TACAGAATCTTAAGCGGCTAATGTACTTGCAAGTGCCAAGTAACGATTGAAATTGATTAT
AAGAGTAATAGTG-----AAGTTGTCACTGCTTTGATATCTTAAAAACTAAAAATTTTTA
TTTTTATTTAAAGTGTAGGTTTTGATATTTATGACAATTGTCTTTAATCTATATTGTGAG
TCTTGATGTTTAAGACATACGCAAAATTGACTTTAATCTATATTATATCAATTTAGAGTT
TAAAACAATTT--TTTAATTTATATTACAAACGAAGCTTAGTATTCGAGATAATTGTTCT
TAATCTATATGATAGTAATCTCTGTAGAATTAAACTTTGATACAATTGCCTTTAAAGGTT
TCAACATATTACATGCAAGGTGAAGTTGCGA
>149_S_Bor_3_W.B.sylvicola
TCTAGATCCTCTGGTCCACTTTTTGCCTCGCCAATCGGTGATCTATACAAATATGTTTAC
TTAGGAAAGTTTTAGGAAATGTTGAGTTTTTAAATTTCCTATAAATAGAAAAACATCCGC
AGTTTAATGATAAGTATTT-TTTAAATACTTTTATGCGTAATAATGAATTCCTACTTCAA
CGTCATCGCTGATTTCTTTTTCCAATCCCTCCCAGAAGACTCCTCCGTCGCTGGTTGTGG
CCACATTGGTGAAGATAGTGTTCTTGAAGATAGTTCTCATAGCATTAGGGTTGGTAGCGC
TATTGGTTCCGGGTGCCACGCCGAAGAATCCATTTTCTGGATTTATAGCACGGAGTCTGC
CTTCCCGGTCGAATTTCATCCAGGTGATATCATCTCCCACGCACTCGACTTTGTACCCTG
GTAACGTCGGCTGCATCATGGCTAGGTTGGTCTTGCCGCAAGCACTGGGGAACGCTGCAG
TAATGTAACGCTTTCTACCTTTTGGATTTGTGATAGCCAGTATCTACAAAAGGTAACTGA
TACAGAATCTTAAGCGGCTAATGTACTTGCAAGTGCCAAGTAACGATTGAAATTGATTAT
AAGAGTAATAGTG-----AAGTTGTCACTGCTTTGATATCTTAAAAACTAAAAATTTTTA
TTTTTATTTAAAGTGTAGGTTTTGATATTTATGACAATTGTCTTTAGTCTATATTGTGAG
TCTTGATGTTCAAGACATACACAAAATTGACTTTAATCTATATTATATCAATTTAGAGTT
TAAAACAATTGCTTTTAATTTATATTAGAAACGAAGCTTAGTATTCGAGATAATTGTTCT
TAATCTATATGATAGTAATCTCTGTAGAATTAAACTTTGATACAATTGCCTTTAAAGGTT
TCAACATATTACATGCAAGGTGAAGTTGCGA
>150_S_Bor_3_W.B.incognitus
TCTAGATCCTCTGGTCCACTTTTTGCCTCGCCAATCGGTGATCTATACAAATATGTTTAC
TTAGGAAAGTTTTAGGAAACGTTGAGTTTTTAAATTTCCTATAAATAGAAAAACATCCGC
AGTTTAATGATAAGTATTT-TTTAAATACTTTTATGCGTAATAATGAATTCCTACTTCAA
CGTCATCACTGATTTCTTTTTCCAATCCCTCCCAGAAGACTCCTCCGTCGCTGGTTGTGG
CCACATTGGTGAAGATAGTGTTCTTGAAGATAGTTCTCATAGCATTAGGGTTGGTAGCGC
TATTGGTTCCGGGTGCCACGCCGAAGAATCCATTTTCTGGATTTATAGCACGGAGTCTGC
CTTCCCGGTCGAATTTCATCCAGGTGATATCATCTCCCACGCACTCGACTTTGTACCCTG
GTAACGTCGGCTGCATCATGGCTAGGTTGGTCTTGCCGCAAGCACTGGGGAACGCTGCAG
TAATGTAACGCTTTCTACCTTTTGGATTTGTGATAGCCAGTATCTACAAAAGGTAACTGA
TACAGAATCTTAAGCGGCTAATGTACTTGCAAGTGCCAAGTAACGATTGAAATTGATTAT
AAGAGTAATAGTG-----AAGTTGTCACTGCTTTGATATCTTAAAAACTAAAAATTTTTA
TTTTTATTTAAAGTGTAGGTTTTGATATTTATGACAATTGTCTTTAATCTATATTGTGAG
TCTTGATGTTCAAGACATACACAAAATTGACTTTAATCTATATTATATCAATTTAGAGTT
TAAAACAATTT--TTTAATTTATATTACAAACGAAGCTTAGTATTCGAGATAATTGTTCT
TAATCTATATGATAGTAATCTCTGTAGAATTAAACTTTGATACAATTGCCTTTAAAGGTT
TCAACATATTACATGCAAGGTGAAGTTGCGA
>151_S_Bor_3_W.B.sylvicola
TCTAGATCCTCTGGTCCACTTTTTGCCTCGCCAATCGGTGATCTATACAAATATGTTTAC
TTAGGAAAGTTTTAGGAAATGTTGAGTTTTTAAATTTCCTATAAATAGAAAAACATCCGC
AGTTTAATGATAAGTATTT-TTTAAATACTTTTATGCGTAATAATGAATTCCTACTTCAA
CGTCATCGCTGATTTCTTTTTCTAATCCCTCCCAGAAGACTCCTCCGTCGCTGGTTGTGG
CCACATTGGTGAAGATAGTGTTCTTGAAGATAGTTCTCATAGCATTAGGGTTGGTAGCGC
TATTGGTTCCGGGTGCCACGCCGAAGAATCCATTTTCTGGATTTATAGCACGGAGTCTGC
CTTCCCGGTCGAATTTCATCCAGGTGATATCATCTCCCACGCACTCGACTTTGTACCCTG
GTAACGTCGGCTGCATCATGGCTAGGTTGGTCTTGCCGCAAGCACTGGGGAACGCTGCAG
TAATGTAACGCTTTCTACCTTTTGGATTTGTGATAGCCAGTATCTACAAAAGGTAACTGA
TACAGAATCTTAAGCGGCTAATGTACTTGCAAGTGCCAAGTAACGATTGAAATTGATTAT
AAGAGTAATAGTG-----AAGTTGTCACTGCTTTGATATCTTAAAAACTAAAAATTTTTA
TTTTTATTTAAAGTGTAGGTTTTGATATTTATGACAATTGTCTTTAATCTATATTGTGAG
TCTTGATGTTCAAGACATACACAAAATTGACTTTAATCTATATTATATCAATTTAGAGTT
TAAAACAATTGCTTTTAATTTATATTAGAAACGAAGCTTAGTATTCGAGATAATTGTTCT
TAATCTATATGATAGTAATCTCTGTAGAATTAAACTTTGATACAATTGCCTTTAAAGGTT
TCAACATATTACATGCAAGGTGAAGTTGCGA
>181_S_Bor_8_W.B.bifarius
TCTAGATTCTCTGGTCCACTTTTTGCCTCGCCAATCGGTGATCTATACAAATATGTTTAC
TTAGGGAAGTTTTAGGAAATTTTGAGTTTTTAAATTTCCTATAAATAGAAAAACATCCGC
AGTTTAATGATAAGGATTTT-TTAAATACTTTCATGCGTAATAATGAATTCCTACTTCAA
CGTCATCGCTGATTTCTTTTTCCAATCCCTCCCAGAAGACTCCTCCGTCGCTGGTTGCGG
CCACATTGGTGAAGATAGTGTTCTTGAAGATAGTTCTCATAGCATTAGGGTTGGTAGCGC
TATTGGTTCCGGGTGCCACGCCGAAGAATCCATTTTCTGGATTTATAGCACGGAGTCTGC
CTTCCCGGTCGAATTTCATCCAGGTGATATCATCTCCCACGCACTCGACTTTGTACCCTG
GTAACGTCGGCTGCATCATGGCTAGGTTGGTCTTGCCGCAAGCACTGGGGAACGCTGCAG
TAATGTAACGCTTTCTACCTTTTGGATTTGTGATAGCCAGTATCTACAAAAGGTAACTGA
TACAGAATCTTAAGCGACTAATGTACTTGCAAGTGCCAAGTAACGATTGAAATTGATTAT
AAGAGTAATAGTG-----AAGTTGTCACTGTTTTGATATCTTAAAAACTAAAAATTTTTA
TTTTTATTTAAAGTGTAGGTTTTGATGTTTATGACAATTGTCTTTAATCTATATTGCGAG
TCTTGATGTTCAAGACATACATAAAATTGACTTTAATCTATATTATATCAATTTAGAGTT
TAAAACAATTGCTTTTAATTTATATTAGAAACGAAGCTTAGTATTTGAGATAATTGTTCT
TAATCTATATGATAGTAATCTCTGTAAAATTAAACTTTGATACAATTGCCTTTAAAGGTT
TCAACATATTACATGCAAGGTGAAGTTGCGA
>191_S_Bor_8_W.B.incognitus
TCTAGATCCTCTGGTCCACTTTTTGCCTCGCCAATCGGTGATCTATACAAATATGTTTAC
TTAGGAAAGTTTTAGGAAACGTTGAGTTTTTAAATTTCCTATAAATAGAAAAATATCCGC
AGTTTAATGATAAGTATTT-TTTAAATACTTTTATGCGTAATAATGAATTCCTACTTCAA
CGTCATCGCTGATTTCTTTTTCCAATCCCTCCCAGAAGACTCCTCCGTCGCTGGTTGCGG
CCACATTGGTGAAGATAGTGTTCTTGAAGATAGTTCTCATAGCATTAGGGTTGGTAGCGC
TATTGGTTCCGGGTGCCACGCCGAAGAATCCATTTTCTGGATTTATAGCACGGAGTCTGC
CTTCCCGGTCGAATTTCATCCAGGTGATATCATCTCCCACGCACTCGACTTTGTACCCTG
GTAACGTCGGCTGCATCATGGCTAGGTTGGTCTTGCCGCAAGCACTGGGGAACGCTGCAG
TAATGTAACGCTTTCTACCTTTTGGATTTGTGATAGCCAGTATCTACAAAAGGTAACTGA
TACAGAATCTTAAGCGGCTAATGTACTTGCAAGTGCCAAGTAACGATTGAAATTGATTAT
AAGAGTAATAGTG-----AAGTTGTCACTGCTTTGATATCTTAAAAACTAAAAATTTTTA
TTTTTATTTAAAGTGTAGGTTTTGATATTTATGACAATTGTCTTTAATCTATATTGTGAG
TCTTGATGTTCAAGACATACACAAAATTGACTTTAATCTATATTATATCAATTTAGAGTT
TAAAACAATTT--TTTAATTTATATTACAAACGAAGCTTAGTATTCGAGATAATTGTTCT
TAATCTATATGATAGTAATCTCTGTAGAATTAAACTTTGATACAATTGCCTTTAAAGGTT
TCAACATATTACATGCAAGGTGAAGTTGCGA
>193_S_Bor_8_W.B.incognitus
TCTAGATCCTCTGGTCCACTTTTTGCCTCGCCAATCGGTGATCTATACAAATATGTTTAC
TTAGGAAAGTTTTAGGAAACGTTGAGTTTTTAAATTTCCTATAAATAGAAAAACATCCGC
AGTTTAATGATAAGTATTT-TTTAAATACTTTTATGCGTAATAATGAATTCCTACTTCAA
CGTCATCGCTGATTTCTTTTTCCAATCCCTCCCAGAAGACTCCTCCGTCGCTGGTTGCGG
CCACATTGGTGAAGATAGTGTTCTTGAAGATAGTTCTCATAGCATTAGGGTTGGTAGCGC
TATTGGTTCCGGGTGCCACGCCGAAGAATCCATTTTCTGGATTTATAGCACGGAGTCTGC
CTTCCCGGTCGAATTTCATCCAGGTGATATCATCTCCCACGCACTCGACTTTGTACCCTG
GTAACGTCGGCTGCATCATGGCTAGGTTGGTCTTGCCGCAAGCACTGGGGAACGCTGCAG
TAATGTAACGCTTTCTACCTTTTGGATTTGTGATAGCCAGTATCTACAAAAGGTAACTGA
TACAGAATCTTAAGCGGCTAATGTACTTGCAAGTGCCAAGTAACGATTGAAATTGATTAT
AAGAGTAATAGTG-----AAGTTGTCACTGCTTTGATATCTTAAAAACTAAAAATTTTTA
TTTTTATTTAAAGTGTAGGTTTTGATATTTATGACAATTGTCTTTAATCTATATTGTGAG
TCTTGATGTTCAAGACATACACAAAATTGACTTTAATCTATATTATATCAATTTAGAGTT
TAAAACAATTT--TTTAATTTATATTACAAACGAAGCTTAGTATTCGAGATAATTGTTCT
TAATCTATATGATAGTAATCTCTGTAGAATTAAACTTTGATACAATTGCCTTTAAAGGTT
TCAACATATTACATGCAAGGTGAAGTTGCGA
>216_S_Hor_9_W.B.sylvicola
TCTAGATCCTCTGGTCCACTTTTTGCCTCGCCAATCGGTGATCTATACAAATATGTTTAC
TTAGGAAAGTTTTAGGAAATGTTGAGTTTTTAAATTTCCTATAAATAGAAAAACATCCGC
AGTTTAATGATAAGTATTT-TTTAAATACTTTTATGCGTAATAATGAATTCCTACTTCAA
CGTCATCGCTGATTTCTTTTTCCAATCCCTCCCAGAAGACTCCTCCGTCGCTGGTTGTGG
CCACATTGGTGAAGATAGTGTTCTTGAAGATAGTTCTCATAGCATTAGGGTTGGTAGCGC
TATTGGTTCCGGGTGCCACGCCGAAGAATCCATTTTCTGGATTTATAGCACGGAGTCTGC
CTTCCCGGTCGAATTTCATCCAGGTGATATCATCTCCCACGCACTCGACTTTGTACCCTG
GTAACGTCGGCTGCATCATGGCTAGGTTGGTCTTGCCGCAAGCACTGGGGAACGCTGCAG
TAATGTAACGCTTTCTACCTTTTGGATTTGTGATAGCCAGTATCTACAAAAGGTAACTGA
TACAGAATCTTAAGCGGCTAATGTACTTGCAAGTGCCAAGTAACGATTGAAATTGATTAT
AAGAGTAATAGTG-----AAGTTGTCACTGCTTTGATATCTTAAAAACTAAAAATTTTTA
TTTTTATTTAAAGTGTAGGTTTTGATATTTATGACAATTGTCTTTAATCTATATTGTGAG
TCTTGATGTTCAAGACATACACAAAATTGACTTTAATCTATATTATATCAATTTAGAGTT
TAAAACAATTGCTTTTAATTTATATTAGAAACGAAGCTTAGTATTCGAGATAATTGTTCT
TAATCTATATGATAGTAATCTCTGTAGAATTAAACTTTGATACAATTGCCTTTAAAGGTT
TCAACATATTACATGCAAGGTGAAGTTGCGA
>217_S_Hor_9_W.B.sylvicola
TCTAGATCCTCTGGTCCACTTTTTGCCTCGCCAATCGGTGATCTATACAAATATGTTTAC
TTAGGAAAGTTTTAGGAAATGTTGAGTTTTTAAATTTCCTATAAATAGAAAAACATCCGC
AGTTTAATGATAAGTATTT-TTTAAATACTTTTATGCGTAATAATGAATTCCTACTTCAA
CGTCATCGCTGATTTCTTTTTCCAATCCCTCCCAGAAGACTCCTCCGTCGCTGGTTGTGG
CCACATTGGTGAAGATAGTGTTCTTGAAGATAGTTCTCATAGCATTAGGGTTGGTAGCGC
TATTGGTTCCGGGTGCCACGCCGAAGAATCCATTTTCTGGATTTATAGCACGGAGTCTGC
CTTCCCGGTCGAATTTCATCCAGGTGATATCATCTCCCACGCACTCGACTTTGTACCCTG
GTAACGTCGGCTGCATCATGGCTAGGTTGGTCTTGCCGCAAGCACTGGGGAACGCTGCAG
TAATGTAACGCTTTCTACCTTTTGGATTTGTGATAGCCAGTATCTACAAAAGGTAACTGA
TACAGAATCTTAAGCGGCTAATGTACTTGCAAGTGCCAAGTAACGATTGAAATTGATTAT
AAGAGTAATAGTG-----AAGTTGTCACTGCTTTGATATCTTAAAAACTAAAAATTTTTA
TTTTTATTTAAAGTGTAGGTTTTGATATTTATGACAATTGTCTTTAATCTATATTGTGAG
TCTTGATGTTCAAGACATACACAAAATTGACTTTAATCTATATTATATCAATTTAGAGTT
TAAAACAATTGCTTTTAATTTATATTAGAAACGAAGCTTAGTATTCGAGATAATTGTTCT
TAATCTATATGATAGTAATCTCTGTAGAATTAAACTTTGATACAATTGCCTTTAAAGGTT
TCAACATATTACATGCAAGGTGAAGTTGCGA
>218_S_Hor_9_W.B.sylvicola
TCTAGATCCTCTGGTCCACTTTTTGCCTCGCCAATCGGTGATCTATACAAATATGTTTAC
TTAGGAAAGTTTTAGGAAATGTTGAGTTTTTAAATTTCCTATAAATAGAAAAACATCCGC
AGTTTAATGATAAGTATTT-TTTAAATACTTTTATGCGTAATAATGAATTCCTACTTCAA
CGTCATCGCTGATTTCTTTTTCCAATCCCTCCCAGAAGACTCCTCCGTCGCTGGTTGTGG
CCACATTGGTGAAGATAGTGTTCTTGAAGATAGTTCTCATAGCATTAGGGTTGGTAGCGC
TATTGGTTCCGGGTGCCACGCCGAAGAATCCATTTTCTGGATTTATAGCACGGAGTCTGC
CTTCCCGGTCGAATTTCATCCAGGTGATATCATCTCCCACGCACTCGACTTTGTACCCTG
GTAACGTCGGCTGCATCATGGCTAGGTTGGTCTTGCCGCAAGCACTGGGGAACGCTGCAG
TAATGTAACGCTTTCTACCTTTTGGATTTGTGATAGCCAGTATCTACAAAAGGTAACTGA
TACAGAATCTTAAGCGGCTAATGTACTTGCAAGTGCCAAGTAACGATTGAAATTGATTAT
AAGAGTAATAGTG-----AAGTTGTCACTGCTTTGATATCTTAAAAACTAAAAATTTTTA
TTTTTATTTAAAGTGTAGGTTTTGATATTTATGACAATTGTCTTTAATCTATATTGTGAG
TCTTGATGTTCAAGACATACACAAAATTGACTTTAATCTATATTATATCAATTTAGAGTT
TAAAACAATTGCTTTTAATTTATATTAGAAACGAAGCTTAGTATTCGAGATAATTGTTCT
TAATCTATATGATAGTAATCTCTGTAGAATTAAACTTTGATACAATTGCCTTTAAAGGTT
TCAACATATTACATGCAAGGTGAAGTTGCGA
>219_S_Hor_9_W.B.sylvicola
TCTAGATCCTCTGGTCCACTTTTTGCCTCGCCAATCGGTGATCTATACAAATATGTTTAC
TTAGGAAAGTTTTAGGAAATGTTGAGTTTTTAAATTTCCTATAAATAGAAAAACATCCGC
AGTTTAATGATAAGTATTT-TTTAAATACTTTTATGCGTAATAATGAATTCCTACTTCAA
CGTCATCGCTGATTTCTTTTTCTAATCCCTCCCAGAAGACTCCTCCGTCGCTGGTTGTGG
CCACATTGGTGAAGATAGTGTTCTTGAAGATAGTTCTCATAGCATTAGGGTTGGTAGCGC
TATTGGTTCCGGGTGCCACGCCGAAGAATCCATTTTCTGGATTTATAGCACGGAGTCTGC
CTTCCCGGTCGAATTTCATCCAGGTGATATCATCTCCCACGCACTCGACTTTGTACCCTG
GTAACGTCGGCTGCATCATGGCTAGGTTGGTCTTGCCGCAAGCACTGGGGAACGCTGCAG
TAATGTAACGCTTTCTACCTTTTGGATTTGTGATAGCCAGTATCTACAAAAGGTAACTGA
TACAGAATCTTAAGCGGCTAATGTACTTGCAAGTGCCAAGTAACGATTGAAATTGATTAT
AAGAGTAATAGTG-----AAGTTGTCACTGCTTTGATATCTTAAAAACTAAAAATTTTTA
TTTTTATTTAAAGTGTAGGTTTTGATATTTATGACAATTGTCTTTAATCTATATTGTGAG
TCTTGATGTTCAAGACATACACAAAATTGACTTTAATCTATATTATATCAATTTAGAGTT
TAAAACAATTGCTTTTAATTTATATTAGAAACGAAGCTTAGTATTCGAGATAATTGTTCT
TATTCTATATGATAATAATCTCTGTAGAATTAAACTTTGATACAATTGCCTTTAAAGGTT
TCAACATATTACATGCAAGGTGAAGTTGCGA
>220_S_Hor_9_W.B.sylvicola
TCTAGATCCTCTGGTCCACTTTTTGCCTCGCCAATCGGTGATCTATACAAATATGTTTAC
TTAGGAAAGTTTTAGGAAATGTTGAGTTTTTAAATTTCCTATAAATAGAAAAACATCCGC
AGTTTAATGATAAGTATTT-TTTAAATACTTTTATGCGTAATAATGAATTCCTACTTCAA
CGTCATCGCTGATTTCTTTTTCCAATCCCTCCCAGAAGACTCCTCCGTCGCTGGTTGTGG
CCACATTGGTGAAGATAGTGTTCTTGAAGATAGTTCTCATAGCATTAGGGTTGGTAGCGC
TATTGGTTCCGGGTGCCACGCCGAAGAATCCATTTTCTGGATTTATAGCACGGAGTCTGC
CTTCCCGGTCGAATTTCATCCAGGTGATATCATCTCCCACGCACTCGACTTTGTACCCTG
GTAACGTCGGCTGCATCATGGCTAGGTTGGTCTTGCCGCAAGCACTGGGGAACGCTGCAG
TAATGTAACGCTTTCTACCTTTTGGATTTGTGATAGCCAGTATCTACAAAAGGTAACTGA
TACAGAATCTTAAGCGGCTAATGTACTTGCAAGTGCCAAGTAACGATTGAAATTGATTAT
AAGAGTAATAGTG-----AAGTTGTCACTGCTTTGATATCTTAAAAACTAAAAATTTTTA
TTTTTATTTAAAGTGTAGGTTTTGATATTTATGACAATTGTCTTTAATCTATATTGTGAG
TCTTGATGTTCAAGACATACACAAAATTGACTTTAATCTATATTATATCAATTTAGAGTT
TAAAACAATTGCTTTTAATTTATATTAGAAACGAAGCTTAGTATTCGAGATAATTGTTCT
TAATCTATATGATAGTAATCTCTGTAGAATTAAACTTTGATACAATTGCCTTTAAAGGTT
TCAACATATTACATGCAAGGTGAAGTTGCGA
>221_S_Hor_9_W.B.sylvicola
TCTAGATCCTCTGGTCCACTTTTTGCCTCGCCAATCGGTGATCTATACAAATATGTTTAC
TTAGGAAAGTTTTAGGAAATGTTGAGTTTTTAAATTTCCTATAAATAGAAAAACATCCGC
AGTTTAATGATAAGTATTT-TTTAAATACTTTTATGCGTAATAATGAATTCCTACTTCAA
CGTCATCGCTGATTTCTTTTTCCAATCCCTCCCAGAAGACTCCTCCGTCGCTGGTTGTGG
CCACATTGGTGAAGATAGTGTTCTTGAAGATAGTTCTCATAGCATTAGGGTTGGTAGCGC
TATTGGTTCCGGGTGCCACGCCGAAGAATCCATTTTCTGGATTTATAGCACGGAGTCTGC
CTTCCCGGTCGAATTTCATCCAGGTGATATCATCTCCCACGCACTCGACTTTGTACCCTG
GTAACGTCGGCTGCATCATGGCTAGGTTGGTCTTGCCGCAAGCACTGGGGAACGCTGCAG
TAATGTAACGCTTTCTACCTTTTGGATTTGTGATAGCCAGTATCTACAAAAGGTAACTGA
TACAGAATCTTAAGCGGCTAATGTACTTGCAAGTGCCAAGTAACGATTGAAATTGATTAT
AAGAGTAATAGTG-----AAGTTGTCACTGCTTTGATATCTTAAAAACTAAAAATTTTTA
TTTTTATTTAAAGTGTAGGTTTTGATATTTATGACAATTGTCTTTAGTCTATATTGTGAG
TCTTGATGTTCAAGACATACACAAAATTGACTTTAATCTATATTATATCAATTTAGAGTT
TAAAACAATTGCTTTTAATTTATATTACAAACGAAGCTTAGTATTCGAGATAATTGTTCT
TAATCTATATGATAGTAATCTCTGTAGAATTAAACTTTGATACAATTGCCTTTAAAGGTT
TCAACATATTACATGCAAGGTGAAGTTGCGA
>223_S_Hor_9_W.B.sylvicola
TCTAGATCCTCTGGTCCACTTTTTGCCTCGCCAATCGGTGATCTATACAAATATGTTTAC
TTAGGAAAGTTTTAGGAAATGTTGAGTTTTTAAATTTCCTATAAATAGAAAAACATCCGC
AGTTTAATGATAAGTATTT-TTTAAATACTTTTATGCGTAATAATGAATTCCTACTTCAA
CGTCATCGCTGATTTCTTTTTCCAATCCCTCCCAGAAGACTCCTCCGTCGCTGGTTGTGG
CCACATTGGTGAAGATAGTGTTCTTGAAGATAGTTCTCATAGCATTAGGGTTGGTAGCGC
TATTGGTTCCGGGTGCCACGCCGAAGAATCCATTTTCTGGATTTATAGCACGGAGTCTGC
CTTCCCGGTCGAATTTCATCCAGGTGATATCATCTCCCACGCACTCAACTTTGTACCCTG
GTAACGTCGGCTGCATCATGGCTAGGTTGGTCTTGCCGCAAGCACTGGGGAACGCTGCAG
TAATGTAACGCTTTCTACCTTTTGGATTTGTGATAGCCAGTATCTACAAAAGGTAACTGA
TACAGAATCTTAAGCGGCTAATGTACTTGCAAGTGCCAAGTAACGATTGAAATTGATTAT
AAGAGTAATAGTG-----AAGTTGTCACTGCTTTGATATCTTAAAAACTAAAAATTTTTA
TTTTTATTTAAAGTGTAGGTTTTGATATTTATGACAATTGTCTTTAATCTATATTGTGAG
TCTTGATGTTCAAGACATACACAAAATTGACTTTAATCTATATTATATCAATTTAGAGTT
TAAAACAATTGCTTTTAATTTATATTAGAAACGAAGCTTAGTATTCGAGATAATTGTTCT
TAATCTATATGATAGTAATCTCTGTAGAATTAAACTTTGATACAATTGCCTTTAAAGGTT
TCAACATATTACATGCAAGGTGAAGTTGCGA
>226_S_Hor_9_W.B.sylvicola
TCTAGATCCTCTGGTCCACTTTTTGCCTCGCCAATCGGTGATCTATACAAATATGTTTAC
TTAGGAAAGTTTTAGGAAATGTTGAGTTTTTAAATTTCCTATAAATAGAAAAACATCCGC
AGTTTAATGATAAGTATTT-TTTAAATACTTTTATGCGTAATAATGAATTCCTACTTCAA
CGTCATCACTGATTTCTTTTTCTAATCCCTCCCAGAAGACTCCTCCGTCGCTGGTTGTGG
CCACATTGGTGAAGATAGTGTTCTTGAAGATAGTTCTCATAGCATTAGGGTTGGTAGCGC
TATTGGTTCCGGGTGCCACGCCGAAGAATCCATTTTCTGGATTTATAGCACGGAGTCTGC
CTTCCCGGTCGAATTTCATCCAGGTGATATCATCTCCCACGCACTCGACTTTGTACCCTG
GTAACGTCGGCTGCATCATGGCTAGGTTGGTCTTGCCGCAAGCACTGGGGAACGCTGCAG
TAATGTAACGCTTTCTACCTTTTGGATTTGTGATAGCCAGTATCTACAAAAGGTAACTGA
TACAGAATCTTAAGCGGCTAATGTACTTGCAAGTGCCAAGTAACGATTGAAATTGATTAT
AAGAGTAATAGTG-----AAGTTGTCACTGCTTTGATATCTTAAAAACTAAAAATTTTTA
TTTTTATTTAAAGTGTAGGTTTTGATATTTATGACAATTGTCTTTAGTCTATATTGTGAG
TCTTGATGTTCAAGACATACACAAAATTGACTTTAATCTATATTATATCAATTTAGAGTT
TAAAACAATTGCTTTTAATTTATATTAGAAACGAAGCTTAGTATTCGAGATAATTGTTCT
TAATCTATATGATAGTAATCTCTGTAGAATTAAACTTTGATACAATTGCCTTTAAAGGTT
TCAACATATTACATGCAAGGTGAAGTTGCGA
>228_S_Hor_9_W.B.sylvicola
TCTAGATCCTCTGGTCCACTTTTTGCCTCGCCAATCGGTGATCTATACAAATATGTTTAC
TTAGGAAAGTTTTAGGAAATGTTGAGTTTTTAAATTTCCTATAAATAGAAAAACATCCGC
AGTTTAATGATAAGTATTT-TTTAAATACTTTTATGCGTAATAATGAATTCCTACTTCAA
CGTCATCGCTGATTTCTTTTTCTAATCCCTCCCAGAAGACTCCTCCGTCGCTGGTTGTGG
CCACATTGGTGAAGATAGTGTTCTTGAAGATAGTTCTCATAGCATTAGGGTTGGTAGCGC
TATTGGTTCCGGGTGCCACGCCGAAGAATCCATTTTCTGGATTTATAGCACGGAGTCTGC
CTTCCCGGTCGAATTTCATCCAGGTGATATCATCTCCCACGCACTCGACTTTGTACCCTG
GTAACGTCGGCTGCATCATGGCTAGGTTGGTCTTGCCGCAAGCACTGGGGAACGCTGCAG
TAATGTAACGCTTTCTACCTTTTGGATTTGTGATAGCCAGTATCTACAAAAGGTAACTGA
TACAGAATCTTAAGCGGCTAATGTACTTGCAAGTGCCAAGTAACGATTGAAATTGATTAT
AAGAGTAATAGTG-----AAGTTGTCACTGCTTTGATATCTTAAAAACTAAAAATTTTTA
TTTTTATTTAAAGTGTAGGTTTTGATATTTATGACAATTGTCTTTAATCTATATTGTGAG
TCTTGATGTTCAAGACATACACAAAATTGACTTTAATCTATATTATATCAATTTAGAGTT
TAAAACAATTGCTTTTAATTTATATTAGAAACGAAGCTTAGTATTCGAGATAATTGTTCT
TATTCTATATGATAATAATCTCTGTAGAATTAAACTTTGATACAATTGCCTTTAAAGGTT
TCAACATATTACATGCAAGGTGAAGTTGCGA
>229_S_Hor_9_W.B.sylvicola
TCTAGATCCTCTGGTCCACTTTTTGCCTCGCCAATCGGTGATCTATACAAATATGTTTAC
TTAGGAAAGTTTTAGGAAATGTTGAGTTTTTAAATTTCCTATAAATAGAAAAACATCCGC
AGTTTAATGATAAGTATTT-TTTAAATACTTTTATGCGTAATAATGAATTCCTACTTCAA
CGTCATCACTGATTTCTTTTTCTAATCCCTCCCAGAAGACTCCTCCGTCGCTGGTTGTGG
CCACATTGGTGAAGATAGTGTTCTTGAAGATAGTTCTCATAGCATTAGGGTTGGTAGCGC
TATTGGTTCCGGGTGCCACGCCGAAGAATCCATTTTCTGGATTTATAGCACGGAGTCTGC
CTTCCCGGTCGAATTTCATCCAGGTGATATCATCTCCCACGCACTCGACTTTGTACCCTG
GTAACGTCGGCTGCATCATGGCTAGGTTGGTCTTGCCGCAAGCACTGGGGAACGCTGCAG
TAATGTAACGCTTTCTACCTTTTGGATTTGTGATAGCCAGTATCTACAAAAGGTAACTGA
TACAGAATCTTAAGCGGCTAATGTACTTGCAAGTGCCAAGTAACGATTGAAATTGATTAT
AAGAGTAATAGTG-----AAGTTGTCACTGCTTTGATATCTTAAAAACTAAAAATTTTTA
TTTTTATTTAAAGTGTAGGTTTTGATATTTATGACAATTGTCTTTAGTCTATATTGTGAG
TCTTGATGTTCAAGACATACACAAAATTGACTTTAATCTATATTATATCAATTTAGAGTT
TAAAACAATTGCTTTTAATTTATATTACAAACGAAGCTTAGTATTCGAGATAATTGTTCT
TAATCTATATGATAGTAATCTCTGTAGAATTAAACTTTGATACAATTGCCTTTAAAGGTT
TCAACATATTACATGAAAGGTGAAGTTGCGA
>230_S_Hor_9_W.B.sylvicola
TCTAGATCCTCTGGTCCACTTTTTGCCTCGCCAATCGGTGATCTATACAAATATGTTTAC
TTAGGAAAGTTTTAGGAAATGTTGAGTTTTTAAATTTCCTATAAATAGAAAAACATCCGC
AGTTTAATGATAAGTATTT-TTTAAATACTTTTATGCGTAATAATGAATTCCTACTTCAA
CGTCATCGCTGATTTCTTTTTCTAATCCCTCCCAGAAGACTCCTCCGTCGCTGGTTGTGG
CCACATTGGTGAAGATAGTGTTCTTGAAGATAGTTCTCATAGCATTAGGGTTGGTAGCGC
TATTGGTTCCGGGTGCCACGCCGAAGAATCCATTTTCTGGATTTATAGCACGGAGTCTGC
CTTCCCGGTCGAATTTCATCCAGGTGATATCATCTCCCACGCACTCAACTTTGTACCCTG
GTAACGTCGGCTGCATCATGGCTAGGTTGGTCTTGCCGCAAGCACTGGGGAACGCTGCAG
TAATGTAACGCTTTCTACCTTTTGGATTTGTGATAGCCAGTATCTACAAAAGGTAACTGA
TACAGAATCTTAAGCGGCTAATGTACTTGCAAGTGCCAAGTAACGATTGAAATTGATTAT
AAGAGTAATAGTG-----AAGTTGTCACTGCTTTGATATCTTAAAAACTAAAAATTTTTA
TTTTTATTTAAAGTGTAGGTTTTGATATTTATGACAATTGTCTTTAATCTATATTGTGAG
TCTTGATGTTCAAGACATACACAAAATTGACTTTAATCTATATTATATCAATTTAGAGTT
TAAAACAATTGCTTTTAATTTATATTAGAAACGAAGCTTAGTATTCGAGATAATTGTTCT
TAATCTATATGATAGTAATCTCTGTAGAATTAAACTTTGATACAATTGCCTTTAAAGGTT
TCAACATATTACATGCAAGGTGAAGTTGCGA
>232_S_Hor_9_W.B.sylvicola
TCTAGATCCTCTGGTCCACTTTTTGCCTCGCCAATCGGTGATCTATACAAATATGTTTAC
TTAGGAAAGTTTTAGGAAATGTTGAGTTTTTAAATTTCCTATAAATAGAAAAACATCCGC
AGTTTAATGATAAGTATTT-TTTAAATACTTTTATGCGTAATAATGAATTCCTACTTCAA
CGTCATCACTGATTTCTTTTTCTAATCCCTCCCAGAAGACTCCTCCGTCGCTGGTTGTGG
CCACATTGGTGAAGATAGTGTTCTTGAAGATAGTTCTCATAGCATTAGGGTTGGTAGCGC
TATTGGTTCCGGGTGCCACGCCGAAGAATCCATTTTCTGGATTTATAGCACGGAGTCTGC
CTTCCCGGTCGAATTTCATCCAGGTGATATCATCTCCCACGCACTCGACTTTGTACCCTG
GTAACGTCGGCTGCATCATGGCTAGGTTGGTCTTGCCGCAAGCACTGGGGAACGCTGCAG
TAATGTAACGCTTTCTACCTTTTGGATTTGTGATAGCCAGTATCTACAAAAGGTAACTGA
TACAGAATCTTAAGCGGCTAATGTACTTGCAAGTGCCAAGTAACGATTGAAATTGATTAT
AAGAGTAATAGTG-----AAGTTGTCACTGCTTTGATATCTTAAAAACTAAAAATTTTTA
TTTTTATTTAAAGTGTAGGTTTTGATATTTATGACAATTGTCTTTAGTCTATATTGTGAG
TCTTGATGTTCAAGACATACACAAAATTGACTTTAATCTATATTATATCAATTTAGAGTT
TAAAACAATTGCTTTTAATTTATATTAGAAACGAAGCTTAGTATTCGAGATAATTGTTCT
TAATCTATATGATAGTAATCTCTGTAGAATTAAACTTTGATACAATTGCCTTTAAAGGTT
TCAACATATTACATGAAAGGTGAAGTTGCGA
>234_S_Hor_9_W.B.sylvicola
TCTAGATCCTCTGGTCCACTTTTTGCCTCGCCAATCGGTGATCTATACAAATATGTTTAC
TTAGGAAAGTTTTAGGAAATGTTGAGTTTTTAAATTTCCTATAAATAGAAAAACATCCGC
AGTTTAATGATAAGTATTT-TTTAAATACTTTTATGCGTAATAATGAATTCCTACTTCAA
CGTCATCGCTGATTTCTTTTTCCAATCCCTCCCAGAAGACTCCTCCGTCGCTGGTTGTGG
CCACATTGGTGAAGATAGTGTTCTTGAAGATAGTTCTCATAGCATTAGGGTTGGTAGCGC
TATTGGTTCCGGGTGCCACGCCGAAGAATCCATTTTCTGGATTTATAGCACGGAGTCTGC
CTTCCCGGTCGAATTTCATCCAGGTGATATCATCTCCCACGCACTCGACTTTGTACCCTG
GTAACGTCGGCTGCATCATGGCTAGGTTGGTCTTGCCGCAAGCACTGGGGAACGCTGCAG
TAATGTAACGCTTTCTACCTTTTGGATTTGTGATAGCCAGTATCTACAAAAGGTAACTGA
TACAGAATCTTAAGCGGCTAATGTACTTGCAAGTGCCAAGTAACGATTGAAATTGATTAT
AAGAGTAATAGTG-----AAGTTGTCACTGCTTTGATATCTTAAAAACTAAAAATTTTTA
TTTTTATTTAAAGTGTAGGTTTTGATATTTATGACAATTGTCTTTAATCTATATTGTGAG
TCTTGATGTTCAAGACATACACAAAATTGACTTTAATCTATATTATATCAATTTAGAGTT
TAAAACAATTGCTTTTAATTTATATTAGAAACGAAGCTTAGTATTCGAGATAATTGTTCT
TAATCTATATGATAGTAATCTCTGTAGAATTAAACTTTGATACAATTGCCTTTAAAGGTT
TCAACATATTACATGCAAGGTGAAGTTGCGA
>235_S_Hor_9_W.B.sylvicola
TCTAGATCCTCTGGTCCACTTTTTGCCTCGCCAATCGGTGATCTATACAAATATGTTTAC
TTAGGAAAGTTTTAGGAAATGTTGAGTTTTTAAATTTCCTATAAATAGAAAAACATCCGC
AGTTTAATGATAAGTATTT-TTTAAATACTTTTATGCGTAATAATGAATTCCTACTTCAA
CGTCATCGCTGATTTCTTTTTCCAATCCCTCCCAGAAGACTCCTCCGTCGCTGGTTGTGG
CCACATTGGTGAAGATAGTGTTCTTGAAGATAGTTCTCATAGCATTAGGGTTGGTAGCGC
TATTGGTTCCGGGTGCCACGCCGAAGAATCCATTTTCTGGATTTATAGCACGGAGTCTGC
CTTCCCGGTCGAATTTCATCCAGGTGATATCATCTCCCACGCACTCGACTTTGTACCCTG
GTAACGTCGGCTGCATCATGGCTAGGTTGGTCTTGCCGCAAGCACTGGGGAACGCTGCAG
TAATGTAACGCTTTCTACCTTTTGGATTTGTGATAGCCAGTATCTACAAAAGGTAACTGA
TACAGAATCTTAAGCGGCTAATGTACTTGCAAGTGCCAAGTAACGATTGAAATTGATTAT
AAGAGTAATAGTG-----AAGTTGTCACTGCTTTGATATCTTAAAAACTAAAAATTTTTA
TTTTTATTTAAAGTGTAGGTTTTGATATTTATGACAATTGTCTTTAATCTATATTGTGAG
TCTTGATGTTCAAGACATACACAAAATTGACTTTAATCTATATTATATCAATTTAGAGTT
TAAAACAATTGCTTTTAATTTATATTAGAAACGAAGCTTAGTATTCGAGATAATTGTTCT
TAATCTATATGATAGTAATCTCTGTAGAATTAAACTTTGATACAATTGCCTTTAAAGGTT
TCAACATATTACATGCAAGGTGAAGTTGCGA
>236_S_Hor_9_W.B.sylvicola
TCTAGATCCTCTGGTCCACTTTTTGCCTCGCCAATCGGTGATCTATACAAATATGTTTAC
TTAGGAAAGTTTTAGGAAATGTTGAGTTTTTAAATTTCCTATAAATAGAAAAACATCCGC
AGTTTAATGATAAGTATTT-TTTAAATACTTTTATGCGTAATAATGAATTCCTACTTCAA
CGTCATCGCTGATTTCTTTTTCCAATCCCTCCCAGAAGACTCCTCCGTCGCTGGTTGTGG
CCACATTGGTGAAGATAGTGTTCTTGAAGATAGTTCTCATAGCATTAGGGTTGGTAGCGC
TATTGGTTCCGGGTGCCACGCCGAAGAATCCATTTTCTGGATTTATAGCACGGAGTCTGC
CTTCCCGGTCGAATTTCATCCAGGTGATATCATCTCCCACGCACTCGACTTTGTACCCTG
GTAACGTCGGCTGCATCATGGCTAGGTTGGTCTTGCCGCAAGCACTGGGGAACGCTGCAG
TAATGTAACGCTTTCTACCTTTTGGATTTGTGATAGCCAGTATCTACAAAAGGTAACTGA
TACAGAATCTTAAGCGGCTAATGTACTTGCAAGTGCCAAGTAACGATTGAAATTGATTAT
AAGAGTAATAGTG-----AAGTTGTCACTGCTTTGATATCTTAAAAACTAAAAATTTTTA
TTTTTATTTAAAGTGTAGGTTTTGATATTTATGACAATTGTCTTTAGTCTATATTGTGAG
TCTTGATGTTCAAGACATACACAAAATTGACTTTAATCTATATTATATCAATTTAGAGTT
TAAAACAATTGCTTTTAATTTATATTACAAACGAAGCTTAGTATTCGAGATAATTGTTCT
TAATCTATATGATAGTAATCTCTGTAGAATTAAACTTTGATACAATTGCCTTTAAAGGTT
TCAACATATTACATGCAAGGTGAAGTTGCGA
>237_S_Hor_9_W.B.sylvicola
TCTAGATCCTCTGGTCCACTTTTTGCCTCGCCAATCGGTGATCTATACAAATATGTTTAC
TTAGGAAAGTTTTAGGAAATGTTGAGTTTTTAAATTTCCTATAAATAGAAAAACATCCGC
AGTTTAATGATAAGTATTT-TTTAAATACTTTTATGCGTAATAATGAATTCCTACTTCAA
CGTCATCGCTGATTTCTTTTTCCAATCCCTCCCAGAAGACTCCTCCGTCGCTGGTTGTGG
CCACATTGGTGAAGATAGTGTTCTTGAAGATAGTTCTCATAGCATTAGGGTTGGTAGCGC
TATTGGTTCCGGGTGCCACGCCGAAGAATCCATTTTCTGGATTTATAGCACGGAGTCTGC
CTTCCCGGTCGAATTTCATCCAGGTGATATCATCTCCCACGCACTCGACTTTGTACCCTG
GTAACGTCGGCTGCATCATGGCTAGGTTGGTCTTGCCGCAAGCACTGGGGAACGCTGCAG
TAATGTAACGCTTTCTACCTTTTGGATTTGTGATAGCCAGTATCTACAAAAGGTAACTGA
TACAGAATCTTAAGCGGCTAATGTACTTGCAAGTGCCAAGTAACGATTGAAATTGATTAT
AAGAGTAATAGTG-----AAGTTGTCACTGCTTTGATATCTTAAAAACTAAAAATTTTTA
TTTTTATTTAAAGTGTAGGTTTTGATATTTATGACAATTGTCTTTAGTCTATATTGTGAG
TCTTGATGTTCAAGACATACACAAAATTGACTTTAATCTATATTATATCAATTTAGAGTT
TAAAACAATTGCTTTTAATTTATATTACAAACGAAGCTTAGTATTCGAGATAATTGTTCT
TAATCTATATGATAGTAATCTCTGTAGAATTAAACTTTGATACAATTGCCTTTAAAGGTT
TCAACATATTACATGCAAGGTGAAGTTGCGA
>238_S_Hor_9_W.B.sylvicola
TCTAGATCCTCTGGTCCACTTTTTGCCTCGCCAATCGGTGATCTATACAAATATGTTTAC
TTAGGAAAGTTTTAGGAAATGTTGAGTTTTTAAATTTCCTATAAATAGAAAAACATCCGC
AGTTTAATGATAAGTATTT-TTTAAATACTTTTATGCGTAATAATGAATTCCTACTTCAA
CGTCATCGCTGATTTCTTTTTCTAATCCCTCCCAGAAGACTCCTCCGTCGCTGGTTGTGG
CCACATTGGTGAAGATAGTGTTCTTGAAGATAGTTCTCATAGCATTAGGGTTGGTAGCGC
TATTGGTTCCGGGTGCCACGCCGAAGAATCCATTTTCTGGATTTATAGCACGGAGTCTGC
CTTCCCGGTCGAATTTCATCCAGGTGATATCATCTCCCACGCACTCAACTTTGTACCCTG
GTAACGTCGGCTGCATCATGGCTAGGTTGGTCTTGCCGCAAGCACTGGGGAACGCTGCAG
TAATGTAACGCTTTCTACCTTTTGGATTTGTGATAGCCAGTATCTACAAAAGGTAACTGA
TACAGAATCTTAAGCGGCTAATGTACTTGCAAGTGCCAAGTAACGATTGAAATTGATTAT
AAGAGTAATAGTG-----AAGTTGTCACTGCTTTGATATCTTAAAAACTAAAAATTTTTA
TTTTTATTTAAAGTGTAGGTTTTGATATTTATGACAATTGTCTTTAGTCTATATTGTGAG
TCTTGATGTTCAAGACATACACAAAATTGACTTTAATCTATATTATATCAATTTAGAGTT
TAAAACAATTGCTTTTAATTTATATTAGAAACGAAGCTTAGTATTCGAGATAATTGTTCT
TAATCTATATGATAGTAATCTCTGTAGAATTAAACTTTGATACAATTGCCTTTAAAGGTT
TCAACATATTACATGCAAGGTGAAGTTGCGA
>240_S_Hor_9_W.B.sylvicola
TCTAGATCCTCTGGTCCACTTTTTGCCTCGCCAATCGGTGATCTATACAAATATGTTTAC
TTAGGAAAGTTTTAGGAAATGTTGAGTTTTTAAATTTCCTATAAATAGAAAAACATCCGC
AGTTTAATGATAAGTATTT-TTTAAATACTTTTATGCGTAATAATGAATTCCTACTTCAA
CGTCATCGCTGATTTCTTTTTCCAATCCCTCCCAGAAGACTCCTCCGTCGCTGGTTGTGG
CCACATTGGTGAAGATAGTGTTCTTGAAGATAGTTCTCATAGCATTAGGGTTGGTAGCGC
TATTGGTTCCGGGTGCCACGCCGAAGAATCCATTTTCTGGATTTATAGCACGGAGTCTGC
CTTCCCGGTCGAATTTCATCCAGGTGATATCATCTCCCACGCACTCGACTTTGTACCCTG
GTAACGTCGGCTGCATCATGGCTAGGTTGGTCTTGCCGCAAGCACTGGGGAACGCTGCAG
TAATGTAACGCTTTCTACCTTTTGGATTTGTGATAGCCAGTATCTACAAAAGGTAACTGA
TACAGAATCTTAAGCGGCTAATGTACTTGCAAGTGCCAAGTAACGATTGAAATTGATTAT
AAGAGTAATAGTG-----AAGTTGTCACTGCTTTGATATCTTAAAAACTAAAAATTTTTA
TTTTTATTTAAAGTGTAGGTTTTGATATTTATGACAATTGTCTTTAGTCTATATTGTGAG
TCTTGATGTTCAAGACATACACAAAATTGACTTTAATCTATATTATATCAATTTAGAGTT
TAAAACAATTGCTTTTAATTTATATTACAAACGAAGCTTAGTATTCGAGATAATTGTTCT
TAATCTATATGATAGTAATCTCTGTAGAATTAAACTTTGATACAATTGCCTTTAAAGGTT
TCAACATATTACATGCAAGGTGAAGTTGCGA
>241_S_Hor_9_W.B.sylvicola
TCTAGATCCTCTGGTCCACTTTTTGCCTCGCCAATCGGTGATCTATACAAATATGTTTAC
TTAGGAAAGTTTTAGGAAATGTTGAGTTTTTAAATTTCCTATAAATAGAAAAACATCCGC
AGTTTAATGATAAGTATTT-TTTAAATACTTTTATGCGTAATAATGAATTCCTACTTCAA
CGTCATCGCTGATTTCTTTTTCCAATCCCTCCCAGAAGACTCCTCCGTCGCTGGTTGTGG
CCACATTGGTGAAGATAGTGTTCTTGAAGATAGTTCTCATAGCATTAGGGTTGGTAGCGC
TATTGGTTCCGGGTGCCACGCCGAAGAATCCATTTTCTGGATTTATAGCACGGAGTCTGC
CTTCCCGGTCGAATTTCATCCAGGTGATATCATCTCCCACGCACTCGACTTTGTACCCTG
GTAACGTCGGCTGCATCATGGCTAGGTTGGTCTTGCCGCAAGCACTGGGGAACGCTGCAG
TAATGTAACGCTTTCTACCTTTTGGATTTGTGATAGCCAGTATCTACAAAAGGTAACTGA
TACAGAATCTTAAGCGGCTAATGTACTTGCAAGTGCCAAGTAACGATTGAAATTGATTAT
AAGAGTAATAGTG-----AAGTTGTCACTGCTTTGATATCTTAAAAACTAAAAATTTTTA
TTTTTATTTAAAGTGTAGGTTTTGATATTTATGACAATTGTCTTTAATCTATATTGTGAG
TCTTGATGTTCAAGACATACACAAAATTGACTTTAATCTATATTATATCAATTTAGAGTT
TAAAACAATTGCTTTTAATTTATATTAGAAACGAAGCTTAGTATTCGAGATAATTGTTCT
TAATCTATATGATAGTAATCTCTGTAGAATTAAACTTTGATACAATTGCCTTTAAAGGTT
TCAACATATTACATGCAAGGTGAAGTTGCGA
>242_S_Hor_9_W.B.sylvicola
TCTAGATCCTCTGGTCCACTTTTTGCCTCGCCAATCGGTGATCTATACAAATATGTTTAC
TTAGGAAAGTTTTAGGAAATGTTGAGTTTTTAAATTTCCTATAAATAGAAAAACATCCGC
AGTTTAATGATAAGTATTT-TTTAAATACTTTTATGCGTAATAATGAATTCCTACTTCAA
CGTCATCACTGATTTCTTTTTCTAATCCCTCCCAGAAGACTCCTCCGTCGCTGGTTGTGG
CCACATTGGTGAAGATAGTGTTCTTGAAGATAGTTCTCATAGCATTAGGGTTGGTAGCGC
TATTGGTTCCGGGTGCCACGCCGAAGAATCCATTTTCTGGATTTATAGCACGGAGTCTGC
CTTCCCGGTCGAATTTCATCCAGGTGATATCATCTCCCACGCACTCGACTTTGTACCCTG
GTAACGTCGGCTGCATCATGGCTAGGTTGGTCTTGCCGCAAGCACTGGGGAACGCTGCAG
TAATGTAACGCTTTCTACCTTTTGGATTTGTGATAGCCAGTATCTACAAAAGGTAACTGA
TACAGAATCTTAAGCGGCTAATGTACTTGCAAGTGCCAAGTAACGATTGAAATTGATTAT
AAGAGTAATAGTG-----AAGTTGTCACTGCTTTGATATCTTAAAAACTAAAAATTTTTA
TTTTTATTTAAAGTGTAGGTTTTGATATTTATGACAATTGTCTTTAATCTATATTGTGAG
TCTTGATGTTCAAGACATACACAAAATTGACTTTAATCTATATTATATCAATTTAGAGTT
TAAAACAATTGCTTTTAATTTATATTAGAAACGAAGCTTAGTATTCGAGATAATTGTTCT
TATTCTATATGATAATAATCTCTGTAGAATTAAACTTTGATACAATTGCCTTTAAAGGTT
TCAACATATTACATGCAAGGTGAAGTTGCGA
>243_S_Hor_9_W.B.sylvicola
TCTAGATCCTCTGGTCCACTTTTTGCCTCGCCAATCGGTGATCTATACAAATATGTTTAC
TTAGGAAAGTTTTAGGAAATGTTGAGTTTTTAAATTTCCTATAAATAGAAAAACATCCGC
AGTTTAATGATAAGTATTT-TTTAAATACTTTTATGCGTAATAATGAATTCCTACTTCAA
CGTCATCACTGATTTCTTTTTCTAATCCCTCCCAGAAGACTCCTCCGTCGCTGGTTGTGG
CCACATTGGTGAAGATAGTGTTCTTGAAGATAGTTCTCATAGCATTAGGGTTGGTAGCGC
TATTGGTTCCGGGTGCCACGCCGAAGAATCCATTTTCTGGATTTATAGCACGGAGTCTGC
CTTCCCGGTCGAATTTCATCCAGGTGATATCATCTCCCACGCACTCGACTTTGTACCCTG
GTAACGTCGGCTGCATCATGGCTAGGTTGGTCTTGCCGCAAGCACTGGGGAACGCTGCAG
TAATGTAACGCTTTCTACCTTTTGGATTTGTGATAGCCAGTATCTACAAAAGGTAACTGA
TACAGAATCTTAAGCGGCTAATGTACTTGCAAGTGCCAAGTAACGATTGAAATTGATTAT
AAGAGTAATAGTG-----AAGTTGTCACTGCTTTGATATCTTAAAAACTAAAAATTTTTA
TTTTTATTTAAAGTGTAGGTTTTGATATTTATGACAATTGTCTTTAATCTATATTGTGAG
TCTTGATGTTCAAGACATACACAAAATTGACTTTAATCTATATTATATCAATTTAGAGTT
TAAAACAATTGCTTTTAATTTATATTAGAAACGAAGCTTAGTATTCGAGATAATTGTTCT
TAATCTATATGATAGTAATCTCTGTAGAATTAAACTTTGATACAATTGCCTTTAAAGGTT
TCAACATATTACATGCAAGGTGAAGTTGCGA
>244_S_Hor_9_W.B.sylvicola
TCTAGATCCTCTGGTCCACTTTTTGCCTCGCCAATCGGTGATCTATACAAATATGTTTAC
TTAGGAAAGTTTTAGGAAATGTTGAGTTTTTAAATTTCCTATAAATAGAAAAACATCCGC
AGTTTAATGATAAGTATTT-TTTAAATACTTTTATGCGTAATAATGAATTCCTACTTCAA
CGTCATCGCTGATTTCTTTTTCCAATCCCTCCCAGAAGACTCCTCCGTCGCTGGTTGTGG
CCACATTGGTGAAGATAGTGTTCTTGAAGATAGTTCTCATAGCATTAGGGTTGGTAGCGC
TATTGGTTCCGGGTGCCACGCCGAAGAATCCATTTTCTGGATTTATAGCACGGAGTCTGC
CTTCCCGGTCGAATTTCATCCAGGTGATATCATCTCCCACGCACTCGACTTTGTACCCTG
GTAACGTCGGCTGCATCATGGCTAGGTTGGTCTTGCCGCAAGCACTGGGGAACGCTGCAG
TAATGTAACGCTTTCTACCTTTTGGATTTGTGATAGCCAGTATCTACAAAAGGTAACTGA
TACAGAATCTTAAGCGGCTAATGTACTTGCAAGTGCCAAGTAACGATTGAAATTGATTAT
AAGAGTAATAGTG-----AAGTTGTCACTGCTTTGATATCTTAAAAACTAAAAATTTTTA
TTTTTATTTAAAGTGTAGGTTTTGATATTTATGACAATTGTCTTTAGTCTATATTGTGAG
TCTTGATGTTCAAGACATACACAAAATTGACTTTAATCTATATTATATCAATTTAGAGTT
TAAAACAATTGCTTTTAATTTATATTACAAACGAAGCTTAGTATTCGAGATAATTGTTCT
TAATCTATATGATAGTAATCTCTGTAGAATTAAACTTTGATACAATTGCCTTTAAAGGTT
TCAACATATTACATGCAAGGTGAAGTTGCGA
>245_S_Hor_9_W.B.sylvicola
TCTAGATCCTCTGGTCCACTTTTTGCCTCGCCAATCGGTGATCTATACAAATATGTTTAC
TTAGGAAAGTTTTAGGAAATGTTGAGTTTTTAAATTTCCTATAAATAGAAAAACATCCGC
AGTTTAATGATAAGTATTT-TTTAAATACTTTTATGCGTAATAATGAATTCCTACTTCAA
CGTCATCGCTGATTTCTTTTTCCAATCCCTCCCAGAAGACTCCTCCGTCGCTGGTTGTGG
CCACATTGGTGAAGATAGTGTTCTTGAAGATAGTTCTCATAGCATTAGGGTTGGTAGCGC
TATTGGTTCCGGGTGCCACGCCGAAGAATCCATTTTCTGGATTTATAGCACGGAGTCTGC
CTTCCCGGTCGAATTTCATCCAGGTGATATCATCTCCCACGCACTCGACTTTGTACCCTG
GTAACGTCGGCTGCATCATGGCTAGGTTGGTCTTGCCGCAAGCACTGGGGAACGCTGCAG
TAATGTAACGCTTTCTACCTTTTGGATTTGTGATAGCCAGTATCTACAAAAGGTAACTGA
TACAGAATCTTAAGCGGCTAATGTACTTGCAAGTGCCAAGTAACGATTGAAATTGATTAT
AAGAGTAATAGTG-----AAGTTGTCACTGCTTTGATATCTTAAAAACTAAAAATTTTTA
TTTTTATTTAAAGTGTAGGTTTTGATATTTATGACAATTGTCTTTAATCTATATTGTGAG
TCTTGATGTTCAAGACATACACAAAATTGACTTTAATCTATATTATATCAATTTAGAGTT
TAAAACAATTGCTTTTAATTTATATTAGAAACGAAGCTTAGTATTCGAGATAATTGTTCT
TAATCTATATGATAGTAATCTCTGTAGAATTAAACTTTGATACAATTGCCTTTAAAGGTT
TCAACATATTACATGCAAGGTGAAGTTGCGA
>246_S_Hor_9_W.B.sylvicola
TCTAGATCCTCTGGTCCACTTTTTGCCTCGCCAATCGGTGATCTATACAAATATGTTTAC
TTAGGAAAGTTTTAGGAAATGTTGAGTTTTTAAATTTCCTATAAATAGAAAAACATCCGC
AGTTTAATGATAAGTATTT-TTTAAATACTTTTATGCGTAATAATGAATTCCTACTTCAA
CGTCATCGCTGATTTCTTTTTCCAATCCCTCCCAGAAGACTCCTCCGTCGCTGGTTGTGG
CCACATTGGTGAAGATAGTGTTCTTGAAGATAGTTCTCATAGCATTAGGGTTGGTAGCGC
TATTGGTTCCGGGTGCCACGCCGAAGAATCCATTTTCTGGATTTATAGCACGGAGTCTGC
CTTCCCGGTCGAATTTCATCCAGGTGATATCATCTCCCACGCACTCGACTTTGTACCCTG
GTAACGTCGGCTGCATCATGGCTAGGTTGGTCTTGCCGCAAGCACTGGGGAACGCTGCAG
TAATGTAACGCTTTCTACCTTTTGGATTTGTGATAGCCAGTATCTACAAAAGGTAACTGA
TACAGAATCTTAAGCGGCTAATGTACTTGCAAGTGCCAAGTAACGATTGAAATTGATTAT
AAGAGTAATAGTG-----AAGTTGTCACTGCTTTGATATCTTAAAAACTAAAAATTTTTA
TTTTTATTTAAAGTGTAGGTTTTGATATTTATGACAATTGTCTTTAGTCTATATTGTGAG
TCTTGATGTTCAAGACATACACAAAATTGACTTTAATCTATATTATATCAATTTAGAGTT
TAAAACAATTGCTTTTAATTTATATTAGAAACGAAGCTTAGTATTCGAGATAATTGTTCT
TAATCTATATGATAGTAATCTCTGTAGAATTAAACTTTGATACAATTGCCTTTAAAGGTT
TCAACATATTACATGCAAGGTGAAGTTGCGA
>249_S_Hor_9_W.B.sylvicola
TCTAGATCCTCTGGTCCACTTTTTGCCTCGCCAATCGGTGATCTATACAAATATGTTTAC
TTAGGAAAGTTTTAGGAAATGTTGAGTTTTTAAATTTCCTATAAATAGAAAAACATCCGC
AGTTTAATGATAAGTATTT-TTTAAATACTTTTATGCGTAATAATGAATTCCTACTTCAA
CGTCATCGCTGATTTCTTTTTCCAATCCCTCCCAGAAGACTCCTCCGTCGCTGGTTGTGG
CCACATTGGTGAAGATAGTGTTCTTGAAGATAGTTCTCATAGCATTAGGGTTGGTAGCGC
TATTGGTTCCGGGTGCCACGCCGAAGAATCCATTTTCTGGATTTATAGCACGGAGTCTGC
CTTCCCGGTCGAATTTCATCCAGGTGATATCATCTCCCACGCACTCGACTTTGTACCCTG
GTAACGTCGGCTGCATCATGGCTAGGTTGGTCTTGCCGCAAGCACTGGGGAACGCTGCAG
TAATGTAACGCTTTCTACCTTTTGGATTTGTGATAGCCAGTATCTACAAAAGGTAACTGA
TACAGAATCTTAAGCGGCTAATGTACTTGCAAGTGCCAAGTAACGATTGAAATTGATTAT
AAGAGTAATAGTG-----AAGTTGTCACTGCTTTGATATCTTAAAAACTAAAAATTTTTA
TTTTTATTTAAAGTGTAGGTTTTGATATTTATGACAATTGTCTTTAGTCTATATTGTGAG
TCTTGATGTTCAAGACATACACAAAATTGACTTTAATCTATATTATATCAATTTAGAGTT
TAAAACAATTGCTTTTAATTTATATTACAAACGAAGCTTAGTATTCGAGATAATTGTTCT
TAATCTATATGATAGTAATCTCTGTAGAATTAAACTTTGATACAATTGCCTTTAAAGGTT
TCAACATATTACATGCAAGGTGAAGTTGCGA
>250_S_Hor_9_W.B.sylvicola
TCTAGATCCTCTGGTCCACTTTTTGCCTCGCCAATCGGTGATCTATACAAATATGTTTAC
TTAGGAAAGTTTTAGGAAATGTTGAGTTTTTAAATTTCCTATAAATAGAAAAACATCCGC
AGTTTAATGATAAGTATTT-TTTAAATACTTTTATGCGTAATAATGAATTCCTACTTCAA
CGTCATCACTGATTTCTTTTTCTAATCCCTCCCAGAAGACTCCTCCGTCGCTGGTTGTGG
CCACATTGGTGAAGATAGTGTTCTTGAAGATAGTTCTCATAGCATTAGGGTTGGTAGCGC
TATTGGTTCCGGGTGCCACGCCGAAGAATCCATTTTCTGGATTTATAGCACGGAGTCTGC
CTTCCCGGTCGAATTTCATCCAGGTGATATCATCTCCCACGCACTCGACTTTGTACCCTG
GTAACGTCGGCTGCATCATGGCTAGGTTGGTCTTGCCGCAAGCACTGGGGAACGCTGCAG
TAATGTAACGCTTTCTACCTTTTGGATTTGTGATAGCCAGTATCTACAAAAGGTAACTGA
TACAGAATCTTAAGCGGCTAATGTACTTGCAAGTGCCAAGTAACGATTGAAATTGATTAT
AAGAGTAATAGTG-----AAGTTGTCACTGCTTTGATATCTTAAAAACTAAAAATTTTTA
TTTTTATTTAAAGTGTAGGTTTTGATATTTATGACAATTGTCTTTAGTCTATATTGTGAG
TCTTGATGTTCAAGACATACACAAAATTGACTTTAATCTATATTATATCAATTTAGAGTT
TAAAACAATTGCTTTTAATTTATATTAGAAACGAAGCTTAGTATTCGAGATAATTGTTCT
TAATCTATATGATAGTAATCTCTGTAGAATTAAACTTTGATACAATTGCCTTTAAAGGTT
TCAACATATTACATGCAAGGTGAAGTTGCGA
>260_S_Hor_10_W.B.sylvicola
TCTAGATCCTCTGGTCCACTTTTTGCCTCGCCAATCGGTGATCTATACAAATATGTTTAC
TTAGGAAAGTTTTAGGAAATGTTGAGTTTTTAAATTTCCTATAAATAGAAAAACATCCGC
AGTTTAATGATAAGTATTT-TTTAAATACTTTTATGCGTAATAATGAATTCCTACTTCAA
CGTCATCGCTGATTTCTTTTTCCAATCCCTCCCAGAAGACTCCTCCGTCGCTGGTTGTGG
CCACATTGGTGAAGATAGTGTTCTTGAAGATAGTTCTCATAGCATTAGGGTTGGTAGCGC
TATTGGTTCCGGGTGCCACGCCGAAGAATCCATTTTCTGGATTTATAGCACGGAGTCTGC
CTTCCCGGTCGAATTTCATCCAGGTGATATCATCTCCCACGCACTCGACTTTGTACCCTG
GTAACGTCGGCTGCATCATGGCTAGGTTGGTCTTGCCGCAAGCACTGGGGAACGCTGCAG
TAATGTAACGCTTTCTACCTTTTGGATTTGTGATAGCCAGTATCTACAAAAGGTAACTGA
TACAGAATCTTAAGCGGCTAATGTACTTGCAAGTGCCAAGTAACGATTGAAATTGATTAT
AAGAGTAATAGTG-----AAGTTGTCACTGCTTTGATATCTTAAAAACTAAAAATTTTTA
TTTTTATTTAAAGTGTAGGTTTTGATATTTATGACAATTGTCTTTAATCTATATTGTGAG
TCTTGATGTTCAAGACATACACAAAATTGACTTTAATCTATATTATATCAATTTAGAGTT
TAAAACAATTGCTTTTAATTTATATTAGAAACGAAGCTTAGTATTCGAGATAATTGTTCT
TATTCTATATGATAATAATCTCTGTAGAATTAAACTTTGATACAATTGCCTTTAAAGGTT
TCAACATATTACATGCAAGGTGAAGTTGCGA
>262_S_Hor_10_W.B.incognitus
TCTAGATCCTCTGGTCCACTTTTTGCCTCGCCAATCGGTGATCTATACAAATATGTTTAC
TTAGGAAAGTTTTAGGAAACGTTGAGTTTTTAAATTTCCTATAAATAGAAAAATATCCGC
AGTTTAATGATAAGTATTT-TTTAAATACTTTTATGCGTAATAATGAATTCCTACTTCAA
CGTCATCGCTGATTTCTTTTTCCAATCCCTCCCAGAAGACTCCTCCGTCGCTGGTTGTGG
CCACATTGGTGAAGATAGTGTTCTTGAAGATAGTTCTCATAGCATTAGGGTTGGTAGCGC
TATTGGTTCCGGGTGCCACGCCGAAGAATCCATTTTCTGGATTTATAGCACGGAGTCTGC
CTTCCCGGTCGAATTTCATCCAGGTGATATCATCTCCCACGCACTCGACTTTGTACCCTG
GTAACGTCGGCTGCATCATGGCTAGGTTGGTCTTGCCGCAAGCACTGGGGAACGCTGCAG
TAATGTAACGCTTTCTACCTTTTGGATTTGTGATAGCCAGTATCTACAAAAGGTAACTGA
TACAGAATCTTAAGCGGCTAATGTACTTGCAAGTGCCAAGTAACGATTGAAATTGATTAT
AAGAGTAATAGTG-----AAGTTGTCACTGCTTTGATATCTTAAAAACTAAAAATTTTTA
TTTTTATTTAAAGTGTAGGTTTTGATATTTATGACAATTGTCTTTAATCTATATTGTGAG
TCTTGATGTTTAAGACATACGCAAAATTGACTTTAATCTATATTATATCAATTTAGAGTT
TAAAACAATTT--TTTAATTTATATTACAAACGAAGCTTAGTATTCGAGATAATTGTTCT
TAATCTATATGATAATAATCTCTGTAGAATTAAACTTTGATACAATTGCCTTTAAAGGTT
TCAACATATTACATGCAAGGTGAAGTTGCGA
>263_S_Hor_10_W.B.incognitus
TCTAGATCCTCTGGTCCACTTTTTGCCTCGCCAATCGGTGATCTATACAAATATGTTTAC
TTAGGAAAGTTTTAGGAAACGTTGAGTTTTTAAATTTCCTATAAATAGAAAAATATCCGC
AGTTTAATGATAAGTATTT-TTTAAATACTTTTATGCGTAATAATGAATTCCTACTTCAA
CGTCATCGCTGATTTCTTTTTCCAATCCCTCCCAGAAGACTCCTCCGTCGCTGGTTGTGG
CCACATTGGTGAAGATAGTGTTCTTGAAGATAGTTCTCATAGCATTAGGGTTGGTAGCGC
TATTGGTTCCGGGTGCCACGCCGAAGAATCCATTTTCTGGATTTATAGCACGGAGTCTGC
CTTCCCGGTCGAATTTCATCCAGGTGATATCATCTCCCACGCACTCGACTTTGTACCCTG
GTAACGTCGGCTGCATCATGGCTAGGTTGGTCTTGCCGCAAGCACTGGGGAACGCTGCAG
TAATGTAACGCTTTCTACCTTTTGGATTTGTGATAGCCAGTATCTACAAAAGGTAACTGA
TACAGAATCTTAAGCGGCTAATGTACTTGCAAGTGCCAAGTAACGATTGAAATTGATTAT
AAGAGTAATAGTG-----AAGTTGTCACTGCTTTGATATCTTAAAAACTAAAAATTTTTA
TTTTTATTTAAAGTGTAGGTTTTGATATTTATGACAATTGTCTTTAATCTATATTGTGAG
TCTTGATGTTTAAGACATACGCAAAATTGACTTTAATCTATATTATATCAATTTAGAGTT
TAAAACAATTT--TTTAATTTATATTACAAACGAAGCTTAGTATTCGAGATAATTGTTCT
TAATCTATATGATAATAATCTCTGTAGAATTAAACTTTGATACAATTGCCTTTAAAGGTT
TCAACATATTACATGCAAGGTGAAGTTGCGA
>265_S_Hor_10_W.B.sylvicola
TCTAGATCCTCTGGTCCACTTTTTGCCTCGCCAATCGGTGATCTATACAAATATGTTTAC
TTAGGAAAGTTTTAGGAAATGTTGAGTTTTTAAATTTCCTATAAATAGAAAAACATCCGC
AGTTTAATGATAAGTATTT-TTTAAATACTTTTATGCGTAATAATGAATTCCTACTTCAA
CGTCATCGCTGATTTCTTTTTCTAATCCCTCCCAGAAGACTCCTCCGTCGCTGGTTGTGG
CCACATTGGTGAAGATAGTGTTCTTGAAGATAGTTCTCATAGCATTAGGGTTGGTAGCGC
TATTGGTTCCGGGTGCCACGCCGAAGAATCCATTTTCTGGATTTATAGCACGGAGTCTGC
CTTCCCGGTCGAATTTCATCCAGGTGATATCATCTCCCACGCACTCGACTTTGTACCCTG
GTAACGTCGGCTGCATCATGGCTAGGTTGGTCTTGCCGCAAGCACTGGGGAACGCTGCAG
TAATGTAACGCTTTCTACCTTTTGGATTTGTGATAGCCAGTATCTACAAAAGGTAACTGA
TACAGAATCTTAAGCGGCTAATGTACTTGCAAGTGCCAAGTAACGATTGAAATTGATTAT
AAGAGTAATAGTG-----AAGTTGTCACTGCTTTGATATCTTAAAAACTAAAAATTTTTA
TTTTTATTTAAAGTGTAGGTTTTGATATTTATGACAATTGTCTTTAGTCTATATTGTGAG
TCTTGATGTTCAAGACATACACAAAATTGACTTTAATCTATATTATATCAATTTAGAGTT
TAAAACAATTGCTTTTAATTTATATTACAAACGAAGCTTAGTATTCGAGATAATTGTTCT
TAATCTATATGATAGTAATCTCTGTAGAATTAAACTTTGATACAATTGCCTTTAAAGGTT
TCAACATATTACATGCAAGGTGAAGTTGCGA
>266_S_Hor_10_W.B.sylvicola
TCTAGATCCTCTGGTCCACTTTTTGCCTCGCCAATCGGTGATCTATACAAATATGTTTAC
TTAGGAAAGTTTTAGGAAATGTTGAGTTTTTAAATTTCCTATAAATAGAAAAACATCCGC
AGTTTAATGATAAGTATTT-TTTAAATACTTTTATGCGTAATAATGAATTCCTACTTCAA
CGTCATCGCTGATTTCTTTTTCCAATCCCTCCCAGAAGACTCCTCCGTCGCTGGTTGTGG
CCACATTGGTGAAGATAGTGTTCTTGAAGATAGTTCTCATAGCATTAGGGTTGGTAGCGC
TATTGGTTCCGGGTGCCACGCCGAAGAATCCATTTTCTGGATTTATAGCACGGAGTCTGC
CTTCCCGGTCGAATTTCATCCAGGTGATATCATCTCCCACGCACTCGACTTTGTACCCTG
GTAACGTCGGCTGCATCATGGCTAGGTTGGTCTTGCCGCAAGCACTGGGGAACGCTGCAG
TAATGTAACGCTTTCTACCTTTTGGATTTGTGATAGCCAGTATCTACAAAAGGTAACTGA
TACAGAATCTTAAGCGGCTAATGTACTTGCAAGTGCCAAGTAACGATTGAAATTGATTAT
AAGAGTAATAGTG-----AAGTTGTCACTGCTTTGATATCTTAAAAACTAAAAATTTTTA
TTTTTATTTAAAGTGTAGGTTTTGATATTTATGACAATTGTCTTTAGTCTATATTGTGAG
TCTTGATGTTCAAGACATACACAAAATTGACTTTAATCTATATTATATCAATTTAGAGTT
TAAAACAATTGCTTTTAATTTATATTACAAACGAAGCTTAGTATTCGAGATAATTGTTCT
TAATCTATATGATAGTAATCTCTGTAGAATTAAACTTTGATACAATTGCCTTTAAAGGTT
TCAACATATTACATGCAAGGTGAAGTTGCGA
>267_S_Hor_10_W.B.sylvicola
TCTAGATCCTCTGGTCCACTTTTTGCCTCGCCAATCGGTGATCTATACAAATATGTTTAC
TTAGGAAAGTTTTAGGAAATGTTGAGTTTTTAAATTTCCTATAAATAGAAAAACATCCGC
AGTTTAATGATAAGTATTT-TTTAAATACTTTTATGCGTAATAATGAATTCCTACTTCAA
CGTCATCGCTGATTTCTTTTTCCAATCCCTCCCAGAAGACTCCTCCGTCGCTGGTTGTGG
CCACATTGGTGAAGATAGTGTTCTTGAAGATAGTTCTCATAGCATTAGGGTTGGTAGCGC
TATTGGTTCCGGGTGCCACGCCGAAGAATCCATTTTCTGGATTTATAGCACGGAGTCTGC
CTTCCCGGTCGAATTTCATCCAGGTGATATCATCTCCCACGCACTCGACTTTGTACCCTG
GTAACGTCGGCTGCATCATGGCTAGGTTGGTCTTGCCGCAAGCACTGGGGAACGCTGCAG
TAATGTAACGCTTTCTACCTTTTGGATTTGTGATAGCCAGTATCTACAAAAGGTAACTGA
TACAGAATCTTAAGCGGCTAATGTACTTGCAAGTGCCAAGTAACGATTGAAATTGATTAT
AAGAGTAATAGTG-----AAGTTGTCACTGCTTTGATATCTTAAAAACTAAAAATTTTTA
TTTTTATTTAAAGTGTAGGTTTTGATATTTATGACAATTGTCTTTAGTCTATATTGTGAG
TCTTGATGTTCAAGACATACACAAAATTGACTTTAATCTATATTATATCAATTTAGAGTT
TAAAACAATTGCTTTTAATTTATATTACAAACGAAGCTTAGTATTCGAGATAATTGTTCT
TAATCTATATGATAGTAATCTCTGTAGAATTAAACTTTGATACAATTGCCTTTAAAGGTT
TCAACATATTACATGCAAGGTGAAGTTGCGA
>268_S_Hor_10_W.B.sylvicola
TCTAGATCCTCTGGTCCACTTTTTGCCTCGCCAATCGGTGATCTATACAAATATGTTTAC
TTAGGAAAGTTTTAGGAAATGTTGAGTTTTTAAATTTCCTATAAATAGAAAAACATCCGC
AGTTTAATGATAAGTATTT-TTTAAATACTTTTATGCGTAATAATGAATTCCTACTTCAA
CGTCATCACTGATTTCTTTTTCTAATCCCTCCCAGAAGACTCCTCCTTCGCTGGTTGTGG
CCACATTGGTGAAGATAGTGTTCTTGAAGATAGTTCTCATAGCATTAGGGTTGGTAGCGC
TATTGGTTCCGGGTGCCACGCCGAAGAATCCATTTTCTGGATTTATAGCACGGAGTCTGC
CTTCCCGGTCGAATTTCATCCAGGTGATATCATCTCCCACGCACTCGACTTTGTACCCTG
GTAACGTCGGCTGCATCATGGCTAGGTTGGTCTTGCCGCAAGCACTGGGGAACGCTGCAG
TAATGTAACGCTTTCTACCTTTTGGATTTGTGATAGCCAGTATCTACAAAAGGTAACTGA
TACAGAATCTTAAGCGGCTAATGTACTTGCAAGTGCCAAGTAACGATTGAAATTGATTAT
AAGAGTAATAGTG-----AAGTTGTCACTGCTTTGATATCTTAAAAACTAAAAATTTTTA
TTTTTATTTAAAGTGTAGGTTTTGATATTTATGACAATTGTCTTTAATCTATATTGTGAG
TCTTGATGTTCAAGACATACACAAAATTGACTTTAATCTATATTATATCAATTTAGAGTT
TAAAACAATTGCTTTTAATTTATATTAGAAACGAAGCTTAGTATTCGAGATAATTGTTCT
TATTCTATATGATAATAATCTCTGTAGAATTAAACTTTGATACAATTGCCTTTAAAGGTT
TCAACATATTACATGCAAGGTGAAGTTGCGA
>269_S_Hor_10_W.B.sylvicola
TCTAGATCCTCTGGTCCACTTTTTGCCTCGCCAATCGGTGATCTATACAAATATGTTTAC
TTAGGAAAGTTTTAGGAAATGTTGAGTTTTTAAATTTCCTATAAATAGAAAAACATCCGC
AGTTTAATGATAAGTATTT-TTTAAATACTTTTATGCGTAATAATGAATTCCTACTTCAA
CGTCATCGCTGATTTCTTTTTCCAATCCCTCCCAGAAGACTCCTCCGTCGCTGGTTGTGG
CCACATTGGTGAAGATAGTGTTCTTGAAGATAGTTCTCATAGCATTAGGGTTGGTAGCGC
TATTGGTTCCGGGTGCCACGCCGAAGAATCCATTTTCTGGATTTATAGCACGGAGTCTGC
CTTCCCGGTCGAATTTCATCCAGGTGATATCATCTCCCACGCACTCGACTTTGTACCCTG
GTAACGTCGGCTGCATCATGGCTAGGTTGGTCTTGCCGCAAGCACTGGGGAACGCTGCAG
TAATGTAACGCTTTCTACCTTTTGGATTTGTGATAGCCAGTATCTACAAAAGGTAACTGA
TACAGAATCTTAAGCGGCTAATGTACTTGCAAGTGCCAAGTAACGATTGAAATTGATTAT
AAGAGTAATAGTG-----AAGTTGTCACTGCTTTGATATCTTAAAAACTAAAAATTTTTA
TTTTTATTTAAAGTGTAGGTTTTGATATTTATGACAATTGTCTTTAGTCTATATTGTGAG
TCTTGATGTTCAAGACATACACAAAATTGACTTTAATCTATATTATATCAATTTAGAGTT
TAAAACAATTGCTTTTAATTTATATTACAAACGAAGCTTAGTATTCGAGATAATTGTTCT
TATTCTATATGATAATAATCTCTGTAGAATTAAACTTTGATACAATTGCCTTTAAAGGTT
TCAACATATTACATGCAAGGTGAAGTTGCGA
>270_S_Hor_10_W.B.sylvicola
TCTAGATCCTCTGGTCCACTTTTTGCCTCGCCAATCGGTGATCTATACAAATATGTTTAC
TTAGGAAAGTTTTAGGAAATGTTGAGTTTTTAAATTTCCTATAAATAGAAAAACATCCGC
AGTTTAATGATAAGTATTT-TTTAAATACTTTTATGCGTAATAATGAATTCCTACTTCAA
CGTCATCGCTGATTTCTTTTTCCAATCCCTCCCAGAAGACTCCTCCGTCGCTGGTTGTGG
CCACATTGGTGAAGATAGTGTTCTTGAAGATAGTTCTCATAGCATTAGGGTTGGTAGCGC
TATTGGTTCCGGGTGCCACGCCGAAGAATCCATTTTCTGGATTTATAGCACGGAGTCTGC
CTTCCCGGTCGAATTTCATCCAGGTGATATCATCTCCCACGCACTCGACTTTGTACCCTG
GTAACGTCGGCTGCATCATGGCTAGGTTGGTCTTGCCGCAAGCACTGGGGAACGCTGCAG
TAATGTAACGCTTTCTACCTTTTGGATTTGTGATAGCCAGTATCTACAAAAGGTAACTGA
TACAGAATCTTAAGCGGCTAATGTACTTGCAAGTGCCAAGTAACGATTGAAATTGATTAT
AAGAGTAATAGTG-----AAGTTGTCACTGCTTTGATATCTTAAAAACTAAAAATTTTTA
TTTTTATTTAAAGTGTAGGTTTTGATATTTATGACAATTGTCTTTAGTCTATATTGTGAG
TCTTGATGTTCAAGACATACACAAAATTGACTTTAATCTATATTATATCAATTTAGAGTT
TAAAACAATTGCTTTTAATTTATATTACAAACGAAGCTTAGTATTCGAGATAATTGTTCT
TAATCTATATGATAGTAATCTCTGTAGAATTAAACTTTGATACAATTGCCTTTAAAGGTT
TCAACATATTACATGCAAGGTGAAGTTGCGA
>274_S_Hor_10_W.B.sylvicola
TCTAGATCCTCTGGTCCACTTTTTGCCTCGCCAATCGGTGATCTATACAAATATGTTTAC
TTAGGAAAGTTTTAGGAAATGTTGAGTTTTTAAATTTCCTATAAATAGAAAAACATCCGC
AGTTTAATGATAAGTATTT-TTTAAATACTTTTATGCGTAATAATGAATTCCTACTTCAA
CGTCATCACTGATTTCTTTTTCTAATCCCTCCCAGAAGACTCCTCCTTCGCTGGTTGTGG
CCACATTGGTGAAGATAGTGTTCTTGAAGATAGTTCTCATAGCATTAGGGTTGGTAGCGC
TATTGGTTCCGGGTGCCACGCCGAAGAATCCATTTTCTGGATTTATAGCACGGAGTCTGC
CTTCCCGGTCGAATTTCATCCAGGTGATATCATCTCCCACGCACTCGACTTTGTACCCTG
GTAACGTCGGCTGCATCATGGCTAGGTTGGTCTTGCCGCAAGCACTGGGGAACGCTGCAG
TAATGTAACGCTTTCTACCTTTTGGATTTGTGATAGCCAGTATCTACAAAAGGTAACTGA
TACAGAATCTTAAGCGGCTAATGTACTTGCAAGTGCCAAGTAACGATTGAAATTGATTAT
AAGAGTAATAGTG-----AAGTTGTCACTGCTTTGATATCTTAAAAACTAAAAATTTTTA
TTTTTATTTAAAGTGTAGGTTTTGATATTTATGACAATTGTCTTTAGTCTATATTGTGAG
TCTTGATGTTCAAGACATACACAAAATTGACTTTAATCTATATTATATCAATTTAGAGTT
TAAAACAATTGCTTTTAATTTATATTACAAACGAAGCTTAGTATTCGAGATAATTGTTCT
TAATCTATATGATAGTAATCTCTGTAGAATTAAACTTTGATACAATTGCCTTTAAAGGTT
TCAACATATTACATGCAAGGTGAAGTTGCGA
>275_S_Hor_10_W.B.sylvicola
TCTAGATCCTCTGGTCCACTTTTTGCCTCGCCAATCGGTGATCTATACAAATATGTTTAC
TTAGGAAAGTTTTAGGAAATGTTGAGTTTTTAAATTTCCTATAAATAGAAAAACATCCGC
AGTTTAATGATAAGTATTT-TTTAAATACTTTTATGCGTAATAATGAATTCCTACTTCAA
CGTCATCACTGATTTCTTTTTCTAATCCCTCCCAGAAGACTCCTCCGTCGCTGGTTGTGG
CCACATTGGTGAAGATAGTGTTCTTGAAGATAGTTCTCATAGCATTAGGGTTGGTAGCGC
TATTGGTTCCGGGTGCCACGCCGAAGAATCCATTTTCTGGATTTATAGCACGGAGTCTGC
CTTCCCGGTCGAATTTCATCCAGGTGATATCATCTCCCACGCACTCGACTTTGTACCCTG
GTAACGTCGGCTGCATCATGGCTAGGTTGGTCTTGCCGCAAGCACTGGGGAACGCTGCAG
TAATGTAACGCTTTCTACCTTTTGGATTTGTGATAGCCAGTATCTACAAAAGGTAACTGA
TACAGAATCTTAAGCGGCTAATGTACTTGCAAGTGCCAAGTAACGATTGAAATTGATTAT
AAGAGTAATAGTG-----AAGTTGTCACTGCTTTGATATCTTAAAAACTAAAAATTTTTA
TTTTTATTTAAAGTGTAGGTTTTGATATTTATGACAATTGTCTTTAGTCTATATTGTGAG
TCTTGATGTTCAAGACATACACAAAATTGACTTTAATCTATATTATATCAATTTAGAGTT
TAAAACAATTGCTTTTAATTTATATTACAAACGAAGCTTAGTATTCGAGATAATTGTTCT
TAATCTATATGATAGTAATCTCTGTAGAATTAAACTTTGATACAATTGCCTTTAAAGGTT
TCAACATATTACATGCAAGGTGAAGTTGCGA
>277_S_Hor_10_W.B.sylvicola
TCTAGATCCTCTGGTCCACTTTTTGCCTCGCCAATCGGTGATCTATACAAATATGTTTAC
TTAGGAAAGTTTTAGGAAATGTTGAGTTTTTAAATTTCCTATAAATAGAAAAACATCCGC
AGTTTAATGATAAGTATTT-TTTAAATACTTTTATGCGTAATAATGAATTCCTACTTCAA
CGTCATCGCTGATTTCTTTTTCCAATCCCTCCCAGAAGACTCCTCCGTCGCTGGTTGTGG
CCACATTGGTGAAGATAGTGTTCTTGAAGATAGTTCTCATAGCATTAGGGTTGGTAGCGC
TATTGGTTCCGGGTGCCACGCCGAAGAATCCATTTTCTGGATTTATAGCACGGAGTCTGC
CTTCCCGGTCGAATTTCATCCAGGTGATATCATCTCCCACGCACTCGACTTTGTACCCTG
GTAACGTCGGCTGCATCATGGCTAGGTTGGTCTTGCCGCAAGCACTGGGGAACGCTGCAG
TAATGTAACGCTTTCTACCTTTTGGATTTGTGATAGCCAGTATCTACAAAAGGTAACTGA
TACAGAATCTTAAGCGGCTAATGTACTTGCAAGTGCCAAGTAACGATTGAAATTGATTAT
AAGAGTAATAGTG-----AAGTTGTCACTGCTTTGATATCTTAAAAACTAAAAATTTTTA
TTTTTATTTAAAGTGTAGGTTTTGATATTTATGACAATTGTCTTTAATCTATATTGTGAG
TCTTGATGTTCAAGACATACACAAAATTGACTTTAATCTATATTATATCAATTTAGAGTT
TAAAACAATTGCTTTTAATTTATATTAGAAACGAAGCTTAGTATTCGAGATAATTGTTCT
TAATCTATATGATAGTAATCTCTGTAGAATTAAACTTTGATACAATTGCCTTTAAAGGTT
TCAACATATTACATGCAAGGTGAAGTTGCGA
>285_S_Hor_10_W.B.sylvicola
TCTAGATCCTCTGGTCCACTTTTTGCCTCGCCAATCGGTGATCTATACAAATATGTTTAC
TTAGGAAAGTTTTAGGAAATGTTGAGTTTTTAAATTTCCTATAAATAGAAAAACATCCGC
AGTTTAATGATAAGTATTT-TTTAAATACTTTTATGCGTAATAATGAATTCCTACTTCAA
CGTCATCGCTGATTTCTTTTTCCAATCCCTCCCAGAAGACTCCTCCGTCGCTGGTTGTGG
CCACATTGGTGAAGATAGTGTTCTTGAAGATAGTTCTCATAGCATTAGGGTTGGTAGCGC
TATTGGTTCCGGGTGCCACGCCGAAGAATCCATTTTCTGGATTTATAGCACGGAGTCTGC
CTTCCCGGTCGAATTTCATCCAGGTGATATCATCTCCCACGCACTCGACTTTGTACCCTG
GTAACGTCGGCTGCATCATGGCTAGGTTGGTCTTGCCGCAAGCACTGGGGAACGCTGCAG
TAATGTAACGCTTTCTACCTTTTGGATTTGTGATAGCCAGTATCTACAAAAGGTAACTGA
TACAGAATCTTAAGCGGCTAATGTACTTGCAAGTGCCAAGTAACGATTGAAATTGATTAT
AAGAGTAATAGTG-----AAGTTGTCACTGCTTTGATATCTTAAAAACTAAAAATTTTTA
TTTTTATTTAAAGTGTAGGTTTTGATATTTATGACAATTGTCTTTAGTCTATATTGTGAG
TCTTGATGTTCAAGACATACACAAAATTGACTTTAATCTATATTATATCAATTTAGAGTT
TAAAACAATTGCTTTTAATTTATATTACAAACGAAGCTTAGTATTCGAGATAATTGTTCT
TAATCTATATGATAGTAATCTCTGTAGAATTAAACTTTGATACAATTGCCTTTAAAGGTT
TCAACATATTACATGCAAGGTGAAGTTGCGA
>288_S_Hor_10_W.B.sylvicola
TCTAGATCCTCTGGTCCACTTTTTGCCTCGCCAATCGGTGATCTATACAAATATGTTTAC
TTAGGAAAGTTTTAGGAAATGTTGAGTTTTTAAATTTCCTATAAATAGAAAAACATCCGC
AGTTTAATGATAAGTATTT-TTTAAATACTTTTATGCGTAATAATGAATTCCTACTTCAA
CGTCATCGCTGATTTCTTTTTCCAATCCCTCCCAGAAGACTCCTCCGTCGCTGGTTGTGG
CCACATTGGTGAAGATAGTGTTCTTGAAGATAGTTCTCATAGCATTAGGGTTGGTAGCGC
TATTGGTTCCGGGTGCCACGCCGAAGAATCCATTTTCTGGATTTATAGCACGGAGTCTGC
CTTCCCGGTCGAATTTCATCCAGGTGATATCATCTCCCACGCACTCGACTTTGTACCCTG
GTAACGTCGGCTGCATCATGGCTAGGTTGGTCTTGCCGCAAGCACTGGGGAACGCTGCAG
TAATGTAACGCTTTCTACCTTTTGGATTTGTGATAGCCAGTATCTACAAAAGGTAACTGA
TACAGAATCTTAAGCGGCTAATGTACTTGCAAGTGCCAAGTAACGATTGAAATTGATTAT
AAGAGTAATAGTG-----AAGTTGTCACTGCTTTGATATCTTAAAAACTAAAAATTTTTA
TTTTTATTTAAAGTGTAGGTTTTGATATTTATGACAATTGTCTTTAGTCTATATTGTGAG
TCTTGATGTTCAAGACATACACAAAATTGACTTTAATCTATATTATATCAATTTAGAGTT
TAAAACAATTGCTTTTAATTTATATTACAAACGAAGCTTAGTATTCGAGATAATTGTTCT
TAATCTATATGATAGTAATCTCTGTAGAATTAAACTTTGATACAATTGCCTTTAAAGGTT
TCAACATATTACATGCAAGGTGAAGTTGCGA
>290_S_Hor_10_W.B.sylvicola
TCTAGATCCTCTGGTCCACTTTTTGCCTCGCCAATCGGTGATCTATACAAATATGTTTAC
TTAGGAAAGTTTTAGGAAATGTTGAGTTTTTAAATTTCCTATAAATAGAAAAACATCCGC
AGTTTAATGATAAGTATTT-TTTAAATACTTTTATGCGTAATAATGAATTCCTACTTCAA
CGTCATCGCTGATTTCTTTTTCCAATCCCTCCCAGAAGACTCCTCCTTCGCTGGTTGTGG
CCACATTGGTGAAGATAGTGTTCTTGAAGATAGTTCTCATAGCATTAGGGTTGGTAGCGC
TATTGGTTCCGGGTGCCACGCCGAAGAATCCATTTTCTGGATTTATAGCACGGAGTCTGC
CTTCCCGGTCGAATTTCATCCAGGTGATATCATCTCCCACGCACTCGACTTTGTACCCTG
GTAACGTCGGCTGCATCATGGCTAGGTTGGTCTTGCCGCAAGCACTGGGGAACGCTGCAG
TAATGTAACGCTTTCTACCTTTTGGATTTGTGATAGCCAGTATCTACAAAAGGTAACTGA
TACAGAATCTTAAGCGGCTAATGTACTTGCAAGTGCCAAGTAACGATTGAAATTGATTAT
AAGAGTAATAGTG-----AAGTTGTCACTGCTTTGATATCTTAAAAACTAAAAATTTTTA
TTTTTATTTAAAGTGTAGGTTTTGATATTTATGACAATTGTCTTTAGTCTATATTGTGAG
TCTTGATGTTCAAGACATACACAAAATTGACTTTAATCTATATTATATCAATTTAGAGTT
TAAAACAATTGCTTTTAATTTATATTACAAACGAAGCTTAGTATTCGAGATAATTGTTCT
TAATCTATATGATAGTAATCTCTGTAGAATTAAACTTTGATACAATTGCCTTTAAAGGTT
TCAACATATTACATGCAAGGTGAAGTTGCGA
>292_S_Hor_10_W.B.sylvicola
TCTAGATCCTCTGGTCCACTTTTTGCCTCGCCAATCGGTGATCTATACAAATATGTTTAC
TTAGGAAAGTTTTAGGAAATGTTGAGTTTTTAAATTTCCTATAAATAGAAAAACATCCGC
AGTTTAATGATAAGTATTT-TTTAAATACTTTTATGCGTAATAATGAATTCCTACTTCAA
CGTCATCGCTGATTTCTTTTTCCAATCCCTCCCAGAAGACTCCTCCGTCGCTGGTTGTGG
CCACATTGGTGAAGATAGTGTTCTTGAAGATAGTTCTCATAGCATTAGGGTTGGTAGCGC
TATTGGTTCCGGGTGCCACGCCGAAGAATCCATTTTCTGGATTTATAGCACGGAGTCTGC
CTTCCCGGTCGAATTTCATCCAGGTGATATCATCTCCCACGCACTCGACTTTGTACCCTG
GTAACGTCGGCTGCATCATGGCTAGGTTGGTCTTGCCGCAAGCACTGGGGAACGCTGCAG
TAATGTAACGCTTTCTACCTTTTGGATTTGTGATAGCCAGTATCTACAAAAGGTAACTGA
TACAGAATCTTAAGCGGCTAATGTACTTGCAAGTGCCAAGTAACGATTGAAATTGATTAT
AAGAGTAATAGTG-----AAGTTGTCACTGCTTTGATATCTTAAAAACTAAAAATTTTTA
TTTTTATTTAAAGTGTAGGTTTTGATATTTATGACAATTGTCTTTAGTCTATATTGTGAG
TCTTGATGTTCAAGACATACACAAAATTGACTTTAATCTATATTATATCAATTTAGAGTT
TAAAACAATTGCTTTTAATTTATATTACAAACGAAGCTTAGTATTCGAGATAATTGTTCT
TATTCTATATGATAATAATCTCTGTAGAATTAAACTTTGATACAATTGCCTTTAAAGGTT
TCAACATATTACATGCAAGGTGAAGTTGCGA
>293_S_Hor_10_W.B.incognitus
TCTAGATCCTCTGGTCCACTTTTTGCCTCGCCAATCGGTGATCTGTACAAATATGTTTAC
TTAGGAAAGTTTTAGGAAACGTTGAGTTTTTAAATTTCCTATAAATAGAAAAACATCCGC
AGTTTAATGATAAGTATTT-TTTAAATACTTTTATGCGTAATAATGAATTCCTACTTCAA
CGTCATCGCTGATTTCTTTTTCCAATCCCTCCCAGAAGACTCCTCCGTCGCTGGTTGCGG
CCACATTGGTGAAGATAGTGTTCTTGAAGATAGTTCTCATAGCATTAGGGTTGGTAGCGC
TATTGGTTCCGGGTGCCACGCCGAAGAATCCATTTTCTGGATTTATAGCACGGAGTCTGC
CTTCCCGGTCGAATTTCATCCAGGTGATATCATCTCCCACGCACTCGACTTTGTACCCTG
GTAACGTCGGCTGCATCATGGCTAGGTTGGTCTTGCCGCAAGCACTGGGGAACGCTGCAG
TAATGTAACGCTTTCTACCTTTTGGATTTGTGATAGCCAGTATCTACAAAAGGTAACTGA
TACAGAATCTTAAGCGGCTAATGTACTTGCAAGTGCCAAGTAACGATTGAAATTGATTAT
AAGAGTAATAGTG-----AAGTTGTCACTGCTTTGATATCTTAAAAACTAAAAATTTTTA
TTTTTATTTAAAGTGTAGGTTTTGATATTTATGACAATTGTCTTTAATCTATATTGCGAG
TCTTGATGTTCAAGACATACACAAAATTGACTTAAATCTATATTATATCAATTTAGAGTT
TAAAACAATTGCTTTTAATTTATATTAGAAACGAAGCTTAGTATTCGAGATAATTGTTCT
TAATCTATATGATAGTAATCTCTGTAGAATTAAACTTTGATACAATTGCCTTTAAAGGTT
TCAACATATTACATGCAAGGTGAAATTGCGA
>294_S_Hor_10_W.B.sylvicola
TCTAGATCCTCTGGTCCACTTTTTGCCTCGCCAATCGGTGATCTATACAAATATGTTTAC
TTAGGAAAGTTTTAGGAAATGTTGAGTTTTTAAATTTCCTATAAATAGAAAAACATCCGC
AGTTTAATGATAAGTATTT-TTTAAATACTTTTATGCGTAATAATGAATTCCTACTTCAA
CGTCATCACTGATTTCTTTTTCTAATCCCTCCCAGAAGACTCCTCCGTCGCTGGTTGTGG
CCACATTGGTGAAGATAGTGTTCTTGAAGATAGTTCTCATAGCATTAGGGTTGGTAGCGC
TATTGGTTCCGGGTGCCACGCCGAAGAATCCATTTTCTGGATTTATAGCACGGAGTCTGC
CTTCCCGGTCGAATTTCATCCAGGTGATATCATCTCCCACGCACTCGACTTTGTACCCTG
GTAACGTCGGCTGCATCATGGCTAGGTTGGTCTTGCCGCAAGCACTGGGGAACGCTGCAG
TAATGTAACGCTTTCTACCTTTTGGATTTGTGATAGCCAGTATCTACAAAAGGTAACTGA
TACAGAATCTTAAGCGGCTAATGTACTTGCAAGTGCCAAGTAACGATTGAAATTGATTAT
AAGAGTAATAGTG-----AAGTTGTCACTGCTTTGATATCTTAAAAACTAAAAATTTTTA
TTTTTATTTAAAGTGTAGGTTTTGATATTTATGACAATTGTCTTTAGTCTATATTGTGAG
TCTTGATGTTCAAGACATACACAAAATTGACTTTAATCTATATTATATCAATTTAGAGTT
TAAAACAATTGCTTTTAATTTATATTACAAACGAAGCTTAGTATTCGAGATAATTGTTCT
TAATCTATATGATAGTAATCTCTGTAGAATTAAACTTTGATACAATTGCCTTTAAAGGTT
TCAACATATTACATGCAAGGTGAAGTTGCGA
>297_S_Hor_10_W.B.sylvicola
TCTAGATCCTCTGGTCCACTTTTTGCCTCGCCAATCGGTGATCTATACAAATATGTTTAC
TTAGGAAAGTTTTAGGAAATGTTGAGTTTTTAAATTTCCTATAAATAGAAAAACATCCGC
AGTTTAATGATAAGTATTT-TTTAAATACTTTTATGCGTAATAATGAATTCCTACTTCAA
CGTCATCGCTGATTTCTTTTTCCAATCCCTCCCAGAAGACTCCTCCGTCGCTGGTTGTGG
CCACATTGGTGAAGATAGTGTTCTTGAAGATAGTTCTCATAGCATTAGGGTTGGTAGCGC
TATTGGTTCCGGGTGCCACGCCGAAGAATCCATTTTCTGGATTTATAGCACGGAGTCTGC
CTTCCCGGTCGAATTTCATCCAGGTGATATCATCTCCCACGCACTCGACTTTGTACCCTG
GTAACGTCGGCTGCATCATGGCTAGGTTGGTCTTGCCGCAAGCACTGGGGAACGCTGCAG
TAATGTAACGCTTTCTACCTTTTGGATTTGTGATAGCCAGTATCTACAAAAGGTAACTGA
TACAGAATCTTAAGCGGCTAATGTACTTGCAAGTGCCAAGTAACGATTGAAATTGATTAT
AAGAGTAATAGTG-----AAGTTGTCACTGCTTTGATATCTTAAAAACTAAAAATTTTTA
TTTTTATTTAAAGTGTAGGTTTTGATATTTATGACAATTGTCTTTAATCTATATTGTGAG
TCTTGATGTTCAAGACATACACAAAATTGACTTTAATCTATATTATATCAATTTAGAGTT
TAAAACAATTGCTTTTAATTTATATTAGAAACGAAGCTTAGTATTCGAGATAATTGTTCT
TAATCTATATGATAGTAATCTCTGTAGAATTAAACTTTGATACAATTGCCTTTAAAGGTT
TCAACATATTACATGCAAGGTGAAGTTGCGA
>298_S_Hor_10_W.B.sylvicola
TCTAGATCCTCTGGTCCACTTTTTGCCTCGCCAATCGGTGATCTATACAAATATGTTTAC
TTAGGAAAGTTTTAGGAAATGTTGAGTTTTTAAATTTCCTATAAATAGAAAAACATCCGC
AGTTTAATGATAAGTATTT-TTTAAATACTTTTATGCGTAATAATGAATTCCTACTTCAA
CGTCATCGCTGATTTCTTTTTCCAATCCCTCCCAGAAGACTCCTCCGTCGCTGGTTGTGG
CCACATTGGTGAAGATAGTGTTCTTGAAGATAGTTCTCATAGCATTAGGGTTGGTAGCGC
TATTGGTTCCGGGTGCCACGCCGAAGAATCCATTTTCTGGATTTATAGCACGGAGTCTGC
CTTCCCGGTCGAATTTCATCCAGGTGATATCATCTCCCACGCACTCGACTTTGTACCCTG
GTAACGTCGGCTGCATCATGGCTAGGTTGGTCTTGCCGCAAGCACTGGGGAACGCTGCAG
TAATGTAACGCTTTCTACCTTTTGGATTTGTGATAGCCAGTATCTACAAAAGGTAACTGA
TACAGAATCTTAAGCGGCTAATGTACTTGCAAGTGCCAAGTAACGATTGAAATTGATTAT
AAGAGTAATAGTG-----AAGTTGTCACTGCTTTGATATCTTAAAAACTAAAAATTTTTA
TTTTTATTTAAAGTGTAGGTTTTGATATTTATGACAATTGTCTTTAGTCTATATTGTGAG
TCTTGATGTTCAAGACATACACAAAATTGACTTTAATCTATATTATATCAATTTAGAGTT
TAAAACAATTGCTTTTAATTTATATTACAAACGAAGCTTAGTATTCGAGATAATTGTTCT
TAATCTATATGATAGTAATCTCTGTAGAATTAAACTTTGATACAATTGCCTTTAAAGGTT
TCAACATATTACATGCAAGGTGAAGTTGCGA
>300_S_Hor_10_W.B.sylvicola
TCTAGATCCTCTGGTCCACTTTTTGCCTCGCCAATCGGTGATCTATACAAATATGTTTAC
TTAGGAAAGTTTTAGGAAATGTTGAGTTTTTAAATTTCCTATAAATAGAAAAACATCCGC
AGTTTAATGATAAGTATTT-TTTAAATACTTTTATGCGTAATAATGAATTCCTACTTCAA
CGTCATCGCTGATTTCTTTTTCCAATCCCTCCCAGAAGACTCCTCCGTCGCTGGTTGTGG
CCACATTGGTGAAGATAGTGTTCTTGAAGATAGTTCTCATAGCATTAGGGTTGGTAGCGC
TATTGGTTCCGGGTGCCACGCCGAAGAATCCATTTTCTGGATTTATAGCACGGAGTCTGC
CTTCCCGGTCGAATTTCATCCAGGTGATATCATCTCCCACGCACTCGACTTTGTACCCTG
GTAACGTCGGCTGCATCATGGCTAGGTTGGTCTTGCCGCAAGCACTGGGGAACGCTGCAG
TAATGTAACGCTTTCTACCTTTTGGATTTGTGATAGCCAGTATCTACAAAAGGTAACTGA
TACAGAATCTTAAGCGGCTAATGTACTTGCAAGTGCCAAGTAACGATTGAAATTGATTAT
AAGAGTAATAGTG-----AAGTTGTCACTGCTTTGATATCTTAAAAACTAAAAATTTTTA
TTTTTATTTAAAGTGTAGGTTTTGATATTTATGACAATTGTCTTTAGTCTATATTGTGAG
TCTTGATGTTCAAGACATACACAAAATTGACTTTAATCTATATTATATCAATTTAGAGTT
TAAAACAATTGCTTTTAATTTATATTACAAACGAAGCTTAGTATTCGAGATAATTGTTCT
TAATCTATATGATAGTAATCTCTGTAGAATTAAACTTTGATACAATTGCCTTTAAAGGTT
TCAACATATTACATGCAAGGTGAAGTTGCGA
>304_S_Hor_10_W.B.sylvicola
TCTAGATCCTCTGGTCCACTTTTTGCCTCGCCAATCGGTGATCTATACAAATATGTTTAC
TTAGGAAAGTTTTAGGAAATGTTGAGTTTTTAAATTTCCTATAAATAGAAAAACATCCGC
AGTTTAATGATAAGTATTT-TTTAAATACTTTTATGCGTAATAATGAATTCCTACTTCAA
CGTCATCGCTGATTTCTTTTTCTAATCCCTCCCAGAAGACTCCTCCGTCGCTGGTTGTGG
CCACATTGGTGAAGATAGTGTTCTTGAAGATAGTTCTCATAGCATTAGGGTTGGTAGCGC
TATTGGTTCCGGGTGCCACGCCGAAGAATCCATTTTCTGGATTTATAGCACGGAGTCTGC
CTTCCCGGTCGAATTTCATCCAGGTGATATCATCTCCCACGCACTCGACTTTGTACCCTG
GTAACGTCGGCTGCATCATGGCTAGGTTGGTCTTGCCGCAAGCACTGGGGAACGCTGCAG
TAATGTAACGCTTTCTACCTTTTGGATTTGTGATAGCCAGTATCTACAAAAGGTAACTGA
TACAGAATCTTAAGCGGCTAATGTACTTGCAAGTGCCAAGTAACGATTGAAATTGATTAT
AAGAGTAATAGTG-----AAGTTGTCACTGCTTTGATATCTTAAAAACTAAAAATTTTTA
TTTTTATTTAAAGTGTAGGTTTTGATATTTATGACAATTGTCTTTAATCTATATTGTGAG
TCTTGATGTTCAAGACATACACAAAATTGACTTTAATCTATATTATATCAATTTAGAGTT
TAAAACAATTGCTTTTAATTTATATTAGAAACGAAGCTTAGTATTCGAGATAATTGTTCT
TAATCTATATGATAGTAATCTCTGTAGAATTAAACTTTGATACAATTGCCTTTAAAGGTT
TCAACATATTACATGCAAGGTGAAGTTGCGA
>306_S_Hor_10_W.B.sylvicola
TCTAGATCCTCTGGTCCACTTTTTGCCTCGCCAATCGGTGATCTATACAAATATGTTTAC
TTAGGAAAGTTTTAGGAAATGTTGAGTTTTTAAATTTCCTATAAATAGAAAAACATCCGC
AGTTTAATGATAAGTATTT-TTTAAATACTTTTATGCGTAATAATGAATTCCTACTTCAA
CGTCATCGCTGATTTCTTTTTCCAATCCCTCCCAGAAGACTCCTCCGTCGCTGGTTGTGG
CCACATTGGTGAAGATAGTGTTCTTGAAGATAGTTCTCATAGCATTAGGGTTGGTAGCGC
TATTGGTTCCGGGTGCCACGCCGAAGAATCCATTTTCTGGATTTATAGCACGGAGTCTGC
CTTCCCGGTCGAATTTCATCCAGGTGATATCATCTCCCACGCACTCGACTTTGTACCCTG
GTAACGTCGGCTGCATCATGGCTAGGTTGGTCTTGCCGCAAGCACTGGGGAACGCTGCAG
TAATGTAACGCTTTCTACCTTTTGGATTTGTGATAGCCAGTATCTACAAAAGGTAACTGA
TACAGAATCTTAAGCGGCTAATGTACTTGCAAGTGCCAAGTAACGATTGAAATTGATTAT
AAGAGTAATAGTG-----AAGTTGTCACTGCTTTGATATCTTAAAAACTAAAAATTTTTA
TTTTTATTTAAAGTGTAGGTTTTGATATTTATGACAATTGTCTTTAGTCTATATTGTGAG
TCTTGATGTTCAAGACATACACAAAATTGACTTTAATCTATATTATATCAATTTAGAGTT
TAAAACAATTGCTTTTAATTTATATTAGAAACGAAGCTTAGTATTCGAGATAATTGTTCT
TAATCTATATGATAGTAATCTCTGTAGAATTAAACTTTGATACAATTGCCTTTAAAGGTT
TCAACATATTACATGCAAGGTGAAGTTGCGA
>307_S_Hor_10_W.B.sylvicola
TCTAGATCCTCTGGTCCACTTTTTGCCTCGCCAATCGGTGATCTATACAAATATGTTTAC
TTAGGAAAGTTTTAGGAAATGTTGAGTTTTTAAATTTCCTATAAATAGAAAAACATCCGC
AGTTTAATGATAAGTATTT-TTTAAATACTTTTATGCGTAATAATGAATTCCTACTTCAA
CGTCATCGCTGATTTCTTTTTCCAATCCCTCCCAGAAGACTCCTCCGTAGCTGGTTGTGG
CCACATTGGTGAAGATAGTGTTCTTGAAGATAGTTCTCATAGCATTAGGGTTGGTAGCGC
TATTGGTTCCGGGTGCCACGCCGAAGAATCCATTTTCTGGATTTATAGCACGGAGTCTGC
CTTCCCGGTCGAATTTCATCCAGGTGATATCATCTCCCACGCACTCGACTTTGTACCCTG
GTAACGTCGGCTGCATCATGGCTAGGTTGGTCTTGCCGCAAGCACTGGGGAACGCTGCAG
TAATGTAACGCTTTCTACCTTTTGGATTTGTGATAGCCAGTATCTACAAAAGGTAACTGA
TACAGAATCTTAAGCGGCTAATGTACTTGCAAGTGCCAAGTAACGATTGAAATTGATTAT
AAGAGTAATAGTG-----AAGTTGTCACTGCTTTGATATCTTAAAAACTAAAAATTTTTA
TTTTTATTTAAAGTGTAGGTTTTGATATTTATGACAATTGTCTTTAATCTATATTGTGAG
TCTTGATGTTCAAGACATACACAAAATTGACTTTAATCTATATTATATCAATTTAGAGTT
TAAAACAATTGCTTTTAATTTATATTAGAAACGAAGCTTAGTATTCGAGATAATTGTTCT
TAATCTATATGATAGTAATCTCTGTAGAATTAAACTTTGATACAATTGCCTTTAAAGGTT
TCAACATATTACATGCAAGGTGAAGTTGCGA
>309_S_Hor_10_W.B.sylvicola
TCTAGATCCTCTGGTCCACTTTTTGCCTCGCCAATCGGTGATCTATACAAATATGTTTAC
TTAGGAAAGTTTTAGGAAATGTTGAGTTTTTAAATTTCCTATAAATAGAAAAACATCCGC
AGTTTAATGATAAGTATTT-TTTAAATACTTTTATGCGTAATAATGAATTCCTACTTCAA
CGTCATCACTGATTTCTTTTTCTAATCCCTCCCAGAAGACTCCTCCGTCGCTGGTTGTGG
CCACATTGGTGAAGATAGTGTTCTTGAAGATAGTTCTCATAGCATTAGGGTTGGTAGCGC
TATTGGTTCCGGGTGCCACGCCGAAGAATCCATTTTCTGGATTTATAGCACGGAGTCTGC
CTTCCCGGTCGAATTTCATCCAGGTGATATCATCTCCCACGCACTCGACTTTGTACCCTG
GTAACGTCGGCTGCATCATGGCTAGGTTGGTCTTGCCGCAAGCACTGGGGAACGCTGCAG
TAATGTAACGCTTTCTACCTTTTGGATTTGTGATAGCCAGTATCTACAAAAGGTAACTGA
TACAGAATCTTAAGCGGCTAATGTACTTGCAAGTGCCAAGTAACGATTGAAATTGATTAT
AAGAGTAATAGTG-----AAGTTGTCACTGCTTTGATATCTTAAAAACTAAAAATTTTTA
TTTTTATTTAAAGTGTAGGTTTTGATATTTATGACAATTGTCTTTAGTCTATATTGTGAG
TCTTGATGTTCAAGACATACACAAAATTGACTTTAATCTATATTATATCAATTTAGAGTT
TAAAACAATTGCTTTTAATTTATATTACAAACGAAGCTTAGTATTCGAGATAATTGTTCT
TAATCTATATGATAGTAATCTCTGTAGAATTAAACTTTGATACAATTGCCTTTAAAGGTT
TCAACATATTACATGCAAGGTGAAGTTGCGA
>311_S_Hor_10_W.B.sylvicola
TCTAGATCCTCTGGTCCACTTTTTGCCTCGCCAATCGGTGATCTATACAAATATGTTTAC
TTAGGAAAGTTTTAGGAAATGTTGAGTTTTTAAATTTCCTATAAATAGAAAAACATCCGC
AGTTTAATGATAAGTATTT-TTTAAATACTTTTATGCGTAATAATGAATTCCTACTTCAA
CGTCATCGCTGATTTCTTTTTCCAATCCCTCCCAGAAGACTCCTCCGTCGCTGGTTGTGG
CCACATTGGTGAAGATAGTGTTCTTGAAGATAGTTCTCATAGCATTAGGGTTGGTAGCGC
TATTGGTTCCGGGTGCCACGCCGAAGAATCCATTTTCTGGATTTATAGCACGGAGTCTGC
CTTCCCGGTCGAATTTCATCCAGGTGATATCATCTCCCACGCACTCGACTTTGTACCCTG
GTAACGTCGGCTGCATCATGGCTAGGTTGGTCTTGCCGCAAGCACTGGGGAACGCTGCAG
TAATGTAACGCTTTCTACCTTTTGGATTTGTGATAGCCAGTATCTACAAAAGGTAACTGA
TACAGAATCTTAAGCGGCTAATGTACTTGCAAGTGCCAAGTAACGATTGAAATTGATTAT
AAGAGTAATAGTG-----AAGTTGTCACTGCTTTGATATCTTAAAAACTAAAAATTTTTA
TTTTTATTTAAAGTGTAGGTTTTGATATTTATGACAATTGTCTTTAGTCTATATTGTGAG
TCTTGATGTTCAAGACATACACAAAATTGACTTTAATCTATATTATATCAATTTAGAGTT
TAAAACAATTGCTTTTAATTTATATTACAAACGAAGCTTAGTATTCGAGATAATTGTTCT
TATTCTATATGATAATAATCTCTGTAGAATTAAACTTTGATACAATTGCCTTTAAAGGTT
TCAACATATTACATGCAAGGTGAAGTTGCGA
>313_S_Hor_10_W.B.sylvicola
TCTAGATCCTCTGGTCCACTTTTTGCCTCGCCAATCGGTGATCTATACAAATATGTTTAC
TTAGGAAAGTTTTAGGAAATGTTGAGTTTTTAAATTTCCTATAAATAGAAAAACATCCGC
AGTTTAATGATAAGTATTT-TTTAAATACTTTTATGCGTAATAATGAATTCCTACTTCAA
CGTCATCGCTGATTTCTTTTTCCAATCCCTCCCAGAAGACTCCTCCGTCGCTGGTTGTGG
CCACATTGGTGAAGATAGTGTTCTTGAAGATAGTTCTCATAGCATTAGGGTTGGTAGCGC
TATTGGTTCCGGGTGCCACGCCGAAGAATCCATTTTCTGGATTTATAGCACGGAGTCTGC
CTTCCCGGTCGAATTTCATCCAGGTGATATCATCTCCCACGCACTCGACTTTGTACCCTG
GTAACGTCGGCTGCATCATGGCTAGGTTGGTCTTGCCGCAAGCACTGGGGAACGCTGCAG
TAATGTAACGCTTTCTACCTTTTGGATTTGTGATAGCCAGTATCTACAAAAGGTAACTGA
TACAGAATCTTAAGCGGCTAATGTACTTGCAAGTGCCAAGTAACGATTGAAATTGATTAT
AAGAGTAATAGTG-----AAGTTGTCACTGCTTTGATATCTTAAAAACTAAAAATTTTTA
TTTTTATTTAAAGTGTAGGTTTTGATATTTATGACAATTGTCTTTAGTCTATATTGTGAG
TCTTGATGTTCAAGACATACACAAAATTGACTTTAATCTATATTATATCAATTTAGAGTT
TAAAACAATTGCTTTTAATTTATATTACAAACGAAGCTTAGTATTCGAGATAATTGTTCT
TAATCTATATGATAGTAATCTCTGTAGAATTAAACTTTGATACAATTGCCTTTAAAGGTT
TCAACATATTACATGCAAGGTGAAGTTGCGA
>314_S_Hor_11_W.B.incognitus
TCTAGATCCTCTGGTCCACTTTTTGCCTCGCCAATCGGTGATCTGTACAAATATGTTTAC
TTAGGAAAGTTTTAGGAAACGTTGAGTTTTTAAATTTCCTATAAATAGAAAAACATCCGC
AGTTTAATGATAAGTATTT-TTTAAATACTTTTATGCGTAATAATGAATTCCTACTTCAA
CGTCATCGCTGATTTCTTTTTCCAATCCCTCCCAGAAGACTCCTCCGTCGCTGGTTGTGG
CCACATTGGTGAAGATAGTGTTCTTGAAGATAGTTCTCATAGCATTAGGGTTGGTAGCGC
TATTGGTTCCGGGTGCCACGCCGAAGAATCCATTTTCTGGATTTATAGCACGGAGTCTGC
CTTCCCGGTCGAATTTCATCCAGGTGATATCATCTCCCACGCACTCGACTTTGTACCCTG
GTAACGTCGGCTGCATCATGGCTAGGTTGGTCTTGCCGCAAGCACTGGGGAACGCTGCAG
TAATGTAACGCTTTCTACCTTTTGGATTTGTGATAGCCAGTATCTACAAAAGGTAACTGA
TACAGAATCTTAAGCGGCTAATGTACTTGCAAGTGCCAAGTAACGATTGAAATTGATTAT
AAGAGTAATAGTG-----AAGTTGTCACTGCTTTGATATCTTAAAAACTAAAAATTTTTA
TTTTTATTTAAAGTGTAGGTTTTGATATTTATGACAATTGTCTTTAATCTATATTGCGAG
TCTTGATGTTCAAGACATACACAAAATTGACTTAAATCTATATTATATCAATTTAGAGTT
TAAAACAATTGCTTTTAATTTATATTACAAACGAAGCTTAGTATTCGAGATAATTGTTCT
TAATCTATATGATAGTAATCTCTGTAGAATTAAACTTTGATACAATTGCCTTTAAAGGTT
TCAACATATTACATGCAAGGTGAAATTGCGA
>315_S_Hor_11_W.B.sylvicola
TCTAGATCCTCTGGTCCACTTTTTGCCTCGCCAATCGGTGATCTATACAAATATGTTTAC
TTAGGAAAGTTTTAGGAAATGTTGAGTTTTTAAATTTCCTATAAATAGAAAAACATCCGC
AGTTTAATGATAAGTATTT-TTTAAATACTTTTATGCGTAATAATGAATTCCTACTTCAA
CGTCATCGCTGATTTCTTTTTCCAATCCCTCCCAGAAGACTCCTCCGTCGCTGGTTGTGG
CCACATTGGTGAAGATAGTGTTCTTGAAGATAGTTCTCATAGCATTAGGGTTGGTAGCGC
TATTGGTTCCGGGTGCCACGCCGAAGAATCCATTTTCTGGATTTATAGCACGGAGTCTGC
CTTCCCGGTCGAATTTCATCCAGGTGATATCATCTCCCACGCACTCGACTTTGTACCCTG
GTAACGTCGGCTGCATCATGGCTAGGTTGGTCTTGCCGCAAGCACTGGGGAACGCTGCAG
TAATGTAACGCTTTCTACCTTTTGGATTTGTGATAGCCAGTATCTACAAAAGGTAACTGA
TACAGAATCTTAAGCGGCTAATGTACTTGCAAGTGCCAAGTAACGATTGAAATTGATTAT
AAGAGTAATAGTG-----AAGTTGTCACTGCTTTGATATCTTAAAAACTAAAAATTTTTA
TTTTTATTTAAAGTGTAGGTTTTGATATTTATGACAATTGTCTTTAGTCTATATTGTGAG
TCTTGATGTTCAAGACATACACAAAATTGACTTTAATCTATATTATATCAATTTAGAGTT
TAAAACAATTGCTTTTAATTTATATTACAAACGAAGCTTAGTATTCGAGATAATTGTTCT
TAATCTATATGATAGTAATCTCTGTAGAATTAAACTTTGATACAATTGCCTTTAAAGGTT
TCAACATATTACATGCAAGGTGAAGTTGCGA
>320_S_Hor_11_W.B.incognitus
TCTAGATCCTCTGGTCCACTTTTTGCCTCGCCAATCGGTGATCTGTACAAATATGTTTAC
TTAGGAAAGTTTTAGGAAACGTTGAGTTTTTAAATTTCCTATAAATAGAAAAACATCCGC
AGTTTAATGATAAGTATTT-TTTAAATACTTTTATGCGTAATAATGAATTCCTACTTCAA
CGTCATCGCTGATTTCTTTTTCCAATCCCTCCCAGAAGACTCCTCCGTCGCTGGTTGTGG
CCACATTGGTGAAGATAGTGTTCTTGAAGATAGTTCTCATAGCATTAGGGTTGGTAGCGC
TATTGGTTCCGGGTGCCACGCCGAAGAATCCATTTTCTGGATTTATAGCACGGAGTCTGC
CTTCCCGGTCGAATTTCATCCAGGTGATATCATCTCCCACGCACTCGACTTTGTACCCTG
GTAACGTCGGCTGCATCATGGCTAGGTTGGTCTTGCCGCAAGCACTGGGGAACGCTGCAG
TAATGTAACGCTTTCTACCTTTTGGATTTGTGATAGCCAGTATCTACAAAAGGTAACTGA
TACAGAATCTTAAGCGGCTAATGTACTTGCAAGTGCCAAGTAACGATTGAAATTGATTAT
AAGAGTAATAGTG-----AAGTTGTCACTGCTTTGATATCTTAAAAACTAAAAATTTTTA
TTTTTATTTAAAGTGTAGGTTTTGATATTTATGACAATTGTCTTTAATCTATATTGCGAG
TCTTGATGTTCAAGACATACGCAAAATTGACTTAAATCTATATTATATCAATTTAGAGTT
TAAAACAATTT--TTTAATTTATATTACAAACGAAGCTTAGTATTCGAGATAATTGTTCT
TAATCTATATGATAGTAATCTCTGTAGAATTAAACTTTGATACAATTGCCTTTAAAGGTT
TCAACATATTACATGCAAGGTGAAATTGCGA
>323_S_Hor_11_W.B.incognitus
TCTAGATCCTCTGGTCCACTTTTTGCCTCGCCAATCGGTGATCTATACAAATATGTTTAC
TTAGGAAAGTTTTAGGAAACGTTGAGTTTTTAAATTTCCTATAAATAGAAAAACATCCGC
AGTTTAATGATAAGTATTT-TTTAAATACTTTTATGCGTAATAATGAATTCCTACTTCAA
CGTCATCACTGATTTCTTTTTCCAATCCCTCCCAGAAGACTCCTCCGTCGCTGGTTGTGG
CCACATTGGTGAAGATAGTGTTCTTGAAGATAGTTCTCATAGCATTAGGGTTGGTAGCGC
TATTGGTTCCGGGTGCCACGCCGAAGAATCCATTTTCTGGATTTATAGCACGGAGTCTGC
CTTCCCGGTCGAATTTCATCCAGGTGATATCATCTCCCACGCACTCGACTTTGTACCCTG
GTAACGTCGGCTGCATCATGGCTAGGTTGGTCTTGCCGCAAGCACTGGGGAACGCTGCAG
TAATGTAACGCTTTCTACCTTTTGGATTTGTGATAGCCAGTATCTACAAAAGGTAACTGA
TACAGAATCTTAAGCGGCTAATGTACTTGCAAGTGCCAAGTAACGATTGAAATTGATTAT
AAGAGTAATAGTG-----AAGTTGTCACTGCTTTGATATCTTAAAAACTAAAAATTTTTA
TTTTTATTTAAAGTGTAGGTTTTGATATTTATGACAATTGTCTTTAATCTATATTGCGAG
TCTTGATGTTCAAGACATACGCAAAATTGACTTTAATCTATATTATATCAATTTAGAGTT
TAAAACAATTT--TTTAATTTATATTACAAACGAAGCTTAGTATTCGAGATAATTGTTCT
TAATCTATATGATAGTAATCTCTGTAGAATTAAACTTTGATACAATTGCCTTTAAAGGTT
TCAACATATTACATGCAAGGTGAAGTTGCGA
>329_S_Hor_11_W.B.sylvicola
TCTAGATCCTCTGGTCCACTTTTTGCCTCGCCAATCGGTGATCTATACAAATATGTTTAC
TTAGGAAAGTTTTAGGAAATGTTGAGTTTTTAAATTTCCTATAAATAGAAAAACATCCGC
AGTTTAATGATAAGTATTT-TTTAAATACTTTTATGCGTAATAATGAATTCCTACTTCAA
CGTCATCACTGATTTCTTTTTCTAATCCCTCCCAGAAGACTCCTCCGTCGCTGGTTGTGG
CCACATTGGTGAAGATAGTGTTCTTGAAGATAGTTCTCATAGCATTAGGGTTGGTAGCGC
TATTGGTTCCGGGTGCCACGCCGAAGAATCCATTTTCTGGATTTATAGCACGGAGTCTGC
CTTCCCGGTCGAATTTCATCCAGGTGATATCATCTCCCACGCACTCGACTTTGTACCCTG
GTAACGTCGGCTGCATCATGGCTAGGTTGGTCTTGCCGCAAGCACTGGGGAACGCTGCAG
TAATGTAACGCTTTCTACCTTTTGGATTTGTGATAGCCAGTATCTACAAAAGGTAACTGA
TACAGAATCTTAAGCGGCTAATGTACTTGCAAGTGCCAAGTAACGATTGAAATTGATTAT
AAGAGTAATAGTG-----AAGTTGTCACTGCTTTGATATCTTAAAAACTAAAAATTTTTA
TTTTTATTTAAAGTGTAGGTTTTGATATTTATGACAATTGTCTTTAATCTATATTGTGAG
TCTTGATGTTCAAGACATACACAAAATTGACTTTAATCTATATTATATCAATTTAGAGTT
TAAAACAATTGCTTTTAATTTATATTAGAAACGAAGCTTAGTATTCGAGATAATTGTTCT
TATTCTATATGATAATAATCTCTGTAGAATTAAACTTTGATACAATTGCCTTTAAAGGTT
TCAACATATTACATGCAAGGTGAAGTTGCGA
>330_S_Hor_11_W.B.sylvicola
TCTAGATCCTCTGGTCCACTTTTTGCCTCGCCAATCGGTGATCTATACAAATATGTTTAC
TTAGGAAAGTTTTAGGAAATGTTGAGTTTTTAAATTTCCTATAAATAGAAAAACATCCGC
AGTTTAATGATAAGTATTT-TTTAAATACTTTTATGCGTAATAATGAATTCCTACTTCAA
CGTCATCACTGATTTCTTTTTCTAATCCCTCCCAGAAGACTCCTCCGTCGCTGGTTGTGG
CCACATTGGTGAAGATAGTGTTCTTGAAGATAGTTCTCATAGCATTAGGGTTGGTAGCGC
TATTGGTTCCGGGTGCCACGCCGAAGAATCCATTTTCTGGATTTATAGCACGGAGTCTGC
CTTCCCGGTCGAATTTCATCCAGGTGATATCATCTCCCACGCACTCGACTTTGTACCCTG
GTAACGTCGGCTGCATCATGGCTAGGTTGGTCTTGCCGCAAGCACTGGGGAACGCTGCAG
TAATGTAACGCTTTCTACCTTTTGGATTTGTGATAGCCAGTATCTACAAAAGGTAACTGA
TACAGAATCTTAAGCGGCTAATGTACTTGCAAGTGCCAAGTAACGATTGAAATTGATTAT
AAGAGTAATAGTG-----AAGTTGTCACTGCTTTGATATCTTAAAAACTAAAAATTTTTA
TTTTTATTTAAAGTGTAGGTTTTGATATTTATGACAATTGTCTTTAATCTATATTGTGAG
TCTTGATGTTCAAGACATACACAAAATTGACTTTAATCTATATTATATCAATTTAGAGTT
TAAAACAATTGCTTTTAATTTATATTAGAAACGAAGCTTAGTATTCGAGATAATTGTTCT
TATTCTATATGATAATAATCTCTGTAGAATTAAACTTTGATACAATTGCCTTTAAAGGTT
TCAACATATTACATGCAAGGTGAAGTTGCGA
>334_S_Hor_11_W.B.bifarius
TCTAGATTCTCTGGTCCACTTTTTGCCTCGCCAATCGGTGATCTATACAAATATGTTTAC
TTAGGGAAGTTTTAGGAAATTTTGAGTTTTTAAATTTCCTATAAATAGAAAAACATCCGC
AGTTTAATGATAAGGATTTT-TTAAATACTTTCATGCGTAATAATGAATTCCTACTTCAA
CGTCATCGCTGATTTCTTTTTCCAATCCCTCCCAGAAGACACCTCCGTCGCTGGTTGCGG
CCACATTGGTGAAGATAGTGTTCTTGAAGATAGTTCTCATAGCATTAGGGTTGGTAGCGC
TATTGGTTCCGGGTGCCACGCCGAAGAATCCATTTTCTGGATTTATAGCACGGAGTCTGC
CTTCCCGGTCGAATTTCATCCAGGTGATATCATCTCCCACGCACTCGACTTTGTACCCTG
GTAACGTCGGCTGCATCATGGCTAGGTTGGTCTTGCCGCAAGCACTGGGGAACGCTGCAG
TAATGTAACGCTTTCTACCTTTTGGATTTGTGATAGCCAGTATCTACAAAAGGTAACTGA
TACAGAATCTTAAGCGACTAATGTACTTGCAAGTGCCAAGTAACGATTGAAATTGATTAT
AAGAGTAATAGTG-----AAGTTGTCACTGCTTTGATATCTTAAAAACTAAAAATTTTTA
TTTTTATTTAAAGTGTAGGTTTTGATGTTTATGACAATTGTCTTTAATCTATATTGTGAG
TCTTGATGTC------ATACACAAAATTGACTTTAATCTATATTATATCAATTTAGAGTT
TAAAACAATTGCTTTTAATTTATATTAGAAACGAAGCTTAGTATTTGAGATAATTGTTCT
TAATCTATATGATAGTAATCTCTGTAAAATTAAACTTTGATACAATTGCCTTTAAAGGTT
TCAACATATTACATGCAAGGTGAAGTTGCGA
>342_S_Hor_11_W.B.sylvicola
TCTAGATCCTCTGGTCCACTTTTTGCCTCGCCAATCGGTGATCTATACAAATATGTTTAC
TTAGGAAAGTTTTAGGAAATGTTGAGTTTTTAAATTTCCTATAAATAGAAAAACATCCGC
AGTTTAATGATAAGTATTT-TTTAAATACTTTTATGCGTAATAATGAATTCCTACTTCAA
CGTCATCGCTGATTTCTTTTTCCAATCCCTCCCAGAAGACTCCTCCGTCGCTGGTTGTGG
CCACATTGGTGAAGATAGTGTTCTTGAAGATAGTTCTCATAGCATTAGGGTTGGTAGCGC
TATTGGTTCCGGGTGCCACGCCGAAGAATCCATTTTCTGGATTTATAGCACGGAGTCTGC
CTTCCCGGTCGAATTTCATCCAGGTGATATCATCTCCCACGCACTCGACTTTGTACCCTG
GTAACGTCGGCTGCATCATGGCTAGGTTGGTCTTGCCGCAAGCACTGGGGAACGCTGCAG
TAATGTAACGCTTTCTACCTTTTGGATTTGTGATAGCCAGTATCTACAAAAGGTAACTGA
TACAGAATCTTAAGCGGCTAATGTACTTGCAAGTGCCAAGTAACGATTGAAATTGATTAT
AAGAGTAATAGTG-----AAGTTGTCACTGCTTTGATATCTTAAAAACTAAAAATTTTTA
TTTTTATTTAAAGTGTAGGTTTTGATATTTATGACAATTGTCTTTAATCTATATTGTGAG
TCTTGATGTTCAAGACATACACAAAATTGACTTTAATCTATATTATATCAATTTAGAGTT
TAAAACAATTGCTTTTAATTTATATTAGAAACGAAGCTTAGTATTCGAGATAATTGTTCT
TAATCTATATGATAGTAATCTCTGTAGAATTAAACTTTGATACAATTGCCTTTAAAGGTT
TCAACATATTACATGCAAGGTGAAGTTGCGA
>344_S_Hor_11_W.B.sylvicola
TCTAGATCCTCTGGTCCACTTTTTGCCTCGCCAATCGGTGATCTATACAAATATGTTTAC
TTAGGAAAGTTTTAGGAAATGTTGAGTTTTTAAATTTCCTATAAATAGAAAAACATCCGC
AGTTTAATGATAAGTATTT-TTTAAATACTTTTATGCGTAATAATGAATTCCTACTTCAA
CGTCATCGCTGATTTCTTTTTCCAATCCCTCCCAGAAGACTCCTCCGTCGCTGGTTGTGG
CCACATTGGTGAAGATAGTGTTCTTGAAGATAGTTCTCATAGCATTAGGGTTGGTAGCGC
TATTGGTTCCGGGTGCCACGCCGAAGAATCCATTTTCTGGATTTATAGCACGGAGTCTGC
CTTCCCGGTCGAATTTCATCCAGGTGATATCATCTCCCACGCACTCGACTTTGTACCCTG
GTAACGTCGGCTGCATCATGGCTAGGTTGGTCTTGCCGCAAGCACTGGGGAACGCTGCAG
TAATGTAACGCTTTCTACCTTTTGGATTTGTGATAGCCAGTATCTACAAAAGGTAACTGA
TACAGAATCTTAAGCGGCTAATGTACTTGCAAGTGCCAAGTAACGATTGAAATTGATTAT
AAGAGTAATAGTG-----AAGTTGTCACTGCTTTGATATCTTAAAAACTAAAAATTTTTA
TTTTTATTTAAAGTGTAGGTTTTGATATTTATGACAATTGTCTTTAGTCTATATTGTGAG
TCTTGATGTTCAAGACATACACAAAATTGACTTTAATCTATATTATATCAATTTAGAGTT
TAAAACAATTGCTTTTAATTTATATTACAAACGAAGCTTAGTATTCGAGATAATTGTTCT
TAATCTATATGATAGTAATCTCTGTAGAATTAAACTTTGATACAATTGCCTTTAAAGGTT
TCAACATATTACATGCAAGGTGAAGTTGCGA
>350_S_Hor_11_W.B.incognitus
TCTAGATCCTCTGGTCCACTTTTTGCCTCGCCAATCGGTGATCTATACAAATATGTTTAC
TTAGGAAAGTTTTAGGAAACGTTGAGTTTTTAAATTTCCTATAAATAGAAAAATATCCGC
AGTTTAATGATAAGTATTT-TTTAAATACTTTTATGCGTAATAATGAATTCCTACTTCAA
CGTCATCGCTGATTTCTTTTTCCAATCCCTCCCAGAAGACTCCTCCGTCGCTGGTTGTGG
CCACATTGGTGAAGATAGTGTTCTTGAAGATAGTTCTCATAGCATTAGGGTTGGTAGCGC
TATTGGTTCCGGGTGCCACGCCGAAGAATCCATTTTCTGGATTTATAGCACGGAGTCTGC
CTTCCCGGTCGAATTTCATCCAGGTGATATCATCTCCCACGCACTCGACTTTGTACCCTG
GTAACGTCGGCTGCATCATGGCTAGGTTGGTCTTGCCGCAAGCACTGGGGAACGCTGCAG
TAATGTAACGCTTTCTACCTTTTGGATTTGTGATAGCCAGTATCTACAAAAGGTAACTGA
TACAGAATCTTAAGCGGCTAATGTACTTGCAAGTGCCAAGTAACGATTGAAATTGATTAT
AAGAGTAATAGTG-----AAGTTGTCACTGCTTTGATATCTTAAAAACTAAAAATTTTTA
TTTTTATTTAAAGTGTAGGTTTTGATATTTATGACAATTGTCTTTAATCTATATTGCGAG
TCTTGATGTTCAAGACATACACAAAATTGACTTAAATCTATATTATATCAATTTAGAGTT
TAAAACAATTT--TTTAATTTATATTACAAACGAAGCTTAGTATTCGAGATAATTGTTCT
TAATCTATATGATAATAATCTCTGTAGAATTAAACTTTGATACAATTGCCTTTAAAGGTT
TCAACATATTACATGCAAGGTGAAGTTGCGA
>352_S_Dem_12_W.B.sylvicola
TCTAGATCCTCTGGTCCACTTTTTGCCTCGCCAATCGGTGATCTATACAAATATGTTTAC
TTAGGAAAGTTTTAGGAAATGTTGAGTTTTTAAATTTCCTATAAATAGAAAAACATCCGC
AGTTTAATGATAAGTATTT-TTTAAATACTTTTATGCGTAATAATGAATTCCTACTTCAA
CGTCATCGCTGATTTCTTTTTCCAATCCCTCCCAGAAGACTCCTCCGTCGCTGGTTGTGG
CCACATTGGTGAAGATAGTGTTCTTGAAGATAGTTCTCATAGCATTAGGGTTGGTAGCGC
TATTGGTTCCGGGTGCCACGCCGAAGAATCCATTTTCTGGATTTATAGCACGGAGTCTGC
CTTCCCGGTCGAATTTCATCCAGGTGATATCATCTCCCACGCACTCGACTTTGTACCCTG
GTAACGTCGGCTGCATCATGGCTAGGTTGGTCTTGCCGCAAGCACTGGGGAACGCTGCAG
TAATGTAACGCTTTCTACCTTTTGGATTTGTGATAGCCAGTATCTACAAAAGGTAACTGA
TACAGAATCTTAAGCGGCTAATGTACTTGCAAGTGCCAAGTAACGATTGAAATTGATTAT
AAGAGTAATAGTG-----AAGTTGTCACTGCTTTGATATCTTAAAAACTAAAAATTTTTA
TTTTTATTTAAAGTGTAGGTTTTGATATTTATGACAATTGTCTTTAGTCTATATTGTGAG
TCTTGATGTTCAAGACATACACAAAATTGACTTTAATCTATATTATATCAATTTAGAGTT
TAAAACAATTGCTTTTAATTTATATTACAAACGAAGCTTAGTATTCGAGATAATTGTTCT
TAATCTATATGATAGTAATCTCTGTAGAATTAAACTTTGATACAATTGCCTTTAAAGGTT
TCAACATATTACATGCAAGGTGAAGTTGCGA
>358_S_Dem_12_W.B.sylvicola
TCTAGATCCTCTGGTCCACTTTTTGCCTCGCCAATCGGTGATCTATACAAATATGTTTAC
TTAGGAAAGTTTTAGGAAATGTTGAGTTTTTAAATTTCCTATAAATAGAAAAACATCCGC
AGTTTAATGATAAGTATTT-TTTAAATACTTTTATGCGTAATAATGAATTCCTACTTCAA
CGTCATCGCTGATTTCTTTTTCCAATCCCTCCCAGAAGACTCCTCCGTCGCTGGTTGTGG
CCACATTGGTGAAGATAGTGTTCTTGAAGATAGTTCTCATAGCATTAGGGTTGGTAGCGC
TATTGGTTCCGGGTGCCACGCCGAAGAATCCATTTTCTGGATTTATAGCACGGAGTCTGC
CTTCCCGGTCGAATTTCATCCAGGTGATATCATCTCCCACGCACTCGACTTTGTACCCTG
GTAACGTCGGCTGCATCATGGCTAGGTTGGTCTTGCCGCAAGCACTGGGGAACGCTGCAG
TAATGTAACGCTTTCTACCTTTTGGATTTGTGATAGCCAGTATCTACAAAAGGTAACTGA
TACAGAATCTTAAGCGGCTAATGTACTTGCAAGTGCCAAGTAACGATTGAAATTGATTAT
AAGAGTAATAGTG-----AAGTTGTCACTGCTTTGATATCTTAAAAACTAAAAATTTTTA
TTTTTATTTAAAGTGTAGGTTTTGATATTTATGACAATTGTCTTTAGTCTATATTGTGAG
TCTTGATGTTCAAGACATACACAAAATTGACTTTAATCTATATTATATCAATTTAGAGTT
TAAAACAATTGCTTTTAATTTATATTACAAACGAAGCTTAGTATTCGAGATAATTGTTCT
TAATCTATATGATAGTAATCTCTGTAGAATTAAACTTTGATACAATTGCCTTTAAAGGTT
TCAACATATTACATGCAAGGTGAAGTTGCGA
>370_S_Dem_12_W.B.sylvicola
TCTAGATCCTCTGGTCCACTTTTTGCCTCGCCAATCGGTGATCTATACAAATATGTTTAC
TTAGGAAAGTTTTAGGAAATGTTGAGTTTTTAAATTTCCTATAAATAGAAAAACATCCGC
AGTTTAATGATAAGTATTT-TTTAAATACTTTTATGCGTAATAATGAATTCCTACTTCAA
CGTCATCACTGATTTCTTTTTCTAATCCCTCCCAGAAGACTCCTCCGTCGCTGGTTGTGG
CCACATTGGTGAAGATAGTGTTCTTGAAGATAGTTCTCATAGCATTAGGGTTGGTAGCGC
TATTGGTTCCGGGTGCCACGCCGAAGAATCCATTTTCTGGATTTATAGCACGGAGTCTGC
CTTCCCGGTCGAATTTCATCCAGGTGATATCATCTCCCACGCACTCGACTTTGTACCCTG
GTAACGTCGGCTGCATCATGGCTAGGTTGGTCTTGCCGCAAGCACTGGGGAACGCTGCAG
TAATGTAACGCTTTCTACCTTTTGGATTTGTGATAGCCAGTATCTACAAAAGGTAACTGA
TACAGAATCTTAAGCGGCTAATGTACTTGCAAGTGCCAAGTAACGATTGAAATTGATTAT
AAGAGTAATAGTG-----AAGTTGTCACTGCTTTGATATCTTAAAAACTAAAAATTTTTA
TTTTTATTTAAAGTGTAGGTTTTGATATTTATGACAATTGTCTTTAATCTATATTGTGAG
TCTTGATGTTCAAGACATACACAAAATTGACTTTAATCTATATTATATCAATTTAGAGTT
TAAAACAATTGCTTTTAATTTATATTAGAAACGAAGCTTAGTATTCGAGATAATTGTTCT
TAATCTATATGATAGTAATCTCTGTAGAATTAAACTTTGATACAATTGCCTTTAAAGGTT
TCAACATATTACATGCAAGGTGAAGTTGCGA
>388_S_Dem_12_W.B.sylvicola
TCTAGATCCTCTGGTCCACTTTTTGCCTCGCCAATCGGTGATCTATACAAATATGTTTAC
TTAGGAAAGTTTTAGGAAATGTTGAGTTTTTAAATTTCCTATAAATAGAAAAACATCCGC
AGTTTAATGATAAGTATTT-TTTAAATACTTTTATGCGTAATAATGAATTCCTACTTCAA
CGTCATCACTGATTTCTTTTTCTAATCCCTCCCAGAAGACTCCTCCGTCGCTGGTTGTGG
CCACATTGGTGAAGATAGTGTTCTTGAAGATAGTTCTCATAGCATTAGGGTTGGTAGCGC
TATTGGTTCCGGGTGCCACGCCGAAGAATCCATTTTCTGGATTTATAGCACGGAGTCTGC
CTTCCCGGTCGAATTTCATCCAGGTGATATCATCTCCCACGCACTCGACTTTGTACCCTG
GTAACGTCGGCTGCATCATGGCTAGGTTGGTCTTGCCGCAAGCACTGGGGAACGCTGCAG
TAATGTAACGCTTTCTACCTTTTGGATTTGTGATAGCCAGTATCTACAAAAGGTAACTGA
TACAGAATCTTAAGCGGCTAATGTACTTGCAAGTGCCAAGTAACGATTGAAATTGATTAT
AAGAGTAATAGTG-----AAGTTGTCACTGCTTTGATATCTTAAAAACTAAAAATTTTTA
TTTTTATTTAAAGTGTAGGTTTTGATATTTATGACAATTGTCTTTAATCTATATTGTGAG
TCTTGATGTTCAAGACATACACAAAATTGACTTTAATCTATATTATATCAATTTAGAGTT
TAAAACAATTGCTTTTAATTTATATTAGAAACGAAGCTTAGTATTCGAGATAATTGTTCT
TAATCTATATGATAGTAATCTCTGTAGAATTAAACTTTGATACAATTGCCTTTAAAGGTT
TCAACATATTACATGCAAGGTGAAGTTGCGA
>38_S_Dem_1_W.B.sylvicola
TCTAGATCCTCTGGTCCACTTTTTGCCTCGCCAATCGGTGATCTATACAAATATGTTTAC
TTAGGAAAGTTTTAGGAAATGTTGAGTTTTTAAATTTCCTATAAATAGAAAAACATCCGC
AGTTTAATGATAAGTATTT-TTTAAATACTTTTATGCGTAATAATGAATTCCTACTTCAA
CGTCATCGCTGATTTCTTTTTCTAATCCCTCCCAGAAGACTCCTCCGTCGCTGGTTGTGG
CCACATTGGTGAAGATAGTGTTCTTGAAGATAGTTCTCATAGCATTAGGGTTGGTAGCGC
TATTGGTTCCGGGTGCCACGCCGAAGAATCCATTTTCTGGATTTATAGCACGGAGTCTGC
CTTCCCGGTCGAATTTCATCCAGGTGATATCATCTCCCACGCACTCAACTTTGTACCCTG
GTAACGTCGGCTGCATCATGGCTAGGTTGGTCTTGCCGCAAGCACTGGGGAACGCTGCAG
TAATGTAACGCTTTCTACCTTTTGGATTTGTGATAGCCAGTATCTACAAAAGGTAACTGA
TACAGAATCTTAAGCGGCTAATGTACTTGCAAGTGCCAAGTAACGATTGAAATTGATTAT
AAGAGTAATAGTG-----AAGTTGTCACTGCTTTGATATCTTAAAAACTAAAAATTTTTA
TTTTTATTTAAAGTGTAGGTTTTGATATTTATGACAATTGTCTTTAATCTATATTGTGAG
TCTTGATGTTCAAGACATACACAAAATTGACTTTAATCTATATTATATCAATTTAGAGTT
TAAAACAATTGCTTTTAATTTATATTAGAAACGAAGCTTAGTATTCGAGATAATTGTTCT
TATTCTATATGATAATAATCTCTGTAGAATTAAACTTTGATACAATTGCCTTTAAAGGTT
TCAACATATTACATGCAAGGTGAAGTTGCGA
>397_S_Dem_13_W.B.sylvicola
TCTAGATCCTCTGGTCCACTTTTTGCCTCGCCAATCGGTGATCTATACAAATATGTTTAC
TTAGGAAAGTTTTAGGAAATGTTGAGTTTTTAAATTTCCTATAAATAGAAAAACATCCGC
AGTTTAATGATAAGTATTT-TTTAAATACTTTTATGCGTAATAATGAATTCCTACTTCAA
CGTCATCGCTGATTTCTTTTTCCAATCCCTCCCAGAAGACTCCTCCGTCGCTGGTTGTGG
CCACATTGGTGAAGATAGTGTTCTTGAAGATAGTTCTCATAGCATTAGGGTTGGTAGCGC
TATTGGTTCCGGGTGCCACGCCGAAGAATCCATTTTCTGGATTTATAGCACGGAGTCTGC
CTTCCCGGTCGAATTTCATCCGGGTGATATCATCTCCCACGCACTCGACTTTGTACCCTG
GTAACGTCGGCTGCATCATGGCTAGGTTGGTCTTGCCGCAAGCACTGGGGAACGCTGCAG
TAATGTAACGCTTTCTACCTTTTGGATTTGTGATAGCCAGTATCTACAAAAGGTAACTGA
TACAGAATCTTAAGCGGCTAATGTACTTGCAAGTGCCAAGTAACGATTGAAATTGATTAT
AAGAGTAATAGTG-----AAGTTGTCACTGCTTTGATATCTTAAAAACTAAAAATTTTTA
TTTTTATTTAAAGTGTAGGTTTTGATATTTATGACAATTGTCTTTAGTCTATATTGTGAG
TCTTGATGTTCAAGACATACACAAAATTGACTTTAATCTATATTATATCAATTTAGAGTT
TAAAACAATTGCTTTTAATTTATATTACAAACGAAGCTTAGTATTCGAGATAATTGTTCT
TAATCTATATGATAGTAATCTCTGTAGAATTAAACTTTGATACAATTGCCTTTAAAGGTT
TCAACATATTACATGCAAGGTGAAGTTGCGA
>401_S_Dem_13_W.B.sylvicola
TCTAGATCCTCTGGTCCACTTTTTGCCTCGCCAATCGGTGATCTATACAAATATGTTTAC
TTAGGAAAGTTTTAGGAAATGTTGAGTTTTTAAATTTCCTATAAATAGAAAAACATCCGC
AGTTTAATGATAAGTATTT-TTTAAATACTTTTATGCGTAATAATGAATTCCTACTTCAA
CGTCATCACTGATTTCTTTTTCTAATCCCTCCCAGAAGACTCCTCCGTCGCTGGTTGTGG
CCACATTGGTGAAGATAGTGTTCTTGAAGATAGTTCTCATAGCATTAGGGTTGGTAGCGC
TATTGGTTCCGGGTGCCACGCCGAAGAATCCATTTTCTGGATTTATAGCACGGAGTCTGC
CTTCCCGGTCGAATTTCATCCAGGTGATATCATCTCCCACGCACTCGACTTTGTACCCTG
GTAACGTCGGCTGCATCATGGCTAGGTTGGTCTTGCCGCAAGCACTGGGGAACGCTGCAG
TAATGTAACGCTTTCTACCTTTTGGATTTGTGATAGCCAGTATCTACAAAAGGTAACTGA
TACAGAATCTTAAGCGGCTAATGTACTTGCAAGTGCCAAGTAACGATTGAAATTGATTAT
AAGAGTAATAGTG-----AAGTTGTCACTGCTTTGATATCTTAAAAACTAAAAATTTTTA
TTTTTATTTAAAGTGTAGGTTTTGATATTTATGACAATTGTCTTTAGTCTATATTGTGAG
TCTTGATGTTCAAGACATACACAAAATTGACTTTAATCTATATTATATCAATTTAGAGTT
TAAAACAATTGCTTTTAATTTATATTAGAAACGAAGCTTAGTATTCGAGATAATTGTTCT
TATTCTATATGATAATAATCTCTGTAGAATTAAACTTTGATACAATTGCCTTTAAAGGTT
TCAACATATTACATGCAAGGTGAAGTTGCGA
>412_S_Dem_13_W.B.sylvicola
TCTAGATCCTCTGGTCCACTTTTTGCCTCGCCAATCGGTGATCTATACAAATATGTTTAC
TTAGGAAAGTTTTAGGAAATGTTGAGTTTTTAAATTTCCTATAAATAGAAAAACATCCGC
AGTTTAATGATAAGTATTT-TTTAAATACTTTTATGCGTAATAATGAATTCCTACTTCAA
CGTCATCACTGATTTCTTTTTCTAATCCCTCCCAGAAGACTCCTCCGTCGCTGGTTGTGG
CCACATTGGTGAAGATAGTGTTCTTGAAGATAGTTCTCATAGCATTAGGGTTGGTAGCGC
TATTGGTTCCGGGTGCCACGCCGAAGAATCCATTTTCTGGATTTATAGCACGGAGTCTGC
CTTCCCGGTCGAATTTCATCCAGGTGATATCATCTCCCACGCACTCGACTTTGTACCCTG
GTAACGTCGGCTGCATCATGGCTAGGTTGGTCTTGCCGCAAGCACTGGGGAACGCTGCAG
TAATGTAACGCTTTCTACCTTTTGGATTTGTGATAGCCAGTATCTACAAAAGGTAACTGA
TACAGAATCTTAAGCGGCTAATGTACTTGCAAGTGCCAAGTAACGATTGAAATTGATTAT
AAGAGTAATAGTG-----AAGTTGTCACTGCTTTGATATCTTAAAAACTAAAAATTTTTA
TTTTTATTTAAAGTGTAGGTTTTGATATTTATGACAATTGTCTTTAGTCTATATTGTGAG
TCTTGATGTTCAAGACATACACAAAATTGACTTTAATCTATATTATATCAATTTAGAGTT
TAAAACAATTGCTTTTAATTTATATTAGAAACGAAGCTTAGTATTCGAGATAATTGTTCT
TATTCTATATGATAATAATCTCTGTAGAATTAAACTTTGATACAATTGCCTTTAAAGGTT
TCAACATATTACATGCAAGGTGAAGTTGCGA
>419_S_Dem_13_W.B.sylvicola
TCTAGATCCTCTGGTCCACTTTTTGCCTCGCCAATCGGTGATCTATACAAATATGTTTAC
TTAGGAAAGTTTTAGGAAATGTTGAGTTTTTAAATTTCCTATAAATAGAAAAACATCCGC
AGTTTAATGATAAGTATTT-TTTAAATACTTTTATGCGTAATAATGAATTCCTACTTCAA
CGTCATCGCTGATTTCTTTTTCCAATCCCTCCCAGAAGACTCCTCCGTCGCTGGTTGTGG
CCACATTGGTGAAGATAGTGTTCTTGAAGATAGTTCTCATAGCATTAGGGTTGGTAGCGC
TATTGGTTCCGGGTGCCACGCCGAAGAATCCATTTTCTGGATTTATAGCACGGAGTCTGC
CTTCCCGGTCGAATTTCATCCAGGTGATATCATCTCCCACGCACTCGACTTTGTACCCTG
GTAACGTCGGCTGCATCATGGCTAGGTTGGTCTTGCCGCAAGCACTGGGGAACGCTGCAG
TAATGTAACGCTTTCTACCTTTTGGATTTGTGATAGCCAGTATCTACAAAAGGTAACTGA
TACAGAATCTTAAGCGGCTAATGTACTTGCAAGTGCCAAGTAACGATTGAAATTGATTAT
AAGAGTAATAGTG-----AAGTTGTCACTGCTTTGATATCTTAAAAACTAAAAATT-TTA
TTTTTATTTAAAGTGTAGGTTTTGATATTTATGACAATTGTCTTTAATCTATATTGTGAG
TCTTGATGTTCAAGACATACACAAAATTGACTTTAATCTATATTATATCAATTTAGAGTT
TAAAACAATTGCTTTTAATTTATATTAGAAACGAAGCTTAGTATTCGAGATAATTGTTCT
TAATCTATATGATAGTAATCTCTGTAGAATTAAACTTTGATACAATTGCCTTTAAAGGTT
TCAACATATTACATGAAAGGTGAAGTTGCGA
>423_S_Dem_13_W.B.sylvicola
TCTAGATCCTCTGGTCCACTTTTTGCCTCGCCAATCGGTGATCTATACAAATATGTTTAC
TTAGGAAAGTTTTAGGAAATGTTGAGTTTTTAAATTTCCTATAAATAGAAAAACATCCGC
AGTTTAATGATAAGTATTT-TTTAAATACTTTTATGCGTAATAATGAATTCCTACTTCAA
CGTCATCGCTGATTTCTTTTTCCAATCCCTCCCAGAAGACTCCTCCGTCGCTGGTTGTGG
CCACATTGGTGAAGATAGTGTTCTTGAAGATAGTTCTCATAGCATTAGGGTTGGTAGCGC
TATTGGTTCCGGGTGCCACGCCGAAGAATCCATTTTCTGGATTTATAGCACGGAGTCTGC
CTTCCCGGTCGAATTTCATCCAGGTGATATCATCTCCCACGCACTCGACTTTGTACCCTG
GTAACGTCGGCTGCATCATGGCTAGGTTGGTCTTGCCGCAAGCACTGGGGAACGCTGCAG
TAATGTAACGCTTTCTACCTTTTGGATTTGTGATAGCCAGTATCTACAAAAGGTAACTGA
TACAGAATCTTAAGCGGCTAATGTACTTGCAAGTGCCAAGTAACGATTGAAATTGATTAT
AAGAGTAATAGTG-----AAGTTGTCACTGCTTTGATATCTTAAAAACTAAAAATTTTTA
TTTTTATTTAAAGTGTAGGTTTTGATATTTATGACAATTGTCTTTAGTCTATATTGTGAG
TCTTGATGTTCAAGACATACACAAAATTGACTTTAATCTATATTATATCAATTTAGAGTT
TAAAACAATTGCTTTTAATTTATATTACAAACGAAGCTTAGTATTCGAGATAATTGTTCT
TAATCTATATGATAGTAATCTCTGTAGAATTAAACTTTGATACAATTGCCTTTAAAGGTT
TCAACATATTACATGCAAGGTGAAGTTGCGA
>425_S_Dem_13_W.B.sylvicola
TCTAGATCCTCTGGTCCACTTTTTGCCTCGCCAATCGGTGATCTATACAAATATGTTTAC
TTAGGAAAGTTTTAGGAAATGTTGAGTTTTTAAATTTCCTATAAATAGAAAAACATCCGC
AGTTTAATGATAAGTATTT-TTTAAATACTTTTATGCGTAATAATGAATTCCTACTTCAA
CGTCATCGCTGATTTCTTTTTCCAATCCCTCCCAGAAGACTCCTCCGTCGCTGGTTGTGG
CCACATTGGTGAAGATAGTGTTCTTGAAGATAGTTCTCATAGCATTAGGGTTGGTAGCGC
TATTGGTTCCGGGTGCCACGCCGAAGAATCCATTTTCTGGATTTATAGCACGGAGTCTGC
CTTCCCGGTCGAATTTCATCCAGGTGATATCATCTCCCACGCACTCGACTTTGTACCCTG
GTAACGTCGGCTGCATCATGGCTAGGTTGGTCTTGCCGCAAGCACTGGGGAACGCTGCAG
TAATGTAACGCTTTCTACCTTTTGGATTTGTGATAGCCAGTATCTACAAAAGGTAACTGA
TACAGAATCTTAAGCGGCTAATGTACTTGCAAGTGCCAAGTAACGATTGAAATTGATTAT
AAGAGTAATAGTG-----AAGTTGTCACTGCTTTGATATCTTAAAAACTAAAAATTTTTA
TTTTTATTTAAAGTGTAGGTTTTGATATTTATGACAATTGTCTTTAGTCTATATTGTGAG
TCTTGATGTTCAAGACATACACAAAATTGACTTTAATCTATATTATATCAATTTAGAGTT
TAAAACAATTGCTTTTAATTTATATTACAAACGAAGCTTAGTATTCGAGATAATTGTTCT
TAATCTATATGATAGTAATCTCTGTAGAATTAAACTTTGATACAATTGCCTTTAAAGGTT
TCAACATATTACATGCAAGGTGAAGTTGCGA
>431_S_Dem_13_W.B.sylvicola
TCTAGATCCTCTGGTCCACTTTTTGCCTCGCCAATCGGTGATCTATACAAATATGTTTAC
TTAGGAAAGTTTTAGGAAATGTTGAGTTTTTAAATTTCCTATAAATAGAAAAACATCCGC
AGTTTAATGATAAGTATTT-TTTAAATACTTTTATGCGTAATAATGAATTCCTACTTCAA
CGTCATCGCTGATTTCTTTTTCCAATCCCTCCCAGAAGACTCCTCCTTCGCTGGTTGTGG
CCACATTGGTGAAGATAGTGTTCTTGAAGATAGTTCTCATAGCATTAGGGTTGGTAGCGC
TATTGGTTCCGGGTGCCACGCCGAAGAATCCATTTTCTGGATTTATAGCACGGAGTCTGC
CTTCCCGGTCGAATTTCATCCAGGTGATATCATCTCCCACGCACTCGACTTTGTACCCTG
GTAACGTCGGCTGCATCATGGCTAGGTTGGTCTTGCCGCAAGCACTGGGGAACGCTGCAG
TAATGTAACGCTTTCTACCTTTTGGATTTGTGATAGCCAGTATCTACAAAAGGTAACTGA
TACAGAATCTTAAGCGGCTAATGTACTTGCAAGTGCCAAGTAACGATTGAAATTGATTAT
AAGAGTAATAGTG-----AAGTTGTCACTGCTTTGATATCTTAAAAACTAAAAATTTTTA
TTTTTATTTAAAGTGTAGGTTTTGATATTTATGACAATTGTCTTTAGTCTATATTGTGAG
TCTTGATGTTCAAGACATACACAAAATTGACTTTAATCTATATTATATCAATTTAGAGTT
TAAAACAATTGCTTTTAATTTATATTACAAACGAAGCTTAGTATTCGAGATAATTGTTCT
TAATCTATATGATAGTAATCTCTGTAGAATTAAACTTTGATACAATTGCCTTTAAAGGTT
TCAACATATTACATGCAAGGTGAAGTTGCGA
>441_S_Eva_14_W.B.sylvicola
TCTAGATCCTCTGGTCCACTTTTTGCCTCGCCAATCGGTGATCTATACAAATATGTTTAC
TTAGGAAAGTTTTAGGAAATGTTGAGTTTTTAAATTTCCTATAAATAGAAAAACATCCGC
AGTTTAATGATAAGTATTT-TTTAAATACTTTTATGCGTAATAATGAATTCCTACTTCAA
CGTCATCGCTGATTTCTTTTTCCAATCCCTCCCAGAAGACTCCTCCGTCGCTGGTTGTGG
CCACATTGGTGAAGATAGTGTTCTTGAAGATAGTTCTCATAGCATTAGGGTTGGTAGCGC
TATTGGTTCCGGGTGCCACGCCGAAGAATCCATTTTCTGGATTTATAGCACGGAGTCTGC
CTTCCCGGTCGAATTTCATCCAGGTGATATCATCTCCCACGCACTCGACTTTGTACCCTG
GTAACGTCGGCTGCATCATGGCTAGGTTGGTCTTGCCGCAAGCACTGGGGAACGCTGCAG
TAATGTAACGCTTTCTACCTTTTGGATTTGTGATAGCCAGTATCTACAAAAGGTAACTGA
TACAGAATCTTAAGCGGCTAATGTACTTGCAAGTGCCAAGTAACGATTGAAATTGATTAT
AAGAGTAATAGTG-----AAGTTGTCACTGCTTTGATATCTTAAAAACTAAAAATTTTTA
TTTTTATTTAAAGTGTAGGTTTTGATATTTATGACAATTGTCTTTAGTCTATATTGTGAG
TCTTGATGTTCAAGACATACACAAAATTGACTTTAATCTATATTATATCAATTTAGAGTT
TAAAACAATTGCTTTTAATTTATATTACAAACGAAGCTTAGTATTCGAGATAATTGTTCT
TAATCTATATGATAGTAATCTCTGTAGAATTAAACTTTGATACAATTGCCTTTAAAGGTT
TCAACATATTACATGCAAGGTGAAGTTGCGA
>442_S_Eva_14_W.B.sylvicola
TCTAGATCCTCTGGTCCACTTTTTGCCTCGCCAATCGGTGATCTATACAAATATGTTTAC
TTAGGAAAGTTTTAGGAAATGTTGAGTTTTTAAATTTCCTATAAATAGAAAAACATCCGC
AGTTTAATGATAAGTATTT-TTTAAATACTTTTATGCGTAATAATGAATTCCTACTTCAA
CGTCATCACTGATTTCTTTTTCTAATCCCTCCCAGAAGACTCCTCCGTCGCTGGTTGTGG
CCACATTGGTGAAGATAGTGTTCTTGAAGATAGTTCTCATAGCATTAGGGTTGGTAGCGC
TATTGGTTCCGGGTGCCACGCCGAAGAATCCATTTTCTGGATTTATAGCACGGAGTCTGC
CTTCCCGGTCGAATTTCATCCAGGTGATATCATCTCCCACGCACTCGACTTTGTACCCTG
GTAACGTCGGCTGCATCATGGCTAGGTTGGTCTTGCCGCAAGCACTGGGGAACGCTGCAG
TAATGTAACGCTTTCTACCTTTTGGATTTGTGATAGCCAGTATCTACAAAAGGTAACTGA
TACAGAATCTTAAGCGGCTAATGTACTTGCAAGTGCCAAGTAACGATTGAAATTGATTAT
AAGAGTAATAGTG-----AAGTTGTCACTGCTTTGATATCTTAAAAACTAAAAATTTTTA
TTTTTATTTAAAGTGTAGGTTTTGATATTTATGACAATTGTCTTTAGTCTATATTGTGAG
TCTTGATGTTCAAGACATACACAAAATTGACTTTAATCTATATTATATCAATTTAGAGTT
TAAAACAATTGCTTTTAATTTATATTAGAAACGAAGCTTAGTATTCGAGATAATTGTTCT
TAATCTATATGATAGTAATCTCTGTAGAATTAAACTTTGATACAATTGCCTTTAAAGGTT
TCAACATATTACATGCAAGGTGAAGTTGCGA
>443_S_Eva_14_W.B.sylvicola
TCTAGATCCTCTGGTCCACTTTTTGCCTCGCCAATCGGTGATCTATACAAATATGTTTAC
TTAGGAAAGTTTTAGGAAATGTTGAGTTTTTAAATTTCCTATAAATAGAAAAACATCCGC
AGTTTAATGATAAGTATTT-TTTAAATACTTTTATGCGTAATAATGAATTCCTACTTCAA
CGTCATCGCTGATTTCTTTTTCCAATCCCTCCCAGAAGACTCCTCCGTCGCTGGTTGTGG
CCACATTGGTGAAGATAGTGTTCTTGAAGATAGTTCTCATAGCATTAGGGTTGGTAGCGC
TATTGGTTCCGGGTGCCACGCCGAAGAATCCATTTTCTGGATTTATAGCACGGAGTCTGC
CTTCCCGGTCGAATTTCATCCAGGTGATATCATCTCCCACGCACTCGACTTTGTACCCTG
GTAACGTCGGCTGCATCATGGCTAGGTTGGTCTTGCCGCAAGCACTGGGGAACGCTGCAG
TAATGTAACGCTTTCTACCTTTTGGATTTGTGATAGCCAGTATCTACAAAAGGTAACTGA
TACAGAATCTTAAGCGGCTAATGTACTTGCAAGTGCCAAGTAACGATTGAAATTGATTAT
AAGAGTAATAGTG-----AAGTTGTCACTGCTTTGATATCTTAAAAACTAAAAATTTTTA
TTTTTATTTAAAGTGTAGGTTTTGATATTTATGACAATTGTCTTTAGTCTATATTGTGAG
TCTTGATGTTCAAGACATACACAAAATTGACTTTAATCTATATTATATCAATTTAGAGTT
TAAAACAATTGCTTTTAATTTATATTACAAACGAAGCTTAGTATTCGAGATAATTGTTCT
TAATCTATATGATAGTAATCTCTGTAGAATTAAACTTTGATACAATTGCCTTTAAAGGTT
TCAACATATTACATGCAAGGTGAAGTTGCGA
>444_S_Eva_14_W.B.sylvicola
TCTAGATCCTCTGGTCCACTTTTTGCCTCGCCAATCGGTGATCTATACAAATATGTTTAC
TTAGGAAAGTTTTAGGAAATGTTGAGTTTTTAAATTTCCTATAAATAGAAAAACATCCGC
AGTTTAATGATAAGTATTT-TTTAAATACTTTTATGCGTAATAATGAATTCCTACTTCAA
CGTCATCACTGATTTCTTTTTCTAATCCCTCCCAGAAGACTCCTCCGTCGCTGGTTGTGG
CCACATTGGTGAAGATAGTGTTCTTGAAGATAGTTCTCATAGCATTAGGGTTGGTAGCGC
TATTGGTTCCGGGTGCCACGCCGAAGAATCCATTTTCTGGATTTATAGCACGGAGTCTGC
CTTCCCGGTCGAATTTCATCCAGGTGATATCATCTCCCACGCACTCAACTTTGTACCCTG
GTAACGTCGGCTGCATCATGGCTAGGTTGGTCTTGCCGCAAGCACTGGGGAACGCTGCAG
TAATGTAACGCTTTCTACCTTTTGGATTTGTGATAGCCAGTATCTACAAAAGGTAACTGA
TACAGAATCTTAAGCGGCTAATGTACTTGCAAGTGCCAAGTAACGATTGAAATTGATTAT
AAGAGTAATAGTG-----AAGTTGTCACTGCTTTGATATCTTAAAAACTAAAAATTTTTA
TTTTTATTTAAAGTGTAGGTTTTGATATTTATGACAATTGTCTTTAGTCTATATTGTGAG
TCTTGATGTTCAAGACATACACAAAATTGACTTTAATCTATATTATATCAATTTAGAGTT
TAAAACAATTGCTTTTAATTTATATTAGAAACGAAGCTTAGTATTCGAGATAATTGTTCT
TAATCTATATGATAGTAATCTCTGTAGAATTAAACTTTGATACAATTGCCTTTAAAGGTT
TCAACATATTACATGCAAGGTGAAGTTGCGA
>445_S_Eva_14_W.B.sylvicola
TCTAGATCCTCTGGTCCACTTTTTGCCTCGCCAATCGGTGATCTATACAAATATGTTTAC
TTAGGAAAGTTTTAGGAAATGTTGAGTTTTTAAATTTCCTATAAATAGAAAAACATCCGC
AGTTTAATGATAAGTATTT-TTTAAATACTTTTATGCGTAATAATGAATTCCTACTTCAA
CGTCATCGCTGATTTCTTTTTCCAATCCCTCCCAGAAGACTCCTCCGTCGCTGGTTGTGG
CCACATTGGTGAAGATAGTGTTCTTGAAGATAGTTCTCATAGCATTAGGGTTGGTAGCGC
TATTGGTTCCGGGTGCCACGCCGAAGAATCCATTTTCTGGATTTATAGCACGGAGTCTGC
CTTCCCGGTCGAATTTCATCCAGGTGATATCATCTCCCACGCACTCGACTTTGTACCCTG
GTAACGTCGGCTGCATCATGGCTAGGTTGGTCTTGCCGCAAGCACTGGGGAACGCTGCAG
TAATGTAACGCTTTCTACCTTTTGGATTTGTGATAGCCAGTATCTACAAAAGGTAACTGA
TACAGAATCTTAAGCGGCTAATGTACTTGCAAGTGCCAAGTAACGATTGAAATTGATTAT
AAGAGTAATAGTG-----AAGTTGTCACTGCTTTGATATCTTAAAAACTAAAAATTTTTA
TTTTTATTTAAAGTGTAGGTTTTGATATTTATGACAATTGTCTTTAATCTATATTGTGAG
TCTTGATGTTCAAGACATACACAAAATTGACTTTAATCTATATTATATCAATTTAGAGTT
TAAAACAATTGCTTTTAATTTATATTAGAAACGAAGCTTAGTATTCGAGATAATTGTTCT
TAATCTATATGATAGTAATCTCTGTAGAATTAAACTTTGATACAATTGCCTTTAAAGGTT
TCAACATATTACATGCAAGGTGAAGTTGCGA
>446_S_Eva_14_W.B.sylvicola
TCTAGATCCTCTGGTCCACTTTTTGCCTCGCCAATCGGTGATCTATACAAATATGTTTAC
TTAGGAAAGTTTTAGGAAATGTTGAGTTTTTAAATTTCCTATAAATAGAAAAACATCCGC
AGTTTAATGATAAGTATTT-TTTAAATACTTTTATGCGTAATAATGAATTCCTACTTCAA
CGTCATCGCTGATTTCTTTTTCCAATCCCTCCCAGAAGACTCCTCCGTCGCTGGTTGTGG
CCACATTGGTGAAGATAGTGTTCTTGAAGATAGTTCTCATAGCATTAGGGTTGGTAGCGC
TATTGGTTCCGGGTGCCACGCCGAAGAATCCATTTTCTGGATTTATAGCACGGAGTCTGC
CTTCCCGGTCGAATTTCATCCAGGTGATATCATCTCCCACGCACTCGACTTTGTACCCTG
GTAACGTCGGCTGCATCATGGCTAGGTTGGTCTTGCCGCAAGCACTGGGGAACGCTGCAG
TAATGTAACGCTTTCTACCTTTTGGATTTGTGATAGCCAGTATCTACAAAAGGTAACTGA
TACAGAATCTTAAGCGGCTAATGTACTTGCAAGTGCCAAGTAACGATTGAAATTGATTAT
AAGAGTAATAGTG-----AAGTTGTCACTGCTTTGATATCTTAAAAACTAAAAATTTTTA
TTTTTATTTAAAGTGTAGGTTTTGATATTTATGACAATTGTCTTTAGTCTATATTGTGAG
TCTTGATGTTCAAGACATACACAAAATTGACTTTAATCTATATTATATCAATTTAGAGTT
TAAAACAATTGCTTTTAATTTATATTACAAACGAAGCTTAGTATTCGAGATAATTGTTCT
TATTCTATATGATAATAATCTCTGTAGAATTAAACTTTGATACAATTGCCTTTAAAGGTT
TCAACATATTACATGCAAGGTGAAGTTGCGA
>447_S_Eva_14_W.B.sylvicola
TCTAGATCCTCTGGTCCACTTTTTGCCTCGCCAATCGGTGATCTATACAAATATGTTTAC
TTAGGAAAGTTTTAGGAAATGTTGAGTTTTTAAATTTCCTATAAATAGAAAAACATCCGC
AGTTTAATGATAAGTATTT-TTTAAATACTTTTATGCGTAATAATGAATTCCTACTTCAA
CGTCATCACTGATTTCTTTTTCCAATCCCTCCCAGAAGACTCCTCCGTCGCTGGTTGTGG
CCACATTGGTGAAGATAGTGTTCTTGAAGATAGTTCTCATAGCATTAGGGTTGGTAGCGC
TATTGGTTCCGGGTGCCACGCCGAAGAATCCATTTTCTGGATTTATAGCACGGAGTCTGC
CTTCCCGGTCGAATTTCATCCAGGTGATATCATCTCCCACGCACTCGACTTTGTACCCTG
GTAACGTCGGCTGCATCATGGCTAGGTTGGTCTTGCCGCAAGCACTGGGGAACGCTGCAG
TAATGTAACGCTTTCTACCTTTTGGATTTGTGATAGCCAGTATCTACAAAAGGTAACTGA
TACAGAATCTTAAGCGGCTAATGTACTTGCAAGTGCCAAGTAACGATTGAAATTGATTAT
AAGAGTAATAGTG-----AAGTTGTCACTGCTTTGATATCTTAAAAACTAAAAATTTTTA
TTTTTATTTAAAGTGTAGGTTTTGATATTTATGACAATTGTCTTTAATCTATATTGTGAG
TCTTGATGTTCAAGACATACACAAAATTGACTTTAATCTATATTATATCAATTTAGAGTT
TAAAACAATTGCTTTTAATTTATATTAGAAACGAAGCTTAGTATTCGAGATAATTGTTCT
TAATCTATATGATAGTAATCTCTGTAGAATTAAACTTTGATACAATTGCCTTTAAAGGTT
TCAACATATTACATGCAAGGTGAAGTTGCGA
>450_S_Eva_14_W.B.sylvicola
TCTAGATCCTCTGGTCCACTTTTTGCCTCGCCAATCGGTGATCTATACAAATATGTTTAC
TTAGGAAAGTTTTAGGAAATGTTGAGTTTTTAAATTTCCTATAAATAGAAAAACATCCGC
AGTTTAATGATAAGTATTT-TTTAAATACTTTTATGCGTAATAATGAATTCCTACTTCAA
CGTCATCGCTGATTTCTTTTTCCAATCCCTCCCAGAAGACTCCTCCGTCGCTGGTTGTGG
CCACATTGGTGAAGATAGTGTTCTTGAAGATAGTTCTCATAGCATTAGGGTTGGTAGCGC
TATTGGTTCCGGGTGCCACGCCGAAGAATCCATTTTCTGGATTTATAGCACGGAGTCTGC
CTTCCCGGTCGAATTTCATCCAGGTGATATCATCTCCCACGCACTCGACTTTGTACCCTG
GTAACGTCGGCTGCATCATGGCTAGGTTGGTCTTGCCGCAAGCACTGGGGAACGCTGCAG
TAATGTAACGCTTTCTACCTTTTGGATTTGTGATAGCCAGTATCTACAAAAGGTAACTGA
TACAGAATCTTAAGCGGCTAATGTACTTGCAAGTGCCAAGTAACGATTGAAATTGATTAT
AAGAGTAATAGTG-----AAGTTGTCACTGCTTTGATATCTTAAAAACTAAAAATTTTTA
TTTTTATTTAAAGTGTAGGTTTTGATATTTATGACAATTGTCTTTAGTCTATATTGTGAG
TCTTGATGTTCAAGACATACACAAAATTGACTTTAATCTATATTATATCAATTTAGAGTT
TAAAACAATTGCTTTTAATTTATATTACAAACGAAGCTTAGTATTCGAGATAATTGTTCT
TAATCTATATGATAGTAATCTCTGTAGAATTAAACTTTGATACAATTGCCTTTAAAGGTT
TCAACATATTACATGCAAGGTGAAGTTGCGA
>451_S_Eva_14_W.B.sylvicola
TCTAGATCCTCTGGTCCACTTTTTGCCTCGCCAATCGGTGATCTATACAAATATGTTTAC
TTAGGAAAGTTTTAGGAAATGTTGAGTTTTTAAATTTCCTATAAATAGAAAAACATCCGC
AGTTTAATGATAAGTATTT-TTTAAATACTTTTATGCGTAATAATGAATTCCTACTTCAA
CGTCATCACTGATTTCTTTTTCTAATCCCTCCCAGAAGACTCCTCCGTCGCTGGTTGTGG
CCACATTGGTGAAGATAGTGTTCTTGAAGATAGTTCTCATAGCATTAGGGTTGGTAGCGC
TATTGGTTCCGGGTGCCACGCCGAAGAATCCATTTTCTGGATTTATAGCACGGAGTCTGC
CTTCCCGGTCGAATTTCATCCAGGTGATATCATCTCCCACGCACTCGACTTTGTACCCTG
GTAACGTCGGCTGCATCATGGCTAGGTTGGTCTTGCCGCAAGCACTGGGGAACGCTGCAG
TAATGTAACGCTTTCTACCTTTTGGATTTGTGATAGCCAGTATCTACAAAAGGTAACTGA
TACAGAATCTTAAGCGGCTAATGTACTTGCAAGTGCCAAGTAACGATTGAAATTGATTAT
AAGAGTAATAGTG-----AAGTTGTCACTGCTTTGATATCTTAAAAACTAAAAATTTTTA
TTTTTATTTAAAGTGTAGGTTTTGATATTTATGACAATTGTCTTTAGTCTATATTGTGAG
TCTTGATGTTCAAGACATACACAAAATTGACTTTAATCTATATTATATCAATTTAGAGTT
TAAAACAATTGCTTTTAATTTATATTAGAAACGAAGCTTAGTATTCGAGATAATTGTTCT
TAATCTATATGATAGTAATCTCTGTAGAATTAAACTTTGATACAATTGCCTTTAAAGGTT
TCAACATATTACATGCAAGGTGAAGTTGCGA
>453_S_Eva_14_W.B.sylvicola
TCTAGATCCTCTGGTCCACTTTTTGCCTCGCCAATCGGTGATCTATACAAATATGTTTAC
TTAGGAAAGTTTTAGGAAATGTTGAGTTTTTAAATTTCCTATAAATAGAAAAACATCCGC
AGTTTAATGATAAGTATTT-TTTAAATACTTTTATGCGTAATAATGAATTCCTACTTCAA
CGTCATCGCTGATTTCTTTTTCCAATCCCTCCCAGAAGACTCCTCCGTCGCTGGTTGTGG
CCACATTGGTGAAGATAGTGTTCTTGAAGATAGTTCTCATAGCATTAGGGTTGGTAGCGC
TATTGGTTCCGGGTGCCACGCCGAAGAATCCATTTTCTGGATTTATAGCACGGAGTCTGC
CTTCCCGGTCGAATTTCATCCAGGTGATATCATCTCCCACGCACTCGACTTTGTACCCTG
GTAACGTCGGCTGCATCATGGCTAGGTTGGTCTTGCCGCAAGCACTGGGGAACGCTGCAG
TAATGTAACGCTTTCTACCTTTTGGATTTGTGATAGCCAGTATCTACAAAAGGTAACTGA
TACAGAATCTTAAGCGGCTAATGTACTTGCAAGTGCCAAGTAACGATTGAAATTGATTAT
AAGAGTAATAGTG-----AAGTTGTCACTGCTTTGATATCTTAAAAACTAAAAATTTTTA
TTTTTATTTAAAGTGTAGGTTTTGATATTTATGACAATTGTCTTTAGTCTATATTGTGAG
TCTTGATGTTCAAGACATACACAAAATTGACTTTAATCTATATTATATCAATTTAGAGTT
TAAAACAATTGCTTTTAATTTATATTACAAACGAAGCTTAGTATTCGAGATAATTGTTCT
TAATCTATATGATAGTAATCTCTGTAGAATTAAACTTTGATACAATTGCCTTTAAAGGTT
TCAACATATTACATGCAAGGTGAAGTTGCGA
>454_S_Eva_14_W.B.sylvicola
TCTAGATCCTCTGGTCCACTTTTTGCCTCGCCAATCGGTGATCTATACAAATATGTTTAC
TTAGGAAAGTTTTAGGAAATGTTGAGTTTTTAAATTTCCTATAAATAGAAAAACATCCGC
AGTTTAATGATAAGTATTT-TTTAAATACTTTTATGCGTAATAATGAATTCCTACTTCAA
CGTCATCACTGATTTCTTTTTCTAATCCCTCCCAGAAGACTCCTCCGTCGCTGGTTGTGG
CCACATTGGTGAAGATAGTGTTCTTGAAGATAGTTCTCATAGCATTAGGGTTGGTAGCGC
TATTGGTTCCGGGTGCCACGCCGAAGAATCCATTTTCTGGATTTATAGCACGGAGTCTGC
CTTCCCGGTCGAATTTCATCCAGGTGATATCATCTCCCACGCACTCGACTTTGTACCCTG
GTAACGTCGGCTGCATCATGGCTAGGTTGGTCTTGCCGCAAGCACTGGGGAACGCTGCAG
TAATGTAACGCTTTCTACCTTTTGGATTTGTGATAGCCAGTATCTACAAAAGGTAACTGA
TACAGAATCTTAAGCGGCTAATGTACTTGCAAGTGCCAAGTAACGATTGAAATTGATTAT
AAGAGTAATAGTG-----AAGTTGTCACTGCTTTGATATCTTAAAAACTAAAAATTTTTA
TTTTTATTTAAAGTGTAGGTTTTGATATTTATGACAATTGTCTTTAGTCTATATTGTGAG
TCTTGATGTTCAAGACATACACAAAATTGACTTTAATCTATATTATATCAATTTAGAGTT
TAAAACAATTGCTTTTAATTTATATTACAAACGAAGCTTAGTATTCGAGATAATTGTTCT
TAATCTATATGATAGTAATCTCTGTAGAATTAAACTTTGATACAATTGCCTTTAAAGGTT
TCAACATATTACATGCAAGGTGAAGTTGCGA
>456_S_Eva_14_W.B.sylvicola
TCTAGATCCTCTGGTCCACTTTTTGCCTCGCCAATCGGTGATCTATACAAATATGTTTAC
TTAGGAAAGTTTTAGGAAATGTTGAGTTTTTAAATTTCCTATAAATAGAAAAACATCCGC
AGTTTAATGATAAGTATTT-TTTAAATACTTTTATGCGTAATAATGAATTCCTACTTCAA
CGTCATCGCTGATTTCTTTTTCCAATCCCTCCCAGAAGACTCCTCCGTCGCTGGTTGTGG
CCACATTGGTGAAGATAGTGTTCTTGAAGATAGTTCTCATAGCATTAGGGTTGGTAGCGC
TATTGGTTCCGGGTGCCACGCCGAAGAATCCATTTTCTGGATTTATAGCACGGAGTCTGC
CTTCCCGGTCGAATTTCATCCAGGTGATATCATCTCCCACGCACTCGACTTTGTACCCTG
GTAACGTCGGCTGCATCATGGCTAGGTTGGTCTTGCCGCAAGCACTGGGGAACGCTGCAG
TAATGTAACGCTTTCTACCTTTTGGATTTGTGATAGCCAGTATCTACAAAAGGTAACTGA
TACAGAATCTTAAGCGGCTAATGTACTTGCAAGTGCCAAGTAACGATTGAAATTGATTAT
AAGAGTAATAGTG-----AAGTTGTCACTGCTTTGATATCTTAAAAACTAAAAATTTTTA
TTTTTATTTAAAGTGTAGGTTTTGATATTTATGACAATTGTCTTTAGTCTATATTGTGAG
TCTTGATGTTCAAGACATACACAAAATTGACTTTAATCTATATTATATCAATTTAGAGTT
TAAAACAATTGCTTTTAATTTATATTACAAACGAAGCTTAGTATTCGAGATAATTGTTCT
TATTCTATATGATAATAATCTCTGTAGAATTAAACTTTGATACAATTGCCTTTAAAGGTT
TCAACATATTACATGCAAGGTGAAGTTGCGA
>458_S_Eva_14_W.B.sylvicola
TCTAGATCCTCTGGTCCACTTTTTGCCTCGCCAATCGGTGATCTATACAAATATGTTTAC
TTAGGAAAGTTTTAGGAAATGTTGAGTTTTTAAATTTCCTATAAATAGAAAAACATCCGC
AGTTTAATGATAAGTATTT-TTTAAATACTTTTATGCGTAATAATGAATTCCTACTTCAA
CGTCATCGCTGATTTCTTTTTCCAATCCCTCCCAGAAGACTCCTCCGTCGCTGGTTGTGG
CCACATTGGTGAAGATAGTGTTCTTGAAGATAGTTCTCATAGCATTAGGGTTGGTAGCGC
TATTGGTTCCGGGTGCCACGCCGAAGAATCCATTTTCTGGATTTATAGCACGGAGTCTGC
CTTCCCGGTCGAATTTCATCCAGGTGATATCATCTCCCACGCACTCGACTTTGTACCCTG
GTAACGTCGGCTGCATCATGGCTAGGTTGGTCTTGCCGCAAGCACTGGGGAACGCTGCAG
TAATGTAACGCTTTCTACCTTTTGGATTTGTGATAGCCAGTATCTACAAAAGGTAACTGA
TACAGAATCTTAAGCGGCTAATGTACTTGCAAGTGCCAAGTAACGATTGAAATTGATTAT
AAGAGTAATAGTG-----AAGTTGTCACTGCTTTGATATCTTAAAAACTAAAAATTTTTA
TTTTTATTTAAAGTGTAGGTTTTGATATTTATGACAATTGTCTTTAATCTATATTGTGAG
TCTTGATGTTCAAGACATACACAAAATTGACTTTAATCTATATTATATCAATTTAGAGTT
TAAAACAATTGCTTTTAATTTATATTAGAAACGAAGCTTAGTATTCGAGATAATTGTTCT
TAATCTATATGATAGTAATCTCTGTAGAATTAAACTTTGATACAATTGCCTTTAAAGGTT
TCAACATATTACATGCAAGGTGAAGTTGCGA
>45_S_Dem_1_W.B.sylvicola
TCTAGATCCTCTGGTCCACTTTTTGCCTCGCCAATCGGTGATCTATACAAATATGTTTAC
TTAGGAAAGTTTTAGGAAATGTTGAGTTTTTAAATTTCCTATAAATAGAAAAACATCCGC
AGTTTAATGATAAGTATTT-TTTAAATACTTTTATGCGTAATAATGAATTCCTACTTCAA
CGTCATCGCTGATTTCTTTTTCCAATCCCTCCCAGAAGACTCCTCCGTCGCTGGTTGTGG
CCACATTGGTGAAGATAGTGTTCTTGAAGATAGTTCTCATAGCATTAGGGTTGGTAGCGC
TATTGGTTCCGGGTGCCACGCCGAAGAATCCATTTTCTGGATTTATAGCACGGAGTCTGC
CTTCCCGGTCGAATTTCATCCAGGTGATATCATCTCCCACGCACTCGACTTTGTACCCTG
GTAACGTCGGCTGCATCATGGCTAGGTTGGTCTTGCCGCAAGCACTGGGGAACGCTGCAG
TAATGTAACGCTTTCTACCTTTTGGATTTGTGATAGCCAGTATCTACAAAAGGTAACTGA
TACAGAATCTTAAGCGGCTAATGTACTTGCAAGTGCCAAGTAACGATTGAAATTGATTAT
AAGAGTAATAGTG-----AAGTTGTCACTGCTTTGATATCTTAAAAACTAAAAATTTTTA
TTTTTATTTAAAGTGTAGGTTTTGATATTTATGACAATTGTCTTTAATCTATATTGTGAG
TCTTGATGTTCAAGACATACACAAAATTGACTTTAATCTATATTATATCAATTTAGAGTT
TAAAACAATTGCTTTTAATTTATATTAGAAACGAAGCTTAGTATTCGAGATAATTGTTCT
TAATCTATATGATAGTAATCTCTGTAGAATTAAACTTTGATACAATTGCCTTTAAAGGTT
TCAACATATTACATGCAAGGTGAAGTTGCGA
>463_S_Eva_14_W.B.sylvicola
TCTAGATCCTCTGGTCCACTTTTTGCCTCGCCAATCGGTGATCTATACAAATATGTTTAC
TTAGGAAAGTTTTAGGAAATGTTGAGTTTTTAAATTTCCTATAAATAGAAAAACATCCGC
AGTTTAATGATAAGTATTT-TTTAAATACTTTTATGCGTAATAATGAATTCCTACTTCAA
CGTCATCGCTGATTTCTTTTTCCAATCCCTCCCAGAAGACTCCTCCGTCGCTGGTTGTGG
CCACATTGGTGAAGATAGTGTTCTTGAAGATAGTTCTCATAGCATTAGGGTTGGTAGCGC
TATTGGTTCCGGGTGCCACGCCGAAGAATCCATTTTCTGGATTTATAGCACGGAGTCTGC
CTTCCCGGTCGAATTTCATCCAGGTGATATCATCTCCCACGCACTCGACTTTGTACCCTG
GTAACGTCGGCTGCATCATGGCTAGGTTGGTCTTGCCGCAAGCACTGGGGAACGCTGCAG
TAATGTAACGCTTTCTACCTTTTGGATTTGTGATAGCCAGTATCTACAAAAGGTAACTGA
TACAGAATCTTAAGCGGCTAATGTACTTGCAAGTGCCAAGTAACGATTGAAATTGATTAT
AAGAGTAATAGTG-----AAGTTGTCACTGCTTTGATATCTTAAAAACTAAAAATTTTTA
TTTTTATTTAAAGTGTAGGTTTTGATATTTATGACAATTGTCTTTAGTCTATATTGTGAG
TCTTGATGTTCAAGACATACACAAAATTGACTTTAATCTATATTATATCAATTTAGAGTT
TAAAACAATTGCTTTTAATTTATATTACAAACGAAGCTTAGTATTCGAGATAATTGTTCT
TAATCTATATGATAGTAATCTCTGTAGAATTAAACTTTGATACAATTGCCTTTAAAGGTT
TCAACATATTACATGCAAGGTGAAGTTGCGA
>464_S_Eva_14_W.B.sylvicola
TCTAGATCCTCTGGTCCACTTTTTGCCTCGCCAATCGGTGATCTATACAAATATGTTTAC
TTAGGAAAGTTTTAGGAAATGTTGAGTTTTTAAATTTCCTATAAATAGAAAAACATCCGC
AGTTTAATGATAAGTATTT-TTTAAATACTTTTATGCGTAATAATGAATTCCTACTTCAA
CGTCATCGCTGATTTCTTTTTCCAATCCCTCCCAGAAGACTCCTCCGTCGCTGGTTGTGG
CCACATTGGTGAAGATAGTGTTCTTGAAGATAGTTCTCATAGCATTAGGGTTGGTAGCGC
TATTGGTTCCGGGTGCCACGCCGAAGAATCCATTTTCTGGATTTATAGCACGGAGTCTGC
CTTCCCGGTCGAATTTCATCCAGGTGATATCATCTCCCACGCACTCGACTTTGTACCCTG
GTAACGTCGGCTGCATCATGGCTAGGTTGGTCTTGCCGCAAGCACTGGGGAACGCTGCAG
TAATGTAACGCTTTCTACCTTTTGGATTTGTGATAGCCAGTATCTACAAAAGGTAACTGA
TACAGAATCTTAAGCGGCTAATGTACTTGCAAGTGCCAAGTAACGATTGAAATTGATTAT
AAGAGTAATAGTG-----AAGTTGTCACTGCTTTGATATCTTAAAAACTAAAAATTTTTA
TTTTTATTTAAAGTGTAGGTTTTGATATTTATGACAATTGTCTTTAGTCTATATTGTGAG
TCTTGATGTTCAAGACATACACAAAATTGACTTTAATCTATATTATATCAATTTAGAGTT
TAAAACAATTGCTTTTAATTTATATTACAAACGAAGCTTAGTATTCGAGATAATTGTTCT
TAATCTATATGATAGTAATCTCTGTAGAATTAAACTTTGATACAATTGCCTTTAAAGGTT
TCAACATATTACATGCAAGGTGAAGTTGCGA
>465_S_Eva_14_W.B.sylvicola
TCTAGATCCTCTGGTCCACTTTTTGCCTCGCCAATCGGTGATCTATACAAATATGTTTAC
TTAGGAAAGTTTTAGGAAATGTTGAGTTTTTAAATTTCCTATAAATAGAAAAACATCCGC
AGTTTAATGATAAGTATTT-TTTAAATACTTTTATGCGTAATAATGAATTCCTACTTCAA
CGTCATCGCTGATTTCTTTTTCCAATCCCTCCCAGAAGACTCCTCCGTCGCTGGTTGTGG
CCACATTGGTGAAGATAGTGTTCTTGAAGATAGTTCTCATAGCATTAGGGTTGGTAGCGC
TATTGGTTCCGGGTGCCACGCCGAAGAATCCATTTTCTGGATTTATAGCACGGAGTCTGC
CTTCCCGGTCGAATTTCATCCAGGTGATATCATCTCCCACGCACTCGACTTTGTACCCTG
GTAACGTCGGCTGCATCATGGCTAGGTTGGTCTTGCCGCAAGCACTGGGGAACGCTGCAG
TAATGTAACGCTTTCTACCTTTTGGATTTGTGATAGCCAGTATCTACAAAAGGTAACTGA
TACAGAATCTTAAGCGGCTAATGTACTTGCAAGTGCCAAGTAACGATTGAAATTGATTAT
AAGAGTAATAGTG-----AAGTTGTCACTGCTTTGATATCTTAAAAACTAAAAATTTTTA
TTTTTATTTAAAGTGTAGGTTTTGATATTTATGACAATTGTCTTTAGTCTATATTGTGAG
TCTTGATGTTCAAGACATACACAAAATTGACTTTAATCTATATTATATCAATTTAGAGTT
TAAAACAATTGCTTTTAATTTATATTAGAAACGAAGCTTAGTATTCGAGATAATTGTTCT
TAATCTATATGATAGTAATCTCTGTAGAATTAAACTTTGATACAATTGCCTTTAAAGGTT
TCAACATATTACATGCAAGGTGAAGTTGCGA
>466_S_Eva_14_W.B.sylvicola
TCTAGATCCTCTGGTCCACTTTTTGCCTCGCCAATCGGTGATCTATACAAATATGTTTAC
TTAGGAAAGTTTTAGGAAATGTTGAGTTTTTAAATTTCCTATAAATAGAAAAACATCCGC
AGTTTAATGATAAGTATTT-TTTAAATACTTTTATGCGTAATAATGAATTCCTACTTCAA
CGTCATCACTGATTTCTTTTTCCAATCCCTCCCAGAAGACTCCTCCGTCGCTGGTTGTGG
CCACATTGGTGAAGATAGTGTTCTTGAAGATAGTTCTCATAGCATTAGGGTTGGTAGCGC
TATTGGTTCCGGGTGCCACGCCGAAGAATCCATTTTCTGGATTTATAGCACGGAGTCTGC
CTTCCCGGTCGAATTTCATCCAGGTGATATCATCTCCCACGCACTCGACTTTGTACCCTG
GTAACGTCGGCTGCATCATGGCTAGGTTGGTCTTGCCGCAAGCACTGGGGAACGCTGCAG
TAATGTAACGCTTTCTACCTTTTGGATTTGTGATAGCCAGTATCTACAAAAGGTAACTGA
TACAGAATCTTAAGCGGCTAATGTACTTGCAAGTGCCAAGTAACGATTGAAATTGATTAT
AAGAGTAATAGTG-----AAGTTGTCACTGCTTTGATATCTTAAAAACTAAAAATTTTTA
TTTTTATTTAAAGTGTAGGTTTTGATATTTATGACAATTGTCTTTAGTCTATATTGTGAG
TCTTGATGTTCAAGACATACACAAAATTGACTTTAATCTATATTATATCAATTTAGAGTT
TAAAACAATTGCTTTTAATTTATATTACAAACGAAGCTTAGTATTCGAGATAATTGTTCT
TAATCTATATGATAGTAATCTCTGTAGAATTAAACTTTGATACAATTGCCTTTAAAGGTT
TCAACATATTACATGCAAGGTGAAGTTGCGA
>467_S_Eva_14_W.B.sylvicola
TCTAGATCCTCTGGTCCACTTTTTGCCTCGCCAATCGGTGATCTATACAAATATGTTTAC
TTAGGAAAGTTTTAGGAAATGTTGAGTTTTTAAATTTCCTATAAATAGAAAAACATCCGC
AGTTTAATGATAAGTATTT-TTTAAATACTTTTATGCGTAATAATGAATTCCTACTTCAA
CGTCATCGCTGATTTCTTTTTCCAATCCCTCCCAGAAGACTCCTCCGTCGCTGGTTGTGG
CCACATTGGTGAAGATAGTGTTCTTGAAGATAGTTCTCATAGCATTAGGGTTGGTAGCGC
TATTGGTTCCGGGTGCCACGCCGAAGAATCCATTTTCTGGATTTATAGCACGGAGTCTGC
CTTCCCGGTCGAATTTCATCCAGGTGATATCATCTCCCACGCACTCGACTTTGTACCCTG
GTAACGTCGGCTGCATCATGGCTAGGTTGGTCTTGCCGCAAGCACTGGGGAACGCTGCAG
TAATGTAACGCTTTCTACCTTTTGGATTTGTGATAGCCAGTATCTACAAAAGGTAACTGA
TACAGAATCTTAAGCGGCTAATGTACTTGCAAGTGCCAAGTAACGATTGAAATTGATTAT
AAGAGTAATAGTG-----AAGTTGTCACTGCTTTGATATCTTAAAAACTAAAAATTTTTA
TTTTTATTTAAAGTGTAGGTTTTGATATTTATGACAATTGTCTTTAGTCTATATTGTGAG
TCTTGATGTTCAAGACATACACAAAATTGACTTTAATCTATATTATATCAATTTAGAGTT
TAAAACAATTGCTTTTAATTTATATTACAAACGAAGCTTAGTATTCGAGATAATTGTTCT
TAATCTATATGATAGTAATCTCTGTAGAATTAAACTTTGATACAATTGCCTTTAAAGGTT
TCAACATATTACATGCAAGGTGAAGTTGCGA
>468_S_Eva_14_W.B.sylvicola
TCTAGATCCTCTGGTCCACTTTTTGCCTCGCCAATCGGTGATCTATACAAATATGTTTAC
TTAGGAAAGTTTTAGGAAATGTTGAGTTTTTAAATTTCCTATAAATAGAAAAACATCCGC
AGTTTAATGATAAGTATTT-TTTAAATACTTTTATGCGTAATAATGAATTCCTACTTCAA
CGTCATCGCTGATTTCTTTTTCCAATCCCTCCCAGAAGACTCCTCCGTCGCTGGTTGTGG
CCACATTGGTGAAGATAGTGTTCTTGAAGATAGTTCTCATAGCATTAGGGTTGGTAGCGC
TATTGGTTCCGGGTGCCACGCCGAAGAATCCATTTTCTGGATTTATAGCACGGAGTCTGC
CTTCCCGGTCGAATTTCATCCAGGTGATATCATCTCCCACGCACTCGACTTTGTACCCTG
GTAACGTCGGCTGCATCATGGCTAGGTTGGTCTTGCCGCAAGCACTGGGGAACGCTGCAG
TAATGTAACGCTTTCTACCTTTTGGATTTGTGATAGCCAGTATCTACAAAAGGTAACTGA
TACAGAATCTTAAGCGGCTAATGTACTTGCAAGTGCCAAGTAACGATTGAAATTGATTAT
AAGAGTAATAGTG-----AAGTTGTCACTGCTTTGATATCTTAAAAACTAAAAATTTTTA
TTTTTATTTAAAGTGTAGGTTTTGATATTTATGACAATTGTCTTTAGTCTATATTGTGAG
TCTTGATGTTCAAGACATACACAAAATTGACTTTAATCTATATTATATCAATTTAGAGTT
TAAAACAATTGCTTTTAATTTATATTACAAACGAAGCTTAGTATTCGAGATAATTGTTCT
TAATCTATATGATAGTAATCTCTGTAGAATTAAACTTTGATACAATTGCCTTTAAAGGTT
TCAACATATTACATGCAAGGTGAAGTTGCGA
>470_S_Eva_14_W.B.sylvicola
TCTAGATCCTCTGGTCCACTTTTTGCCTCGCCAATCGGTGATCTATACAAATATGTTTAC
TTAGGAAAGTTTTAGGAAATGTTGAGTTTTTAAATTTCCTATAAATAGAAAAACATCCGC
AGTTTAATGATAAGTATTT-TTTAAATACTTTTATGCGTAATAATGAATTCCTACTTCAA
CGTCATCACTGATTTCTTTTTCTAATCCCTCCCAGAAGACTCCTCCGTCGCTGGTTGTGG
CCACATTGGTGAAGATAGTGTTCTTGAAGATAGTTCTCATAGCATTAGGGTTGGTAGCGC
TATTGGTTCCGGGTGCCACGCCGAAGAATCCATTTTCTGGATTTATAGCACGGAGTCTGC
CTTCCCGGTCGAATTTCATCCAGGTGATATCATCTCCCACGCACTCGACTTTGTACCCTG
GTAACGTCGGCTGCATCATGGCTAGGTTGGTCTTGCCGCAAGCACTGGGGAACGCTGCAG
TAATGTAACGCTTTCTACCTTTTGGATTTGTGATAGCCAGTATCTACAAAAGGTAACTGA
TACAGAATCTTAAGCGGCTAATGTACTTGCAAGTGCCAAGTAACGATTGAAATTGATTAT
AAGAGTAATAGTG-----AAGTTGTCACTGCTTTGATATCTTAAAAACTAAAAATTTTTA
TTTTTATTTAAAGTGTAGGTTTTGATATTTATGACAATTGTCTTTAGTCTATATTGTGAG
TCTTGATGTTCAAGACATACACAAAATTGACTTTAATCTATATTATATCAATTTAGAGTT
TAAAACAATTGCTTTTAATTTATATTACAAACGAAGCTTAGTATTCGAGATAATTGTTCT
TAATCTATATGATAGTAATCTCTGTAGAATTAAACTTTGATACAATTGCCTTTAAAGGTT
TCAACATATTACATGCAAGGTGAAGTTGCGA
>471_S_Eva_14_W.B.incognitus
TCTAGATCCTCTGGTCCACTTTTTGCCTCGCCAATCGGTGATCTATACAAATATGTTTAC
TTAGGAAAGTTTTAGGAAACGTTGAGTTTTTAAATTTCCTATAAATAGAAAAACATCCGC
AGTTTAATGATAAGTATTT-TTTAAATACTTTTATGCGTAATAATGAATTCCTACTTCAA
CGTCATCACTGATTTCTTTTTCCAATCCCTCCCAGAAGACTCCTCCGTCGCTGGTTGTGG
CCACATTGGTGAAGATAGTGTTCTTGAAGATAGTTCTCATAGCATTAGGGTTGGTAGCGC
TATTGGTTCCGGGTGCCACGCCGAAGAATCCATTTTCTGGATTTATAGCACGGAGTCTGC
CTTCCCGGTCGAATTTCATCCAGGTGATATCATCTCCCACGCACTCGACTTTGTACCCTG
GTAACGTCGGCTGCATCATGGCTAGGTTGGTCTTGCCGCAAGCACTGGGGAACGCTGCAG
TAATGTAACGCTTTCTACCTTTTGGATTTGTGATAGCCAGTATCTACAAAAGGTAACTGA
TACAGAATCTTAAGCGGCTAATGTACTTGCAAGTGCCAAGTAACGATTGAAATTGATTAT
AAGAGTAATAGTG-----AAGTTGTCACTGCTTTGATATCTTAAAAACTAAAAATTTTTA
TTTTTATTTAAAGTGTAGGTTTTGATATTTATGACAATTGTCTTTAATCTATATTGTGAG
TCTTGATGTTCAAGACATACACAAAATTGACTTTAATCTATATTATATCAATTTAGAGTT
TAAAACAATTT--TTTAATTTATATTACAAACGAAGCTTAGTATTCGAGATAATTGTTCT
TAATCTATATGATAGTAATCTCTGTAGAATTAAACTTTGATACAATTGCCTTTAAAGGTT
TCAACATATTACATGCAAGGTGAAGTTGCGA
>473_S_Eva_14_W.B.sylvicola
TCTAGATCCTCTGGTCCACTTTTTGCCTCGCCAATCGGTGATCTATACAAATATGTTTAC
TTAGGAAAGTTTTAGGAAATGTTGAGTTTTTAAATTTCCTATAAATAGAAAAACATCCGC
AGTTTAATGATAAGTATTT-TTTAAATACTTTTATGCGTAATAATGAATTCCTACTTCAA
CGTCATCGCTGATTTCTTTTTCCAATCCCTCCCAGAAGACTCCTCCGTCGCTGGTTGTGG
CCACATTGGTGAAGATAGTGTTCTTGAAGATAGTTCTCATAGCATTAGGGTTGGTAGCGC
TATTGGTTCCGGGTGCCACGCCGAAGAATCCATTTTCTGGATTTATAGCACGGAGTCTGC
CTTCCCGGTCGAATTTCATCCAGGTGATATCATCTCCCACGCACTCGACTTTGTACCCTG
GTAACGTCGGCTGCATCATGGCTAGGTTGGTCTTGCCGCAAGCACTGGGGAACGCTGCAG
TAATGTAACGCTTTCTACCTTTTGGATTTGTGATAGCCAGTATCTACAAAAGGTAACTGA
TACAGAATCTTAAGCGGCTAATGTACTTGCAAGTGCCAAGTAACGATTGAAATTGATTAT
AAGAGTAATAGTG-----AAGTTGTCACTGCTTTGATATCTTAAAAACTAAAAATTTTTA
TTTTTATTTAAAGTGTAGGTTTTGATATTTATGACAATTGTCTTTAGTCTATATTGTGAG
TCTTGATGTTCAAGACATACACAAAATTGACTTTAATCTATATTATATCAATTTAGAGTT
TAAAACAATTGCTTTTAATTTATATTACAAACGAAGCTTAGTATTCGAGATAATTGTTCT
TAATCTATATGATAGTAATCTCTGTAGAATTAAACTTTGATACAATTGCCTTTAAAGGTT
TCAACATATTACATGCAAGGTGAAGTTGCGA
>474_S_Eva_14_W.B.sylvicola
TCTAGATCCTCTGGTCCACTTTTTGCCTCGCCAATCGGTGATCTATACAAATATGTTTAC
TTAGGAAAGTTTTAGGAAATGTTGAGTTTTTAAATTTCCTATAAATAGAAAAACATCCGC
AGTTTAATGATAAGTATTT-TTTAAATACTTTTATGCGTAATAATGAATTCCTACTTCAA
CGTCATCGCTGATTTCTTTTTCCAATCCCTCCCAGAAGACTCCTCCGTCGCTGGTTGTGG
CCACATTGGTGAAGATAGTGTTCTTGAAGATAGTTCTCATAGCATTAGGGTTGGTAGCGC
TATTGGTTCCGGGTGCCACGCCGAAGAATCCATTTTCTGGATTTATAGCACGGAGTCTGC
CTTCCCGGTCGAATTTCATCCAGGTGATATCATCTCCCACGCACTCGACTTTGTACCCTG
GTAACGTCGGCTGCATCATGGCTAGGTTGGTCTTGCCGCAAGCACTGGGGAACGCTGCAG
TAATGTAACGCTTTCTACCTTTTGGATTTGTGATAGCCAGTATCTACAAAAGGTAACTGA
TACAGAATCTTAAGCGGCTAATGTACTTGCAAGTGCCAAGTAACGATTGAAATTGATTAT
AAGAGTAATAGTG-----AAGTTGTCACTGCTTTGATATCTTAAAAACTAAAAATTTTTA
TTTTTATTTAAAGTGTAGGTTTTGATATTTATGACAATTGTCTTTAATCTATATTGTGAG
TCTTGATGTTCAAGACATACACAAAATTGACTTTAATCTATATTATATCAATTTAGAGTT
TAAAACAATTGCTTTTAATTTATATTAGAAACGAAGCTTAGTATTCGAGATAATTGTTCT
TAATCTATATGATAGTAATCTCTGTAGAATTAAACTTTGATACAATTGCCTTTAAAGGTT
TCAACATATTACATGCAAGGTGAAGTTGCGA
>476_S_Eva_14_W.B.sylvicola
TCTAGATCCTCTGGTCCACTTTTTGCCTCGCCAATCGGTGATCTATACAAATATGTTTAC
TTAGGAAAGTTTTAGGAAATGTTGAGTTTTTAAATTTCCTATAAATAGAAAAACATCCGC
AGTTTAATGATAAGTATTT-TTTAAATACTTTTATGCGTAATAATGAATTCCTACTTCAA
CGTCATCGCTGATTTCTTTTTCCAATCCCTCCCAGAAGACTCCTCCGTCGCTGGTTGTGG
CCACATTGGTGAAGATAGTGTTCTTGAAGATAGTTCTCATAGCATTAGGGTTGGTAGCGC
TATTGGTTCCGGGTGCCACGCCGAAGAATCCATTTTCTGGATTTATAGCACGGAGTCTGC
CTTCCCGGTCGAATTTCATCCAGGTGATATCATCTCCCACGCACTCGACTTTGTACCCTG
GTAACGTCGGCTGCATCATGGCTAGGTTGGTCTTGCCGCAAGCACTGGGGAACGCTGCAG
TAATGTAACGCTTTCTACCTTTTGGATTTGTGATAGCCAGTATCTACAAAAGGTAACTGA
TACAGAATCTTAAGCGGCTAATGTACTTGCAAGTGCCAAGTAACGATTGAAATTGATTAT
AAGAGTAATAGTG-----AAGTTGTCACTGCTTTGATATCTTAAAAACTAAAAATTTTTA
TTTTTATTTAAAGTGTAGGTTTTGATATTTATGACAATTGTCTTTAGTCTATATTGTGAG
TCTTGATGTTCAAGACATACACAAAATTGACTTTAATCTATATTATATCAATTTAGAGTT
TAAAACAATTGCTTTTAATTTATATTACAAACGAAGCTTAGTATTCGAGATAATTGTTCT
TAATCTATATGATAGTAATCTCTGTAGAATTAAACTTTGATACAATTGCCTTTAAAGGTT
TCAACATATTACATGCAAGGTGAAGTTGCGA
>47_S_Dem_1_W.B.sylvicola
TCTAGATCCTCTGGTCCACTTTTTGCCTCGCCAATCGGTGATCTATACAAATATGTTTAC
TTAGGAAAGTTTTAGGAAATGTTGAGTTTTTAAATTTCCTATAAATAGAAAAACATCCGC
AGTTTAATGATAAGTATTT-TTTAAATACTTTTATGCGTAATAATGAATTCCTACTTCAA
CGTCATCGCTGATTTCTTTTTCCAATCCCTCCCAGAAGACTCCTCCGTCGCTGGTTGTGG
CCACATTGGTGAAGATAGTGTTCTTGAAGATAGTTCTCATAGCATTAGGGTTGGTAGCGC
TATTGGTTCCGGGTGCCACGCCGAAGAATCCATTTTCTGGATTTATAGCACGGAGTCTGC
CTTCCCGGTCGAATTTCATCCAGGTGATATCATCTCCCACGCACTCGACTTTGTACCCTG
GTAACGTCGGCTGCATCATGGCTAGGTTGGTCTTGCCGCAAGCACTGGGGAACGCTGCAG
TAATGTAACGCTTTCTACCTTTTGGATTTGTGATAGCCAGTATCTACAAAAGGTAACTGA
TACAGAATCTTAAGCGGCTAATGTACTTGCAAGTGCCAAGTAACGATTGAAATTGATTAT
AAGAGTAATAGTG-----AAGTTGTCACTGCTTTGATATCTTAAAAACTAAAAATTTTTA
TTTTTATTTAAAGTGTAGGTTTTGATATTTATGACAATTGTCTTTAATCTATATTGTGAG
TCTTGATGTTCAAGACATACACAAAATTGACTTTAATCTATATTATATCAATTTAGAGTT
TAAAACAATTGCTTTTAATTTATATTACAAACGAAGCTTAGTATTCGAGATAATTGTTCT
TAATCTATATGATAGTAATCTCTGTAGAATTAAACTTTGATACAATTGCCTTTAAAGGTT
TCAACATATTACATGCAAGGTGAAGTTGCGA
>480_S_Eva_14_W.B.sylvicola
TCTAGATCCTCTGGTCCACTTTTTGCCTCGCCAATCGGTGATCTATACAAATATGTTTAC
TTAGGAAAGTTTTAGGAAATGTTGAGTTTTTAAATTTCCTATAAATAGAAAAACATCCGC
AGTTTAATGATAAGTATTT-TTTAAATACTTTTATGCGTAATAATGAATTCCTACTTCAA
CGTCATCGCTGATTTCTTTTTCCAATCCCTCCCAGAAGACTCCTCCGTCGCTGGTTGTGG
CCACATTGGTGAAGATAGTGTTCTTGAAGATAGTTCTCATAGCATTAGGGTTGGTAGCGC
TATTGGTTCCGGGTGCCACGCCGAAGAATCCATTTTCTGGATTTATAGCACGGAGTCTGC
CTTCCCGGTCGAATTTCATCCAGGTGATATCATCTCCCACGCACTCGACTTTGTACCCTG
GTAACGTCGGCTGCATCATGGCTAGGTTGGTCTTGCCGCAAGCACTGGGGAACGCTGCAG
TAATGTAACGCTTTCTACCTTTTGGATTTGTGATAGCCAGTATCTACAAAAGGTAACTGA
TACAGAATCTTAAGCGGCTAATGTACTTGCAAGTGCCAAGTAACGATTGAAATTGATTAT
AAGAGTAATAGTG-----AAGTTGTCACTGCTTTGATATCTTAAAAACTAAAAATTTTTA
TTTTTATTTAAAGTGTAGGTTTTGATATTTATGACAATTGTCTTTAGTCTATATTGTGAG
TCTTGATGTTCAAGACATACACAAAATTGACTTTAATCTATATTATATCAATTTAGAGTT
TAAAACAATTGCTTTTAATTTATATTAGAAACGAAGCTTAGTATTCGAGATAATTGTTCT
TAATCTATATGATAGTAATCTCTGTAGAATTAAACTTTGATACAATTGCCTTTAAAGGTT
TCAACATATTACATGCAAGGTGAAGTTGCGA
>484_S_Eva_15_W.B.sylvicola
TCTAGATCCTCTGGTCCACTTTTTGCCTCGCCAATCGGTGATCTATACAAATATGTTTAC
TTAGGAAAGTTTTAGGAAATGTTGAGTTTTTAAATTTCCTATAAATAGAAAAACATCCGC
AGTTTAATGATAAGTATTT-TTTAAATACTTTTATGCGTAATAATGAATTCCTACTTCAA
CGTCATCGCTGATTTCTTTTTCCAATCCCTCCCAGAAGACTCCTCCTTCGCTGGTTGTGG
CCACATTGGTGAAGATAGTGTTCTTGAAGATAGTTCTCATAGCATTAGGGTTGGTAGCGC
TATTGGTTCCGGGTGCCACGCCGAAGAATCCATTTTCTGGATTTATAGCACGGAGTCTGC
CTTCCCGGTCGAATTTCATCCAGGTGATATCATCTCCCACGCACTCGACTTTGTACCCTG
GTAACGTCGGCTGCATCATGGCTAGGTTGGTCTTGCCGCAAGCACTGGGGAACGCTGCAG
TAATGTAACGCTTTCTACCTTTTGGATTTGTGATAGCCAGTATCTACAAAAGGTAACTGA
TACAGAATCTTAAGCGGCTAATGTACTTGCAAGTGCCAAGTAACGATTGAAATTGATTAT
AAGAGTAATAGTG-----AAGTTGTCACTGCTTTGATATCTTAAAAACTAAAAATTTTTA
TTTTTATTTAAAGTGTAGGTTTTGATATTTATGACAATTGTCTTTAGTCTATATTGTGAG
TCTTGATGTTCAAGACATACACAAAATTGACTTTAATCTATATTATATCAATTTAGAGTT
TAAAACAATTGCTTTTAATTTATATTACAAACGAAGCTTAGTATTCGAGATAATTGTTCT
TAATCTATATGATAGTAATCTCTGTAGAATTAAACTTTGATACAATTGCCTTTAAAGGTT
TCAACATATTACATGAAAGGTGAAGTTGCGA
>48_S_Dem_1_W.B.sylvicola
TCTAGATCCTCTGGTCCACTTTTTGCCTCGCCAATCGGTGATCTATACAAATATGTTTAC
TTAGGAAAGTTTTAGGAAATGTTGAGTTTTTAAATTTCCTATAAATAGAAAAACATCCGC
AGTTTAATGATAAGTATTT-TTTAAATACTTTTATGCGTAATAATGAATTCCTACTTCAA
CGTCATCACTGATTTCTTTTTCTAATCCCTCCCAGAAGACTCCTCCGTCGCTGGTTGTGG
CCACATTGGTGAAGATAGTGTTCTTGAAGATAGTTCTCATAGCATTAGGGTTGGTAGCGC
TATTGGTTCCGGGTGCCACGCCGAAGAATCCATTTTCTGGATTTATAGCACGGAGTCTGC
CTTCCCGGTCGAATTTCATCCAGGTGATATCATCTCCCACGCACTCGACTTTGTACCCTG
GTAACGTCGGCTGCATCATGGCTAGGTTGGTCTTGCCGCAAGCACTGGGGAACGCTGCAG
TAATGTAACGCTTTCTACCTTTTGGATTTGTGATAGCCAGTATCTACAAAAGGTAACTGA
TACAGAATCTTAAGCGGCTAATGTACTTGCAAGTGCCAAGTAACGATTGAAATTGATTAT
AAGAGTAATAGTG-----AAGTTGTCACTGCTTTGATATCTTAAAAACTAAAAATTTTTA
TTTTTATTTAAAGTGTAGGTTTTGATATTTATGACAATTGTCTTTAATCTATATTGTGAG
TCTTGATGTTCAAGACATACACAAAATTGACTTTAATCTATATTATATCAATTTAGAGTT
TAAAACAATTGCTTTTAATTTATATTAGAAACGAAGCTTAGTATTCGAGATAATTGTTCT
TAATCTATATGATAGTAATCTCTGTAGAATTAAACTTTGATACAATTGCCTTTAAAGGTT
TCAACATATTACATGCAAGGTGAAGTTGCGA
>492_S_Eva_15_W.B.sylvicola
TCTAGATCCTCTGGTCCACTTTTTGCCTCGCCAATCGGTGATCTATACAAATATGTTTAC
TTAGGAAAGTTTTAGGAAATGTTGAGTTTTTAAATTTCCTATAAATAGAAAAACATCCGC
AGTTTAATGATAAGTATTT-TTTAAATACTTTTATGCGTAATAATGAATTCCTACTTCAA
CGTCATCGCTGATTTCTTTTTCCAATCCCTCCCAGAAGACTCCTCCGTCGCTGGTTGTGG
CCACATTGGTGAAGATAGTGTTCTTGAAGATAGTTCTCATAGCATTAGGGTTGGTAGCGC
TATTGGTTCCGGGTGCCACGCCGAAGAATCCATTTTCTGGATTTATAGCACGGAGTCTGC
CTTCCCGGTCGAATTTCATCCAGGTGATATCATCTCCCACGCACTCGACTTTGTACCCTG
GTAACGTCGGCTGCATCATGGCTAGGTTGGTCTTGCCGCAAGCACTGGGGAACGCTGCAG
TAATGTAACGCTTTCTACCTTTTGGATTTGTGATAGCCAGTATCTACAAAAGGTAACTGA
TACAGAATCTTAAGCGGCTAATGTACTTGCAAGTGCCAAGTAACGATTGAAATTGATTAT
AAGAGTAATAGTG-----AAGTTGTCACTGCTTTGATATCTTAAAAACTAAAAATTTTTA
TTTTTATTTAAAGTGTAGGTTTTGATATTTATGACAATTGTCTTTAGTCTATATTGTGAG
TCTTGATGTTCAAGACATACACAAAATTGACTTTAATCTATATTATATCAATTTAGAGTT
TAAAACAATTGCTTTTAATTTATATTACAAACGAAGCTTAGTATTCGAGATAATTGTTCT
TAATCTATATGATAGTAATCTCTGTAGAATTAAACTTTGATACAATTGCCTTTAAAGGTT
TCAACATATTACATGCAAGGTGAAGTTGCGA
>493_S_Eva_15_W.B.sylvicola
TCTAGATCCTCTGGTCCACTTTTTGCCTCGCCAATCGGTGATCTATACAAATATGTTTAC
TTAGGAAAGTTTTAGGAAATGTTGAGTTTTTAAATTTCCTATAAATAGAAAAACATCCGC
AGTTTAATGATAAGTATTT-TTTAAATACTTTTATGCGTAATAATGAATTCCTACTTCAA
CGTCATCGCTGATTTCTTTTTCTAATCCCTCCCAGAAGACTCCTCCGTCGCTGGTTGTGG
CCACATTGGTGAAGATAGTGTTCTTGAAGATAGTTCTCATAGCATTAGGGTTGGTAGCGC
TATTGGTTCCGGGTGCCACGCCGAAGAATCCATTTTCTGGATTTATAGCACGGAGTCTGC
CTTCCCGGTCGAATTTCATCCAGGTGATATCATCTCCCACGCACTCGACTTTGTACCCTG
GTAACGTCGGCTGCATCATGGCTAGGTTGGTCTTGCCGCAAGCACTGGGGAACGCTGCAG
TAATGTAACGCTTTCTACCTTTTGGATTTGTGATAGCCAGTATCTACAAAAGGTAACTGA
TACAGAATCTTAAGCGGCTAATGTACTTGCAAGTGCCAAGTAACGATTGAAATTGATTAT
AAGAGTAATAGTG-----AAGTTGTCACTGCTTTGATATCTTAAAAACTAAAAATTTTTA
TTTTTATTTAAAGTGTAGGTTTTGATATTTATGACAATTGTCTTTAATCTATATTGTGAG
TCTTGATGTTCAAGACATACACAAAATTGACTTTAATCTATATTATATCAATTTAGAGTT
TAAAACAATTGCTTTTAATTTATATTAGAAACGAAGCTTAGTATTCGAGATAATTGTTCT
TAATCTATATGATAGTAATCTCTGTAGAATTAAACTTTGATACAATTGCCTTTAAAGGTT
TCAACATATTACATGCAAGGTGAAGTTGCGA
>499_S_Eva_15_W.B.sylvicola
TCTAGATCCTCTGGTCCACTTTTTGCCTCGCCAATCGGTGATCTATACAAATATGTTTAC
TTAGGAAAGTTTTAGGAAATGTTGAGTTTTTAAATTTCCTATAAATAGAAAAACATCCGC
AGTTTAATGATAAGTATTT-TTTAAATACTTTTATGCGTAATAATGAATTCCTACTTCAA
CGTCATCACTGATTTCTTTTTCTAATCCCTCCCAGAAGACTCCTCCGTCGCTGGTTGTGG
CCACATTGGTGAAGATAGTGTTCTTGAAGATAGTTCTCATAGCATTAGGGTTGGTAGCGC
TATTGGTTCCGGGTGCCACGCCGAAGAATCCATTTTCTGGATTTATAGCACGGAGTCTGC
CTTCCCGGTCGAATTTCATCCAGGTGATATCATCTCCCACGCACTCGACTTTGTACCCTG
GTAACGTCGGCTGCATCATGGCTAGGTTGGTCTTGCCGCAAGCACTGGGGAACGCTGCAG
TAATGTAACGCTTTCTACCTTTTGGATTTGTGATAGCCAGTATCTACAAAAGGTAACTGA
TACAGAATCTTAAGCGGCTAATGTACTTGCAAGTGCCAAGTAACGATTGAAATTGATTAT
AAGAGTAATAGTG-----AAGTTGTCACTGCTTTGATATCTTAAAAACTAAAAATTTTTA
TTTTTATTTAAAGTGTAGGTTTTGATATTTATGACAATTGTCTTTAGTCTATATTGTGAG
TCTTGATGTTCAAGACATACACAAAATTGACTTTAATCTATATTATATCAATTTAGAGTT
TAAAACAATTGCTTTTAATTTATATTACAAACGAAGCTTAGTATTCGAGATAATTGTTCT
TAATCTATATGATAGTAATCTCTGTAGAATTAAACTTTGATACAATTGCCTTTAAAGGTT
TCAACATATTACATGCAAGGTGAAGTTGCGA
>49_S_Dem_1_W.B.sylvicola
TCTAGATCCTCTGGTCCACTTTTTGCCTCGCCAATCGGTGATCTATACAAATATGTTTAC
TTAGGAAAGTTTTAGGAAATGTTGAGTTTTTAAATTTCCTATAAATAGAAAAACATCCGC
AGTTTAATGATAAGTATTT-TTTAAATACTTTTATGCGTAATAATGAATTCCTACTTCAA
CGTCATCACTGATTTCTTTTTCTAATCCCTCCCAGAAGACTCCTCCGTCGCTGGTTGTGG
CCACATTGGTGAAGATAGTGTTCTTGAAGATAGTTCTCATAGCATTAGGGTTGGTAGCGC
TATTGGTTCCGGGTGCCACGCCGAAGAATCCATTTTCTGGATTTATAGCACGGAGTCTGC
CTTCCCGGTCGAATTTCATCCAGGTGATATCATCTCCCACGCACTCGACTTTGTACCCTG
GTAACGTCGGCTGCATCATGGCTAGGTTGGTCTTGCCGCAAGCACTGGGGAACGCTGCAG
TAATGTAACGCTTTCTACCTTTTGGATTTGTGATAGCCAGTATCTACAAAAGGTAACTGA
TACAGAATCTTAAGCGGCTAATGTACTTGCAAGTGCCAAGTAACGATTGAAATTGATTAT
AAGAGTAATAGTG-----AAGTTGTCACTGCTTTGATATCTTAAAAACTAAAAATTTTTA
TTTTTATTTAAAGTGTAGGTTTTGATATTTATGACAATTGTCTTTAATCTATATTGTGAG
TCTTGATGTTCAAGACATACACAAAATTGACTTTAATCTATATTATATCAATTTAGAGTT
TAAAACAATTGCTTTTAATTTATATTAGAAACGAAGCTTAGTATTCGAGATAATTGTTCT
TATTCTATATGATAATAATCTCTGTAGAATTAAACTTTGATACAATTGCCTTTAAAGGTT
TCAACATATTACATGCAAGGTGAAGTTGCGA
>502_S_Eva_15_W.B.sylvicola
TCTAGATCCTCTGGTCCACTTTTTGCCTCGCCAATCGGTGATCTATACAAATATGTTTAC
TTAGGAAAGTTTTAGGAAATGTTGAGTTTTTAAATTTCCTATAAATAGAAAAACATCCGC
AGTTTAATGATAAGTATTT-TTTAAATACTTTTATGCGTAATAATGAATTCCTACTTCAA
CGTCATCGCTGATTTCTTTTTCCAATCCCTCCCAGAAGACTCCTCCGTCGCTGGTTGTGG
CCACATTGGTGAAGATAGTGTTCTTGAAGATAGTTCTCATAGCATTAGGGTTGGTAGCGC
TATTGGTTCCGGGTGCCACGCCGAAGAATCCATTTTCTGGATTTATAGCACGGAGTCTGC
CTTCCCGGTCGAATTTCATCCAGGTGATATCATCTCCCACGCACTCGACTTTGTACCCTG
GTAACGTCGGCTGCATCATGGCTAGGTTGGTCTTGCCGCAAGCACTGGGGAACGCTGCAG
TAATGTAACGCTTTCTACCTTTTGGATTTGTGATAGCCAGTATCTACAAAAGGTAACTGA
TACAGAATCTTAAGCGGCTAATGTACTTGCAAGTGCCAAGTAACGATTGAAATTGATTAT
AAGAGTAATAGTG-----AAGTTGTCACTGCTTTGATATCTTAAAAACTAAAAATTTTTA
TTTTTATTTAAAGTGTAGGTTTTGATATTTATGACAATTGTCTTTAATCTATATTGTGAG
TCTTGATGTTCAAGACATACACAAAATTGACTTTAATCTATATTATATCAATTTAGAGTT
TAAAACAATTGCTTTTAATTTATATTAGAAACGAAGCTTAGTATTCGAGATAATTGTTCT
TATTCTATATGATAATAATCTCTGTAGAATTAAACTTTGATACAATTGCCTTTAAAGGTT
TCAACATATTACATGCAAGGTGAAGTTGCGA
>504_S_Eva_15_W.B.sylvicola
TCTAGATCCTCTGGTCCACTTTTTGCCTCGCCAATCGGTGATCTATACAAATATGTTTAC
TTAGGAAAGTTTTAGGAAATGTTGAGTTTTTAAATTTCCTATAAATAGAAAAACATCCGC
AGTTTAATGATAAGTATTT-TTTAAATACTTTTATGCGTAATAATGAATTCCTACTTCAA
CGTCATCGCTGATTTCTTTTTCCAATCCCTCCCAGAAGACTCCTCCGTCGCTGGTTGTGG
CCACATTGGTGAAGATAGTGTTCTTGAAGATAGTTCTCATAGCATTAGGGTTGGTAGCGC
TATTGGTTCCGGGTGCCACGCCGAAGAATCCATTTTCTGGATTTATAGCACGGAGTCTGC
CTTCCCGGTCGAATTTCATCCAGGTGATATCATCTCCCACGCACTCGACTTTGTACCCTG
GTAACGTCGGCTGCATCATGGCTAGGTTGGTCTTGCCGCAAGCACTGGGGAACGCTGCAG
TAATGTAACGCTTTCTACCTTTTGGATTTGTGATAGCCAGTATCTACAAAAGGTAACTGA
TACAGAATCTTAAGCGGCTAATGTACTTGCAAGTGCCAAGTAACGATTGAAATTGATTAT
AAGAGTAATAGTG-----AAGTTGTCACTGCTTTGATATCTTAAAAACTAAAAATTTTTA
TTTTTATTTAAAGTGTAGGTTTTGATATTTATGACAATTGTCTTTAGTCTATATTGTGAG
TCTTGATGTTCAAGACATACACAAAATTGACTTTAATCTATATTATATCAATTTAGAGTT
TAAAACAATTGCTTTTAATTTATATTAGAAACGAAGCTTAGTATTCGAGATAATTGTTCT
TAATCTATATGATAGTAATCTCTGTAGAATTAAACTTTGATACAATTGCCTTTAAAGGTT
TCAACATATTACATGCAAGGTGAAGTTGCGA
>509_S_Eva_15_W.B.sylvicola
TCTAGATCCTCTGGTCCACTTTTTGCCTCGCCAATCGGTGATCTATACAAATATGTTTAC
TTAGGAAAGTTTTAGGAAATGTTGAGTTTTTAAATTTCCTATAAATAGAAAAACATCCGC
AGTTTAATGATAAGTATTT-TTTAAATACTTTTATGCGTAATAATGAATTCCTACTTCAA
CGTCATCGCTGATTTCTTTTTCCAATCCCTCCCAGAAGACTCCTCCGTCGCTGGTTGTGG
CCACATTGGTGAAGATAGTGTTCTTGAAGATAGTTCTCATAGCATTAGGGTTGGTAGCGC
TATTGGTTCCGGGTGCCACGCCGAAGAATCCATTTTCTGGATTTATAGCACGGAGTCTGC
CTTCCCGGTCGAATTTCATCCAGGTGATATCATCTCCCACGCACTCGACTTTGTACCCTG
GTAACGTCGGCTGCATCATGGCTAGGTTGGTCTTGCCGCAAGCACTGGGGAACGCTGCAG
TAATGTAACGCTTTCTACCTTTTGGATTTGTGATAGCCAGTATCTACAAAAGGTAACTGA
TACAGAATCTTAAGCGGCTAATGTACTTGCAAGTGCCAAGTAACGATTGAAATTGATTAT
AAGAGTAATAGTG-----AAGTTGTCACTGCTTTGATATCTTAAAAACTAAAAATTTTTA
TTTTTATTTAAAGTGTAGGTTTTGATATTTATGACAATTGTCTTTAATCTATATTGTGAG
TCTTGATGTTCAAGACATACACAAAATTGACTTTAATCTATATTATATCAATTTAGAGTT
TAAAACAATTGCTTTTAATTTATATTAGAAACGAAGCTTAGTATTCGAGATAATTGTTCT
TAATCTATATGATAGTAATCTCTGTAGAATTAAACTTTGATACAATTGCCTTTAAAGGTT
TCAACATATTACATGCAAGGTGAAGTTGCGA
>50_S_Dem_1_Q.B.sylvicola
TCTAGATCCTCTGGTCCACTTTTTGCCTCGCCAATCGGTGATCTATACAAATATGTTTAC
TTAGGAAAGTTTTAGGAAATGTTGAGTTTTTAAATTTCCTATAAATAGAAAAACATCCGC
AGTTTAATGATAAGTATTT-TTTAAATACTTTTATGCGTAATAATGAATTCCTACTTCAA
CGTCATCGCTGATTTCTTTTTCCAATCCCTCCCAGAAGACTCCTCCGTAGCTGGTTGTGG
CCACATTGGTGAAGATAGTGTTCTTGAAGATAGTTCTCATAGCATTAGGGTTGGTAGCGC
TATTGGTTCCGGGTGCCACGCCGAAGAATCCATTTTCTGGATTTATAGCACGGAGTCTGC
CTTCCCGGTCGAATTTCATCCAGGTGATATCATCTCCCACGCACTCGACTTTGTACCCTG
GTAACGTCGGCTGCATCATGGCTAGGTTGGTCTTGCCGCAAGCACTGGGGAACGCTGCAG
TAATGTAACGCTTTCTACCTTTTGGATTTGTGATAGCCAGTATCTACAAAAGGTAACTGA
TACAGAATCTTAAGCGGCTAATGTACTTGCAAGTGCCAAGTAACGATTGAAATTGATTAT
AAGAGTAATAGTG-----AAGTTGTCACTGCTTTGATATCTTAAAAACTAAAAATTTTTA
TTTTTATTTAAAGTGTAGGTTTTGATATTTATGACAATTGTCTTTAATCTATATTGTGAG
TCTTGATGTTCAAGACATACACAAAATTGACTTTAATCTATATTATATCAATTTAGAGTT
TAAAACAATTGCTTTTAATTTATATTAGAAACGAAGCTTAGTATTCGAGATAATTGTTCT
TAATCTATATGATAGTAATCTCTGTAGAATTAAACTTTGATACAATTGCCTTTAAAGGTT
TCAACATATTACATGCAAGGTGAAGTTGCGA
>510_S_Eva_15_W.B.sylvicola
TCTAGATCCTCTGGTCCACTTTTTGCCTCGCCAATCGGTGATCTATACAAATATGTTTAC
TTAGGAAAGTTTTAGGAAATGTTGAGTTTTTAAATTTCCTATAAATAGAAAAACATCCGC
AGTTTAATGATAAGTATTT-TTTAAATACTTTTATGCGTAATAATGAATTCCTACTTCAA
CGTCATCACTGATTTCTTTTTCTAATCCCTCCCAGAAGACTCCTCCGTCGCTGGTTGTGG
CCACATTGGTGAAGATAGTGTTCTTGAAGATAGTTCTCATAGCATTAGGGTTGGTAGCGC
TATTGGTTCCGGGTGCCACGCCGAAGAATCCATTTTCTGGATTTATAGCACGGAGTCTGC
CTTCCCGGTCGAATTTCATCCAGGTGATATCATCTCCCACGCACTCGACTTTGTACCCTG
GTAACGTCGGCTGCATCATGGCTAGGTTGGTCTTGCCGCAAGCACTGGGGAACGCTGCAG
TAATGTAACGCTTTCTACCTTTTGGATTTGTGATAGCCAGTATCTACAAAAGGTAACTGA
TACAGAATCTTAAGCGGCTAATGTACTTGCAAGTGCCAAGTAACGATTGAAATTGATTAT
AAGAGTAATAGTG-----AAGTTGTCACTGCTTTGATATCTTAAAAACTAAAAATTTTTA
TTTTTATTTAAAGTGTAGGTTTTGATATTTATGACAATTGTCTTTAATCTATATTGTGAG
TCTTGATGTTCAAGACATACACAAAATTGACTTTAATCTATATTATATCAATTTAGAGTT
TAAAACAATTGCTTTTAATTTATATTAGAAACGAAGCTTAGTATTCGAGATAATTGTTCT
TATTCTATATGATAATAATCTCTGTAGAATTAAACTTTGATACAATTGCCTTTAAAGGTT
TCAACATATTACATGCAAGGTGAAGTTGCGA
>512_S_Eva_15_W.B.sylvicola
TCTAGATCCTCTGGTCCACTTTTTGCCTCGCCAATCGGTGATCTATACAAATATGTTTAC
TTAGGAAAGTTTTAGGAAATGTTGAGTTTTTAAATTTCCTATAAATAGAAAAACATCCGC
AGTTTAATGATAAGTATTT-TTTAAATACTTTTATGCGTAATAATGAATTCCTACTTCAA
CGTCATCGCTGATTTCTTTTTCTAATCCCTCCCAGAAGACTCCTCCGTCGCTGGTTGTGG
CCACATTGGTGAAGATAGTGTTCTTGAAGATAGTTCTCATAGCATTAGGGTTGGTAGCGC
TATTGGTTCCGGGTGCCACGCCGAAGAATCCATTTTCTGGATTTATAGCACGGAGTCTGC
CTTCCCGGTCGAATTTCATCCAGGTGATATCATCTCCCACGCACTCGACTTTGTACCCTG
GTAACGTCGGCTGCATCATGGCTAGGTTGGTCTTGCCGCAAGCACTGGGGAACGCTGCAG
TAATGTAACGCTTTCTACCTTTTGGATTTGTGATAGCCAGTATCTACAAAAGGTAACTGA
TACAGAATCTTAAGCGGCTAATGTACTTGCAAGTGCCAAGTAACGATTGAAATTGATTAT
AAGAGTAATAGTG-----AAGTTGTCACTGCTTTGATATCTTAAAAACTAAAAATTTTTA
TTTTTATTTAAAGTGTAGGTTTTGATATTTATGACAATTGTCTTTAGTCTATATTGTGAG
TCTTGATGTTCAAGACATACACAAAATTGACTTTAATCTATATTATATCAATTTAGAGTT
TAAAACAATTGCTTTTAATTTATATTAGAAACGAAGCTTAGTATTCGAGATAATTGTTCT
TAATCTATATGATAGTAATCTCTGTAGAATTAAACTTTGATACAATTGCCTTTAAAGGTT
TCAACATATTACATGCAAGGTGAAGTTGCGA
>518_S_Eva_15_W.B.sylvicola
TCTAGATCCTCTGGTCCACTTTTTGCCTCGCCAATCGGTGATCTATACAAATATGTTTAC
TTAGGAAAGTTTTAGGAAATGTTGAGTTTTTAAATTTCCTATAAATAGAAAAACATCCGC
AGTTTAATGATAAGTATTT-TTTAAATACTTTTATGCGTAATAATGAATTCCTACTTCAA
CGTCATCGCTGATTTCTTTTTCCAATCCCTCCCAGAAGACTCCTCCGTCGCTGGTTGTGG
CCACATTGGTGAAGATAGTGTTCTTGAAGATAGTTCTCATAGCATTAGGGTTGGTAGCGC
TATTGGTTCCGGGTGCCACGCCGAAGAATCCATTTTCTGGATTTATAGCACGGAGTCTGC
CTTCCCGGTCGAATTTCATCCAGGTGATATCATCTCCCACGCACTCGACTTTGTACCCTG
GTAACGTCGGCTGCATCATGGCTAGGTTGGTCTTGCCGCAAGCACTGGGGAACGCTGCAG
TAATGTAACGCTTTCTACCTTTTGGATTTGTGATAGCCAGTATCTACAAAAGGTAACTGA
TACAGAATCTTAAGCGGCTAATGTACTTGCAAGTGCCAAGTAACGATTGAAATTGATTAT
AAGAGTAATAGTG-----AAGTTGTCACTGCTTTGATATCTTAAAAACTAAAAATTTTTA
TTTTTATTTAAAGTGTAGGTTTTGATATTTATGACAATTGTCTTTAGTCTATATTGTGAG
TCTTGATGTTCAAGACATACACAAAATTGACTTTAATCTATATTATATCAATTTAGAGTT
TAAAACAATTGCTTTTAATTTATATTAGAAACGAAGCTTAGTATTCGAGATAATTGTTCT
TAATCTATATGATAGTAATCTCTGTAGAATTAAACTTTGATACAATTGCCTTTAAAGGTT
TCAACATATTACATGCAAGGTGAAGTTGCGA
>519_S_Eva_15_W.B.sylvicola
TCTAGATCCTCTGGTCCACTTTTTGCCTCGCCAATCGGTGATCTATACAAATATGTTTAC
TTAGGAAAGTTTTAGGAAATGTTGAGTTTTTAAATTTCCTATAAATAGAAAAACATCCGC
AGTTTAATGATAAGTATTT-TTTAAATACTTTTATGCGTAATAATGAATTCCTACTTCAA
CGTCATCGCTGATTTCTTTTTCCAATCCCTCCCAGAAGACTCCTCCGTCGCTGGTTGTGG
CCACATTGGTGAAGATAGTGTTCTTGAAGATAGTTCTCATAGCATTAGGGTTGGTAGCGC
TATTGGTTCCGGGTGCCACGCCGAAGAATCCATTTTCTGGATTTATAGCACGGAGTCTGC
CTTCCCGGTCGAATTTCATCCAGGTGATATCATCTCCCACGCACTCAACTTTGTACCCTG
GTAACGTCGGCTGCATCATGGCTAGGTTGGTCTTGCCGCAAGCACTGGGGAACGCTGCAG
TAATGTAACGCTTTCTACCTTTTGGATTTGTGATAGCCAGTATCTACAAAAGGTAACTGA
TACAGAATCTTAAGCGGCTAATGTACTTGCAAGTGCCAAGTAACGATTGAAATTGATTAT
AAGAGTAATAGTG-----AAGTTGTCACTGCTTTGATATCTTAAAAACTAAAAATTTTTA
TTTTTATTTAAAGTGTAGGTTTTGATATTTATGACAATTGTCTTTAATCTATATTGTGAG
TCTTGATGTTCAAGACATACACAAAATTGACTTTAATCTATATTATATCAATTTAGAGTT
TAAAACAATTGCTTTTAATTTATATTACAAACGAAGCTTAGTATTCGAGATAATTGTTCT
TAATCTATATGATAGTAATCTCTGTAGAATTAAACTTTGATACAATTGCCTTTAAAGGTT
TCAACATATTACATGCAAGGTGAAGTTGCGA
>51_S_Dem_1_W.B.sylvicola
TCTAGATCCTCTGGTCCACTTTTTGCCTCGCCAATCGGTGATCTATACAAATATGTTTAC
TTAGGAAAGTTTTAGGAAATGTTGAGTTTTTAAATTTCCTATAAATAGAAAAACATCCGC
AGTTTAATGATAAGTATTT-TTTAAATACTTTTATGCGTAATAATGAATTCCTACTTCAA
CGTCATCACTGATTTCTTTTTCTAATCCCTCCCAGAAGACTCCTCCGTCGCTGGTTGTGG
CCACATTGGTGAAGATAGTGTTCTTGAAGATAGTTCTCATAGCATTAGGGTTGGTAGCGC
TATTGGTTCCGGGTGCCACGCCGAAGAATCCATTTTCTGGATTTATAGCACGGAGTCTGC
CTTCCCGGTCGAATTTCATCCAGGTGATATCATCTCCCACGCACTCGACTTTGTACCCTG
GTAACGTCGGCTGCATCATGGCTAGGTTGGTCTTGCCGCAAGCACTGGGGAACGCTGCAG
TAATGTAACGCTTTCTACCTTTTGGATTTGTGATAGCCAGTATCTACAAAAGGTAACTGA
TACAGAATCTTAAGCGGCTAATGTACTTGCAAGTGCCAAGTAACGATTGAAATTGATTAT
AAGAGTAATAGTG-----AAGTTGTCACTGCTTTGATATCTTAAAAACTAAAAATTTTTA
TTTTTATTTAAAGTGTAGGTTTTGATATTTATGACAATTGTCTTTAATCTATATTGTGAG
TCTTGATGTTCAAGACATACACAAAATTGACTTTAATCTATATTATATCAATTTAGAGTT
TAAAACAATTGCTTTTAATTTATATTAGAAACGAAGCTTAGTATTCGAGATAATTGTTCT
TAATCTATATGATAGTAATCTCTGTAGAATTAAACTTTGATACAATTGCCTTTAAAGGTT
TCAACATATTACATGCAAGGTGAAGTTGCGA
>524_S_Eva_16_W.B.sylvicola
TCTAGATCCTCTGGTCCACTTTTTGCCTCGCCAATCGGTGATCTATACAAATATGTTTAC
TTAGGAAAGTTTTAGGAAATGTTGAGTTTTTAAATTTCCTATAAATAGAAAAACATCCGC
AGTTTAATGATAAGTATTT-TTTAAATACTTTTATGCGTAATAATGAATTCCTACTTCAA
CGTCATCACTGATTTCTTTTTCTAATCCCTCCCAGAAGACTCCTCCGTCGCTGGTTGTGG
CCACATTGGTGAAGATAGTGTTCTTGAAGATAGTTCTCATAGCATTAGGGTTGGTAGCGC
TATTGGTTCCGGGTGCCACGCCGAAGAATCCATTTTCTGGATTTATAGCACGGAGTCTGC
CTTCCCGGTCGAATTTCATCCAGGTGATATCATCTCCCACGCACTCGACTTTGTACCCTG
GTAACGTCGGCTGCATCATGGCTAGGTTGGTCTTGCCGCAAGCACTGGGGAACGCTGCAG
TAATGTAACGCTTTCTACCTTTTGGATTTGTGATAGCCAGTATCTACAAAAGGTAACTGA
TACAGAATCTTAAGCGGCTAATGTACTTGCAAGTGCCAAGTAACGATTGAAATTGATTAT
AAGAGTAATAGTG-----AAGTTGTCACTGCTTTGATATCTTAAAAACTAAAAATTTTTA
TTTTTATTTAAAGTGTAGGTTTTGATATTTATGACAATTGTCTTTAATCTATATTGTGAG
TCTTGATGTTCAAGACATACACAAAATTGACTTTAATCTATATTATATCAATTTAGAGTT
TAAAACAATTGCTTTTAATTTATATTACAAACGAAGCTTAGTATTCGAGATAATTGTTCT
TAATCTATATGATAGTAATCTCTGTAGAATTAAACTTTGATACAATTGCCTTTAAAGGTT
TCAACATATTACATGCAAGGTGAAGTTGCGA
>527_S_Eva_16_W.B.incognitus
TCTAGATCCTCTGGTCCACTTTTTGCCTCGCCAATCGGTGATCTATACAAATATGTTTAC
TTAGGAAAGTTTTAGGAAACGTTGAGTTTTTAAATTTCCTATAAATAGAAAAACATCCGC
AGTTTAATGATAAGTATTT-TTTAAATACTTTTATGCGTAATAATGAATTCCTACTTCAA
CGTCATCGCTGATTTCTTTTTCCAATCCCTCCCAGAAGACTCCTCCGTCGCTGGTTGTGG
CCACATTGGTGAAGATAGTGTTCTTGAAGATAGTTCTCATAGCATTAGGGTTGGTAGCGC
TATTGGTTCCGGGTGCCACGCCGAAGAATCCATTTTCTGGATTTATAGCACGGAGTCTGC
CTTCCCGGTCGAATTTCATCCAGGTGATATCATCTCCCACGCACTCGACTTTGTACCCTG
GTAACGTCGGCTGCATCATGGCTAGGTTGGTCTTGCCGCAAGCACTGGGGAACGCTGCAG
TAATGTAACGCTTTCTACCTTTTGGATTTGTGATAGCCAGTATCTACAAAAGGTAACTGA
TACAGAATCTTAAGCGGCTAATGTACTTGCAAGTGCCAAGTAACGATTGAAATTGATTAT
AAGAGTAATAGTG-----AAGTTGTCACTGCTTTGATATCTTAAAAACTAAAAATTTTTA
TTTTTATTTAAAGTGTAGGTTTTGATATTTATGACAATTGTCTTTAATCTATATTGTGAG
TCTTGATGTTCAAGACATACACAAAATTGACTTTAATCTATATTATATCAATTTAGAGTT
TAAAACAATTT--TTTAATTTATATTACAAACGAAGCTTAGTATTCGAGATAATTGTTCT
TAATCTATATGATAATAATCTCTGTAGAATTAAACTTTGATACAATTGCCTTTAAAGGTT
TCAACATATTACATGCAAGGTGAAGTTGCGA
>528_S_Eva_16_W.B.bifarius
TCTAGATTCTCTGGACCACTTTTTGCCTCGCCAATCGGTGATCTATACAAATATGTTTAC
TTAGGGAAGTTTTAGGAAATTTTGAGTTTTTAAATTTCCTATAAATAGAAAAACATCCGC
AGTTTAATGATAAGGATTTT-TTAAATACTTTCATGCGTAATAATGAATTCCTACTTCAA
CGTCATCGCTGATTTCTTTTTCCAATCCCTCCCAGAAGACACCTCCGTCGCTGGTTGCGG
CCACATTGGTGAAGATAGTGTTCTTGAAGATAGTTCTCATAGCATTAGGGTTGGTAGCGC
TATTGGTTCCGGGTGCCACGCCGAAGAATCCATTTTCTGGATTTATAGCACGGAGTCTGC
CTTCCCGGTCGAATTTCATCCAGGTGATATCATCTCCCACGCACTCGACTTTGTACCCTG
GTAACGTCGGCTGCATCATGGCTAGGTTGGTCTTGCCGCAAGCACTGGGGAACGCTGCAG
TAATGTAACGCTTTCTACCTTTTGGATTTGTGATAGCCAGTATCTACAAAAGGTAACTGA
TACAGAATCTTAAGCGACTAATGTACTTGCAAGTGCCAAGTAACGATTGAAATTGATTAT
AAGAGTAATAGTG-----AAGTTGTCACTGCTTTGATATCTTAAAAACTAAAAATTTTTA
TTTTTATTTAAAGTGTAGGTTTTGATGTTTATGACAATTGTCTTTAATCTATATTGTGAG
TCTTGATGTTCAAGACATACACAAAATTGACTTTAATCTATATTATATCAATTTAGAGTT
TAAAACAATTGCTTTTAATTTATATTAGAAACGAAGCTTAGTATTTGAGATAATTGTTCT
TAATCTATATGATAGTAATCTCTGTAAAATTAAACTTTGATACAATTGCCTTTAAAGGTT
TCAACATATTACATGCAAGGTGAAGTTGCGA
>529_S_Eva_16_W.B.sylvicola
TCTAGATCCTCTGGTCCACTTTTTGCCTCGCCAATCGGTGATCTATACAAATATGTTTAC
TTAGGAAAGTTTTAGGAAATGTTGAGTTTTTAAATTTCCTATAAATAGAAAAACATCCGC
AGTTTAATGATAAGTATTT-TTTAAATACTTTTATGCGTAATAATGAATTCCTACTTCAA
CGTCATCGCTGATTTCTTTTTCCAATCCCTCCCAGAAGACTCCTCCGTCGCTGGTTGTGG
CCACATTGGTGAAGATAGTGTTCTTGAAGATAGTTCTCATAGCATTAGGGTTGGTAGCGC
TATTGGTTCCGGGTGCCACGCCGAAGAATCCATTTTCTGGATTTATAGCACGGAGTCTGC
CTTCCCGGTCGAATTTCATCCAGGTGATATCATCTCCCACGCACTCGACTTTGTACCCTG
GTAACGTCGGCTGCATCATGGCTAGGTTGGTCTTGCCGCAAGCACTGGGGAACGCTGCAG
TAATGTAACGCTTTCTACCTTTTGGATTTGTGATAGCCAGTATCTACAAAAGGTAACTGA
TACAGAATCTTAAGCGGCTAATGTACTTGCAAGTGCCAAGTAACGATTGAAATTGATTAT
AAGAGTAATAGTG-----AAGTTGTCACTGCTTTGATATCTTAAAAACTAAAAATTTTTA
TTTTTATTTAAAGTGTAGGTTTTGATATTTATGACAATTGTCTTTAGTCTATATTGTGAG
TCTTGATGTTCAAGACATACACAAAATTGACTTTAATCTATATTATATCAATTTAGAGTT
TAAAACAATTGCTTTTAATTTATATTACAAACGAAGCTTAGTATTCGAGATAATTGTTCT
TAATCTATATGATAGTAATCTCTGTAGAATTAAACTTTGATACAATTGCCTTTAAAGGTT
TCAACATATTACATGCAAGGTGAAGTTGCGA
>530_S_Eva_16_W.B.bifarius
TCTAGATTCTCTGGTCCACTTTTTGCCTCGCCAATCGGTGATCTATACAAATATGTTTAC
TTAGGGAAGTTTTAGGAAATTTTGAGTTTTTAAATTTCCTATAAATAGAAAAACATCCGC
AGTTTAATGATAAGGATTTT-TTAAATACTTTCATGCGTAATAATGAATTCCTACTTCAA
CGTCATCGCTGATTTCTTTTTCCAATCCCTCCCAGAAGACTCCTCCGTCGCTGGTTGCGG
CCACATTGGTGAAGATAGTGTTCTTGAAGATAGTTCTCATAGCATTAGGGTTGGTAGCGC
TATTGGTTCCGGGTGCCACGCCGAAGAATCCATTTTCTGGATTTATAGCACGGAGTCTGC
CTTCCCGGTCGAATTTCATCCAGGTGATATCATCTCCCACGCACTCGACTTTGTACCCTG
GTAACGTCGGCTGCATCATGGCTAGGTTGGTCTTGCCGCAAGCACTGGGGAATGCTGCAG
TAATGTAACGCTTTCTACCTTTTGGATTTGTGATAGCCAGTATCTACAAAAGGTAACTGA
TACAGAATCTTAAGCGACTAATGTACTTGCAAGTGCCAAGTAACGATTGAAATTGATTAT
AAGAGTAATAGTG-----AAGTTGTCACTGCTTTGATATCTTAAAAACTAAAAATTTTTA
TTTTTATTTAAAGTGTAGGTTTTGATGTTTATGACAATTGTCTTTAATCTATATTGTGAG
TCTTGATGTTCAAGACATACACAAAATTGACTTTAATCTATATTATATCAATTTAGAGTT
TAAAACAATTGCTTTTAATTTATATTAGAAACGAAGCTTAGTATTTGAGATAATTGTTCT
TAATCTATATGATAGTAATCTCTGTAAAATTAAACTTTGATACAATTGCCTTTAAAGGTT
TCAACATATTACATGCAAGGTGAAGTTGCGA
>534_S_Eva_16_W.B.sylvicola
TCTAGATCCTCTGGTCCACTTTTTGCCTCGCCAATCGGTGATCTATACAAATATGTTTAC
TTAGGAAAGTTTTAGGAAATGTTGAGTTTTTAAATTTCCTATAAATAGAAAAACATCCGC
AGTTTAATGATAAGTATTT-TTTAAATACTTTTATGCGTAATAATGAATTCCTACTTCAA
CGTCATCGCTGATTTCTTTTTCCAATCCCTCCCAGAAGACTCCTCCGTCGCTGGTTGTGG
CCACATTGGTGAAGATAGTGTTCTTGAAGATAGTTCTCATAGCATTAGGGTTGGTAGCGC
TATTGGTTCCGGGTGCCACGCCGAAGAATCCATTTTCTGGATTTATAGCACGGAGTCTGC
CTTCCCGGTCGAATTTCATCCAGGTGATATCATCTCCCACGCACTCGACTTTGTACCCTG
GTAACGTCGGCTGCATCATGGCTAGGTTGGTCTTGCCGCAAGCACTGGGGAACGCTGCAG
TAATGTAACGCTTTCTACCTTTTGGATTTGTGATAGCCAGTATCTACAAAAGGTAACTGA
TACAGAATCTTAAGCGGCTAATGTACTTGCAAGTGCCAAGTAACGATTGAAATTGATTAT
AAGAGTAATAGTG-----AAGTTGTCACTGCTTTGATATCTTAAAAACTAAAAATTTTTA
TTTTTATTTAAAGTGTAGGTTTTGATATTTATGACAATTGTCTTTAGTCTATATTGTGAG
TCTTGATGTTCAAGACATACACAAAATTGACTTTAATCTATATTATATCAATTTAGAGTT
TAAAACAATTGCTTTTAATTTATATTACAAACGAAGCTTAGTATTCGAGATAATTGTTCT
TAATCTATATGATAGTAATCTCTGTAGAATTAAACTTTGATACAATTGCCTTTAAAGGTT
TCAACATATTACATGCAAGGTGAAGTTGCGA
>535_S_Eva_16_W.B.sylvicola
TCTAGATCCTCTGGTCCACTTTTTGCCTCGCCAATCGGTGATCTATACAAATATGTTTAC
TTAGGAAAGTTTTAGGAAATGTTGAGTTTTTAAATTTCCTATAAATAGAAAAACATCCGC
AGTTTAATGATAAGTATTT-TTTAAATACTTTTATGCGTAATAATGAATTCCTACTTCAA
CGTCATCACTGATTTCTTTTTCTAATCCCTCCCAGAAGACTCCTCCGTCGCTGGTTGTGG
CCACATTGGTGAAGATAGTGTTCTTGAAGATAGTTCTCATAGCATTAGGGTTGGTAGCGC
TATTGGTTCCGGGTGCCACGCCGAAGAATCCATTTTCTGGATTTATAGCACGGAGTCTGC
CTTCCCGGTCGAATTTCATCCAGGTGATATCATCTCCCACGCACTCGACTTTGTACCCTG
GTAACGTCGGCTGCATCATGGCTAGGTTGGTCTTGCCGCAAGCACTGGGGAACGCTGCAG
TAATGTAACGCTTTCTACCTTTTGGATTTGTGATAGCCAGTATCTACAAAAGGTAACTGA
TACAGAATCTTAAGCGGCTAATGTACTTGCAAGTGCCAAGTAACGATTGAAATTGATTAT
AAGAGTAATAGTG-----AAGTTGTCACTGCTTTGATATCTTAAAAACTAAAAATTTTTA
TTTTTATTTAAAGTGTAGGTTTTGATATTTATGACAATTGTCTTTAGTCTATATTGTGAG
TCTTGATGTTCAAGACATACACAAAATTGACTTTAATCTATATTATATCAATTTAGAGTT
TAAAACAATTGCTTTTAATTTATATTAGAAACGAAGCTTAGTATTCGAGATAATTGTTCT
TAATCTATATGATAGTAATCTCTGTAGAATTAAACTTTGATACAATTGCCTTTAAAGGTT
TCAACATATTACATGCAAGGTGAAGTTGCGA
>536_S_Eva_16_W.B.sylvicola
TCTAGATCCTCTGGTCCACTTTTTGCCTCGCCAATCGGTGATCTATACAAATATGTTTAC
TTAGGAAAGTTTTAGGAAATGTTGAGTTTTTAAATTTCCTATAAATAGAAAAACATCCGC
AGTTTAATGATAAGTATTT-TTTAAATACTTTTATGCGTAATAATGAATTCCTACTTCAA
CGTCATCGCTGATTTCTTTTTCCAATCCCTCCCAGAAGACTCCTCCTTCGCTGGTTGTGG
CCACATTGGTGAAGATAGTGTTCTTGAAGATAGTTCTCATAGCATTAGGGTTGGTAGCGC
TATTGGTTCCGGGTGCCACGCCGAAGAATCCATTTTCTGGATTTATAGCACGGAGTCTGC
CTTCCCGGTCGAATTTCATCCAGGTGATATCATCTCCCACGCACTCGACTTTGTACCCTG
GTAACGTCGGCTGCATCATGGCTAGGTTGGTCTTGCCGCAAGCACTGGGGAATGCTGCAG
TAATGTAACGCTTTCTACCTTTTGGATTTGTGATAGCCAGTATCTACAAAAGGTAACTGA
TACAGAATCTTAAGCGACTAATGTACTTGCAAGTGCCAAGTAACGATTGAAATTGATTAT
AAGAGTAATAGTG-----AAGTTGTCACTGCTTTGATATCTTAAAAACTAAAAATTTTTA
TTTTTATTTAAAGTGTAGGTTTTGATATTTATGACAATTGTCTTTAGTCTATATTGTGAG
TCTTGATGTTCAAGACATACACAAAATTGACTTTAATCTATATTATATCAATTTAGAGTT
TAAAACAATTGCTTTTAATTTATATTACAAACGAAGCTTAGTATTCGAGATAATTGTTCT
TAATCTATATGATAGTAATCTCTGTAGAATTAAACTTTGATACAATTGCCTTTAAAGGTT
TCAACATATTACATGCAAGGTGAAGTTGCGA
>538_S_Eva_16_W.B.bifarius
TCTAGATTCTCTGGTCCACTTTTTGCCTCGCCAATCGGTGATCTATACAAATATGTTTAC
TTAGGGAAGTTTTAGGAAATTTTGAGTTTTTAAATTTCCTATAAATAGAAAAACATCCGC
AGTTTAATGATAAGGATTTT-TTAAATACTTTCATGCGTAATAATGAATTCCTACTTCAA
CGTCATCGCTGATTTCTTTTTCCAATCCCTCCCAGAAGACTCCTCCGTCGCTGGTTGCAG
CCACATTGGTGAAGATAGTGTTCTTGAAGATAGTTCTCATAGCATTAGGGTTGGTAGCGC
TATTGGTTCCGGGTGCCACGCCGAAGAATCCATTTTCTGGATTTATAGCACGGAGTCTGC
CTTCCCGGTCGAATTTCATCCAGGTGATATCATCTCCCACGCACTCGACTTTGTACCCTG
GTAACGTCGGCTGCATCATGGCTAGGTTGGTCTTGCCGCAAGCACTGGGGAACGCTGCAG
TAATGTAACGCTTTCTACCTTTTGGATTTGTGATAGCCAGTATCTACAAAAGGTAACTGA
TACAGAATCTTAAGCGACTAATGTACTTGCAAGTGCCAAGTAACGATTGAAATTGATTAT
AAGAGTAATAGTG-----AAGTTGTCACTGCTTTGATATCTTAAAAACTAAAAATTTTTA
TTTTTATTTAAAGTGTAGGTTTTGATGTTTATGACAATTGTCTTTAATCTATATTGTGAG
TCTTGATGTC------ATACACAAAATTGACTTTAATCTATATTATATCAATTTAGAGTT
TAAAACAATTGCTTTTAATTTATATTAGAAACGAAGCTTAGTATTTGAGATAATTGTTCT
TAATCTATATGATAGTAATCTCTGTAAAATTAAACTTTGATACAATTGCCTTTAAAGGTT
TCAACATATTACATGCAAGGTGAAGTTGCGA
>541_S_Eva_16_W.B.sylvicola
TCTAGATCCTCTGGTCCACTTTTTGCCTCGCCAATCGGTGATCTATACAAATATGTTTAC
TTAGGAAAGTTTTAGGAAATGTTGAGTTTTTAAATTTCCTATAAATAGAAAAACATCCGC
AGTTTAATGATAAGTATTT-TTTAAATACTTTTATGCGTAATAATGAATTCCTACTTCAA
CGTCATCGCTGATTTCTTTTTCTAATCCCTCCCAGAAGACTCCTCCGTCGCTGGTTGTGG
CCACATTGGTGAAGATAGTGTTCTTGAAGATAGTTCTCATAGCATTAGGGTTGGTAGCGC
TATTGGTTCCGGGTGCCACGCCGAAGAATCCATTTTCTGGATTTATAGCACGGAGTCTGC
CTTCCCGGTCGAATTTCATCCAGGTGATATCATCTCCCACGCACTCAACTTTGTACCCTG
GTAACGTCGGCTGCATCATGGCTAGGTTGGTCTTGCCGCAAGCACTGGGGAACGCTGCAG
TAATGTAACGCTTTCTACCTTTTGGATTTGTGATAGCCAGTATCTACAAAAGGTAACTGA
TACAGAATCTTAAGCGGCTAATGTACTTGCAAGTGCCAAGTAACGATTGAAATTGATTAT
AAGAGTAATAGTG-----AAGTTGTCACTGCTTTGATATCTTAAAAACTAAAAATTTTTA
TTTTTATTTAAAGTGTAGGTTTTGATATTTATGACAATTGTCTTTAGTCTATATTGTGAG
TCTTGATGTTCAAGACATACACAAAATTGACTTTAATCTATATTATATCAATTTAGAGTT
TAAAACAATTGCTTTTAATTTATATTAGAAACGAAGCTTAGTATTCGAGATAATTGTTCT
TAATCTATATGATAGTAATCTCTGTAGAATTAAACTTTGATACAATTGCCTTTAAAGGTT
TCAACATATTACATGCAAGGTGAAGTTGCGA
>546_S_Eva_16_W.B.incognitus
TCTAGATCCTCTGGTCCACTTTTTGCCTCGCCAATCGGTGATCTATACAAATATGTTTAC
TTAGGAAAGTTTTAGGAAACGTTGAGTTTTTAAATTTCCTATAAATAGAAAAATATCCGC
AGTTTAATGATAAGTATTT-TTTAAATACTTTTATGCGTAATAATGAATTCCTACTTCAA
CGTCATCGCTGATTTCTTTTTCCAATCCCTCCCAGAAGACTCCTCCGTCGCTGGTTGCGG
CCACATTGGTGAAGATAGTGTTCTTGAAGATAGTTCTCATAGCATTAGGGTTGGTAGCGC
TATTGGTTCCGGGTGCCACGCCGAAGAATCCATTTTCTGGATTTATAGCACGGAGTCTGC
CTTCCCGGTCGAATTTCATCCAGGTGATATCATCTCCCACGCACTCGACTTTGTACCCTG
GTAACGTCGGCTGCATCATGGCTAGGTTGGTCTTGCCGCAAGCACTGGGGAACGCTGCAG
TAATGTAACGCTTTCTACCTTTTGGATTTGTGATAGCCAGTATCTACAAAAGGTAACTGA
TACAGAATCTTAAGCGGCTAATGTACTTGCAAGTGCCAAGTAACGATTGAAATTGATTAT
AAGAGTAATAGTG-----AAGTTGTCACTGCTTTGATATCTTAAAAACTAAAAATTTTTA
TTTTTATTTAAAGTGTAGGTTTTGATATTTATGACAATTGTCTTTAATCTATATTGTGAG
TCTTGATGTTCAAGACATACACAAAATTGACTTTAATCTATATTATATCAATTTAGAGTT
TAAAACAATTT--TTTAATTTATATTACAAACGAAGCTTAGTATTCGAGATAATTGTTCT
TAATCTATATGATAGTAATCTCTGTAGAATTAAACTTTGATACAATTGCCTTTAAAGGTT
TCAACATATTACATGCAAGGTGAAGTTGCGA
>54_S_Dem_1_Q.B.sylvicola
TCTAGATCCTCTGGTCCACTTTTTGCCTCGCCAATCGGTGATCTATACAAATATGTTTAC
TTAGGAAAGTTTTAGGAAATGTTGAGTTTTTAAATTTCCTATAAATAGAAAAACATCCGC
AGTTTAATGATAAGTATTT-TTTAAATACTTTTATGCGTAATAATGAATTCCTACTTCAA
CGTCATCGCTGATTTCTTTTTCCAATCCCTCCCAGAAGACTCCTCCTTCGCTGGTTGTGG
CCACATTGGTGAAGATAGTGTTCTTGAAGATAGTTCTCATAGCATTAGGGTTGGTAGCGC
TATTGGTTCCGGGTGCCACGCCGAAGAATCCATTTTCTGGATTTATAGCACGGAGTCTGC
CTTCCCGGTCGAATTTCATCCAGGTGATATCATCTCCCACGCACTCGACTTTGTACCCTG
GTAACGTCGGCTGCATCATGGCTAGGTTGGTCTTGCCGCAAGCACTGGGGAACGCTGCAG
TAATGTAACGCTTTCTACCTTTTGGATTTGTGATAGCCAGTATCTACAAAAGGTAACTGA
TACAGAATCTTAAGCGGCTAATGTACTTGCAAGTGCCAAGTAACGATTGAAATTGATTAT
AAGAGTAATAGTG-----AAGTTGTCACTGCTTTGATATCTTAAAAACTAAAAATTTTTA
TTTTTATTTAAAGTGTAGGTTTTGATATTTATGACAATTGTCTTTAGTCTATATTGTGAG
TCTTGATGTTCAAGACATACACAAAATTGACTTTAATCTATATTATATCAATTTAGAGTT
TAAAACAATTGCTTTTAATTTATATTACAAACGAAGCTTAGTATTCGAGATAATTGTTCT
TAATCTATATGATAGTAATCTCTGTAGAATTAAACTTTGATACAATTGCCTTTAAAGGTT
TCAACATATTACATGCAAGGTGAAGTTGCGA
>552_S_Eva_16_W.B.sylvicola
TCTAGATCCTCTGGTCCACTTTTTGCCTCGCCAATCGGTGATCTATACAAATATGTTTAC
TTAGGAAAGTTTTAGGAAATGTTGAGTTTTTAAATTTCCTATAAATAGAAAAACATCCGC
AGTTTAATGATAAGTATTT-TTTAAATACTTTTATGCGTAATAATGAATTCCTACTTCAA
CGTCATCGCTGATTTCTTTTTCCAATCCCTCCCAGAAGACTCCTCCGTCGCTGGTTGTGG
CCACATTGGTGAAGATAGTGTTCTTGAAGATAGTTCTCATAGCATTAGGGTTGGTAGCGC
TATTGGTTCCGGGTGCCACGCCGAAGAATCCATTTTCTGGATTTATAGCACGGAGTCTGC
CTTCCCGGTCGAATTTCATCCAGGTGATATCATCTCCCACGCACTCGACTTTGTACCCTG
GTAACGTCGGCTGCATCATGGCTAGGTTGGTCTTGCCGCAAGCACTGGGGAACGCTGCAG
TAATGTAACGCTTTCTACCTTTTGGATTTGTGATAGCCAGTATCTACAAAAGGTAACTGA
TACAGAATCTTAAGCGGCTAATGTACTTGCAAGTGCCAAGTAACGATTGAAATTGATTAT
AAGAGTAATAGTG-----AAGTTGTCACTGCTTTGATATCTTAAAAACTAAAAATTTTTA
TTTTTATTTAAAGTGTAGGTTTTGATATTTATGACAATTGTCTTTAGTCTATATTGTGAG
TCTTGATGTTCAAGACATACACAAAATTGACTTTAATCTATATTATATCAATTTAGAGTT
TAAAACAATTGCTTTTAATTTATATTACAAACGAAGCTTAGTATTCGAGATAATTGTTCT
TAATCTATATGATAGTAATCTCTGTAGAATTAAACTTTGATACAATTGCCTTTAAAGGTT
TCAACATATTACATGCAAGGTGAAGTTGCGA
>555_S_Eva_16_W.B.bifarius
TCTAGATTCTCTGGTCCACTTTTTGCCTCGCCAATCGGTGATCTATACAAATATGTTTAC
TTAGGGAAGTTTTAGGAAATTTTGAGTTTTTAAATTTCCTATAAATAGAAAAACATCCGC
AGTTTAATGATAAGGATTTT-TTAAATACTTTCATGCGTAATAATGAATTCCTACTTCAA
CGTCATCGCTGATTTCTTTTTCCAATCCCTCCCAGAAGACTCCTCCGTCGCTGGTTGCGG
CCACATTGGTGAAGATAGTGTTCTTGAAGATAGTTCTCATAGCATTAGGGTTGGTAGCGC
TATTGGTTCCGGGTGCCACGCCGAAGAATCCATTTTCTGGATTTATAGCACGGAGTCTGC
CTTCCCGGTCGAATTTCATCCAGGTGATATCATCTCCCACGCACTCGACTTTGTACCCTG
GTAACGTCGGCTGCATCATGGCTAGGTTGGTCTTGCCGCAAGCACTGGGGAACGCTGCAG
TAATGTAACGCTTTCTACCTTTTGGATTTGTGATAGCCAGTATCTACAAAAGGTAACTGA
TACAGAATCTTAAGCGACTAATGTACTTGCAAGTGCCAAGTAACGATTGAAATTGATTAT
AAGAGTAATAGTG-----AAGTTGTCACTGTTTTGATATCTTAAAAACTAAAAATTTTTA
TTTTTATTTAAAGTGTAGGTTTTGATGTTTATGACAATTGTCTTTAATCTATATTGCGAG
TCTTGATGTTCAAGACATACATAAAATTGACTTTAATCTATATTATATCAATTTAGAGTT
TAAAACAATTGCTTTTAATTTATATTAGAAACGAAGCTTAGTATTTGAGATAATTGTTCT
TAATCTATATGATAGTAATCTCTGTAAAATTAAACTTTGATACAATTGCCTTTAAAGGTT
TCAACATATTATATGCAAGGTGAAGTTGCGA
>559_S_Eva_16_W.B.sylvicola
TCTAGATCCTCTGGTCCACTTTTTGCCTCGCCAATCGGTGATCTATACAAATATGTTTAC
TTAGGAAAGTTTTAGGAAATGTTGAGTTTTTAAATTTCCTATAAATAGAAAAACATCCGC
AGTTTAATGATAAGTATTT-TTTAAATACTTTTATGCGTAATAATGAATTCCTACTTCAA
CGTCATCGCTGATTTCTTTTTCCAATCCCTCCCAGAAGACTCCTCCGTCGCTGGTTGTGG
CCACATTGGTGAAGATAGTGTTCTTGAAGATAGTTCTCATAGCATTAGGGTTGGTAGCGC
TATTGGTTCCGGGTGCCACGCCGAAGAATCCATTTTCTGGATTTATAGCACGGAGTCTGC
CTTCCCGGTCGAATTTCATCCAGGTGATATCATCTCCCACGCACTCGACTTTGTACCCTG
GTAACGTCGGCTGCATCATGGCTAGGTTGGTCTTGCCGCAAGCACTGGGGAACGCTGCAG
TAATGTAACGCTTTCTACCTTTTGGATTTGTGATAGCCAGTATCTACAAAAGGTAACTGA
TACAGAATCTTAAGCGGCTAATGTACTTGCAAGTGCCAAGTAACGATTGAAATTGATTAT
AAGAGTAATAGTG-----AAGTTGTCACTGCTTTGATATCTTAAAAACTAAAAATTTTTA
TTTTTATTTAAAGTGTAGGTTTTGATATTTATGACAATTGTCTTTAGTCTATATTGTGAG
TCTTGATGTTCAAGACATACACAAAATTGACTTTAATCTATATTATATCAATTTAGAGTT
TAAAACAATTGCTTTTAATTTATATTAGAAACGAAGCTTAGTATTCGAGATAATTGTTCT
TAATCTATATGATAGTAATCTCTGTAGAATTAAACTTTGATACAATTGCCTTTAAAGGTT
TCAACATATTACATGCAAGGTGAAGTTGCGA
>55_S_Dem_1_W.B.sylvicola
TCTAGATCCTCTGGTCCACTTTTTGCCTCGCCAATCGGTGATCTATACAAATATGTTTAC
TTAGGAAAGTTTTAGGAAATGTTGAGTTTTTAAATTTCCTATAAATAGAAAAACATCCGC
AGTTTAATGATAAGTATTT-TTTAAATACTTTTATGCGTAATAATGAATTCCTACTTCAA
CGTCATCGCTGATTTCTTTTTCCAATCCCTCCCAGAAGACTCCTCCGTCGCTGGTTGTGG
CCACATTGGTGAAGATAGTGTTCTTGAAGATAGTTCTCATAGCATTAGGGTTGGTAGCGC
TATTGGTTCCGGGTGCCACGCCGAAGAATCCATTTTCTGGATTTATAGCACGGAGTCTGC
CTTCCCGGTCGAATTTCATCCAGGTGATATCATCTCCCACGCACTCGACTTTGTACCCTG
GTAACGTCGGCTGCATCATGGCTAGGTTGGTCTTGCCGCAAGCACTGGGGAACGCTGCAG
TAATGTAACGCTTTCTACCTTTTGGATTTGTGATAGCCAGTATCTACAAAAGGTAACTGA
TACAGAATCTTAAGCGGCTAATGTACTTGCAAGTGCCAAGTAACGATTGAAATTGATTAT
AAGAGTAATAGTG-----AAGTTGTCACTGCTTTGATATCTTAAAAACTAAAAATTTTTA
TTTTTATTTAAAGTGTAGGTTTTGATATTTATGACAATTGTCTTTAGTCTATATTGTGAG
TCTTGATGTTCAAGACATACACAAAATTGACTTTAATCTATATTATATCAATTTAGAGTT
TAAAACAATTGCTTTTAATTTATATTACAAACGAAGCTTAGTATTCGAGATAATTGTTCT
TAATCTATATGATAGTAATCTCTGTAGAATTAAACTTTGATACAATTGCCTTTAAAGGTT
TCAACATATTACATGCAAGGTGAAGTTGCGA
>560_S_Eva_16_W.B.sylvicola
TCTAGATCCTCTGGTCCACTTTTTGCCTCGCCAATCGGTGATCTATACAAATATGTTTAC
TTAGGAAAGTTTTAGGAAATGTTGAGTTTTTAAATTTCCTATAAATAGAAAAACATCCGC
AGTTTAATGATAAGTATTT-TTTAAATACTTTTATGCGTAATAATGAATTCCTACTTCAA
CGTCATCACTGATTTCTTTTTCTAATCCCTCCCAGAAGACTCCTCCGTCGCTGGTTGTGG
CCACATTGGTGAAGATAGTGTTCTTGAAGATAGTTCTCATAGCATTAGGGTTGGTAGCGC
TATTGGTTCCGGGTGCCACGCCGAAGAATCCATTTTCTGGATTTATAGCACGGAGTCTGC
CTTCCCGGTCGAATTTCATCCAGGTGATATCATCTCCCACGCACTCGACTTTGTACCCTG
GTAACGTCGGCTGCATCATGGCTAGGTTGGTCTTGCCGCAAGCACTGGGGAACGCTGCAG
TAATGTAACGCTTTCTACCTTTTGGATTTGTGATAGCCAGTATCTACAAAAGGTAACTGA
TACAGAATCTTAAGCGGCTAATGTACTTGCAAGTGCCAAGTAACGATTGAAATTGATTAT
AAGAGTAATAGTG-----AAGTTGTCACTGCTTTGATATCTTAAAAACTAAAAATTTTTA
TTTTTATTTAAAGTGTAGGTTTTGATATTTATGACAATTGTCTTTAGTCTATATTGTGAG
TCTTGATGTTCAAGACATACACAAAATTGACTTTAATCTATATTATATCAATTTAGAGTT
TAAAACAATTGCTTTTAATTTATATTAGAAACGAAGCTTAGTATTCGAGATAATTGTTCT
TATTCTATATGATAATAATCTCTGTAGAATTAAACTTTGATACAATTGCCTTTAAAGGTT
TCAACATATTACATGCAAGGTGAAGTTGCGA
>561_S_Eva_16_W.B.sylvicola
TCTAGATCCTCTGGTCCACTTTTTGCCTCGCCAATCGGTGATCTATACAAATATGTTTAC
TTAGGAAAGTTTTAGGAAATGTTGAGTTTTTAAATTTCCTATAAATAGAAAAACATCCGC
AGTTTAATGATAAGTATTT-TTTAAATACTTTTATGCGTAATAATGAATTCCTACTTCAA
CGTCATCGCTGATTTCTTTTTCTAATCCCTCCCAGAAGACTCCTCCGTCGCTGGTTGTGG
CCACATTGGTGAAGATAGTGTTCTTGAAGATAGTTCTCATAGCATTAGGGTTGGTAGCGC
TATTGGTTCCGGGTGCCACGCCGAAGAATCCATTTTCTGGATTTATAGCACGGAGTCTGC
CTTCCCGGTCGAATTTCATCCAGGTGATATCATCTCCCACGCACTCGACTTTGTACCCTG
GTAACGTCGGCTGCATCATGGCTAGGTTGGTCTTGCCGCAAGCACTGGGGAACGCTGCAG
TAATGTAACGCTTTCTACCTTTTGGATTTGTGATAGCCAGTATCTACAAAAGGTAACTGA
TACAGAATCTTAAGCGGCTAATGTACTTGCAAGTGCCAAGTAACGATTGAAATTGATTAT
AAGAGTAATAGTG-----AAGTTGTCACTGCTTTGATATCTTAAAAACTAAAAATTTTTA
TTTTTATTTAAAGTGTAGGTTTTGATATTTATGACAATTGTCTTTAGTCTATATTGTGAG
TCTTGATGTTCAAGACATACACAAAATTGACTTTAATCTATATTATATCAATTTAGAGTT
TAAAACAATTGCTTTTAATTTATATTACAAACGAAGCTTAGTATTCGAGATAATTGTTCT
TAATCTATATGATAGTAATCTCTGTAGAATTAAACTTTGATACAATTGCCTTTAAAGGTT
TCAACATATTACATGCAAGGTGAAGTTGCGA
>563_S_Eva_16_W.B.sylvicola
TCTAGATCCTCTGGTCCACTTTTTGCCTCGCCAATCGGTGATCTATACAAATATGTTTAC
TTAGGAAAGTTTTAGGAAATGTTGAGTTTTTAAATTTCCTATAAATAGAAAAACATCCGC
AGTTTAATGATAAGTATTT-TTTAAATACTTTTATGCGTAATAATGAATTCCTACTTCAA
CGTCATCGCTGATTTCTTTTTCTAATCCCTCCCAGAAGACTCCTCCGTCGCTGGTTGTGG
CCACATTGGTGAAGATAGTGTTCTTGAAGATAGTTCTCATAGCATTAGGGTTGGTAGCGC
TATTGGTTCCGGGTGCCACGCCGAAGAATCCATTTTCTGGATTTATAGCACGGAGTCTGC
CTTCCCGGTCGAATTTCATCCAGGTGATATCATCTCCCACGCACTCGACTTTGTACCCTG
GTAACGTCGGCTGCATCATGGCTAGGTTGGTCTTGCCGCAAGCACTGGGGAACGCTGCAG
TAATGTAACGCTTTCTACCTTTTGGATTTGTGATAGCCAGTATCTACAAAAGGTAACTGA
TACAGAATCTTAAGCGGCTAATGTACTTGCAAGTGCCAAGTAACGATTGAAATTGATTAT
AAGAGTAATAGTG-----AAGTTGTCACTGCTTTGATATCTTAAAAACTAAAAATTTTTA
TTTTTATTTAAAGTGTAGGTTTTGATATTTATGACAATTGTCTTTAGTCTATATTGTGAG
TCTTGATGTTCAAGACATACACAAAATTGACTTTAATCTATATTATATCAATTTAGAGTT
TAAAACAATTGCTTTTAATTTATATTAGAAACGAAGCTTAGTATTCGAGATAATTGTTCT
TAATCTATATGATAGTAATCTCTGTAGAATTAAACTTTGATACAATTGCCTTTAAAGGTT
TCAACATATTACATGCAAGGTGAAGTTGCGA
>56_S_Dem_1_W.B.sylvicola
TCTAGATCCTCTGGTCCACTTTTTGCCTCGCCAATCGGTGATCTATACAAATATGTTTAC
TTAGGAAAGTTTTAGGAAATGTTGAGTTTTTAAATTTCCTATAAATAGAAAAACATCCGC
AGTTTAATGATAAGTATTT-TTTAAATACTTTTATGCGTAATAATGAATTCCTACTTCAA
CGTCATCGCTGATTTCTTTTTCCAATCCCTCCCAGAAGACTCCTCCGTCGCTGGTTGTGG
CCACATTGGTGAAGATAGTGTTCTTGAAGATAGTTCTCATAGCATTAGGGTTGGTAGCGC
TATTGGTTCCGGGTGCCACGCCGAAGAATCCATTTTCTGGATTTATAGCACGGAGTCTGC
CTTCCCGGTCGAATTTCATCCAGGTGATATCATCTCCCACGCACTCGACTTTGTACCCTG
GTAACGTCGGCTGCATCATGGCTAGGTTGGTCTTGCCGCAAGCACTGGGGAACGCTGCAG
TAATGTAACGCTTTCTACCTTTTGGATTTGTGATAGCCAGTATCTACAAAAGGTAACTGA
TACAGAATCTTAAGCGGCTAATGTACTTGCAAGTGCCAAGTAACGATTGAAATTGATTAT
AAGAGTAATAGTG-----AAGTTGTCACTGCTTTGATATCTTAAAAACTAAAAATTTTTA
TTTTTATTTAAAGTGTAGGTTTTGATATTTATGACAATTGTCTTTAGTCTATATTGTGAG
TCTTGATGTTCAAGACATACACAAAATTGACTTTAATCTATATTATATCAATTTAGAGTT
TAAAACAATTGCTTTTAATTTATATTAGAAACGAAGCTTAGTATTCGAGATAATTGTTCT
TAATCTATATGATAGTAATCTCTGTAGAATTAAACTTTGATACAATTGCCTTTAAAGGTT
TCAACATATTACATGCAAGGTGAAGTTGCGA
>571_S_Pen_17_W.B.sylvicola
TCTAGATCCTCTGGTCCACTTTTTGCCTCGCCAATCGGTGATCTATACAAATATGTTTAC
TTAGGAAAGTTTTAGGAAATGTTGAGTTTTTAAATTTCCTATAAATAGAAAAACATCCGC
AGTTTAATGATAAGTATTT-TTTAAATACTTTTATGCGTAATAATGAATTCCTACTTCAA
CGTCATCACTGATTTCTTTTTCTAATCCCTCCCAGAAGACTCCTCCGTCGCTGGTTGTGG
CCACATTGGTGAAGATAGTGTTCTTGAAGATAGTTCTCATAGCATTAGGGTTGGTAGCGC
TATTGGTTCCGGGTGCCACGCCGAAGAATCCATTTTCTGGATTTATAGCACGGAGTCTGC
CTTCCCGGTCGAATTTCATCCAGGTGATATCATCTCCCACGCACTCGACTTTGTACCCTG
GTAACGTCGGCTGCATCATGGCTAGGTTGGTCTTGCCGCAAGCACTGGGGAACGCTGCAG
TAATGTAACGCTTTCTACCTTTTGGATTTGTGATAGCCAGTATCTACAAAAGGTAACTGA
TACAGAATCTTAAGCGGCTAATGTACTTGCAAGTGCCAAGTAACGATTGAAATTGATTAT
AAGAGTAATAGTG-----AAGTTGTCACTGCTTTGATATCTTAAAAACTAAAAATTTTTA
TTTTTATTTAAAGTGTAGGTTTTGATATTTATGACAATTGTCTTTAGTCTATATTGTGAG
TCTTGATGTTCAAGACATACACAAAATTGACTTTAATCTATATTATATCAATTTAGAGTT
TAAAACAATTGCTTTTAATTTATATTAGAAACGAAGCTTAGTATTCGAGATAATTGTTCT
TAATCTATATGATAGTAATCTCTGTAGAATTAAACTTTGATACAATTGCCTTTAAAGGTT
TCAACATATTACATGCAAGGTGAAGTTGCGA
>574_S_Pen_17_W.B.sylvicola
TCTAGATCCTCTGGTCCACTTTTTGCCTCGCCAATCGGTGATCTATACAAATATGTTTAC
TTAGGAAAGTTTTAGGAAATGTTGAGTTTTTAAATTTCCTATAAATAGAAAAACATCCGC
AGTTTAATGATAAGTATTT-TTTAAATACTTTTATGCGTAATAATGAATTCCTACTTCAA
CGTCATCGCTGATTTCTTTTTCCAATCCCTCCCAGAAGACTCCTCCGTCGCTGGTTGTGG
CCACATTGGTGAAGATAGTGTTCTTGAAGATAGTTCTCATAGCATTAGGGTTGGTAGCGC
TATTGGTTCCGGGTGCCACGCCGAAGAATCCATTTTCTGGATTTATAGCACGGAGTCTGC
CTTCCCGGTCGAATTTCATCCAGGTGATATCATCTCCCACGCACTCGACTTTGTACCCTG
GTAACGTCGGCTGCATCATGGCTAGGTTGGTCTTGCCGCAAGCACTGGGGAACGCTGCAG
TAATGTAACGCTTTCTACCTTTTGGATTTGTGATAGCCAGTATCTACAAAAGGTAACTGA
TACAGAATCTTAAGCGGCTAATGTACTTGCAAGTGCCAAGTAACGATTGAAATTGATTAT
AAGAGTAATAGTG-----AAGTTGTCACTGCTTTGATATCTTAAAAACTAAAAATTTTTA
TTTTTATTTAAAGTGTAGGTTTTGATATTTATGACAATTGTCTTTAGTCTATATTGTGAG
TCTTGATGTTCAAGACATACACAAAATTGACTTTAATCTATATTATATCAATTTAGAGTT
TAAAACAATTGCTTTTAATTTATATTACAAACGAAGCTTAGTATTCGAGATAATTGTTCT
TAATCTATATGATAGTAATCTCTGTAGAATTAAACTTTGATACAATTGCCTTTAAAGGTT
TCAACATATTACATGCAAGGTGAAGTTGCGA
>576_S_Pen_17_W.B.sylvicola
TCTAGATCCTCTGGTCCACTTTTTGCCTCGCCAATCGGTGATCTATACAAATATGTTTAC
TTAGGAAAGTTTTAGGAAATGTTGAGTTTTTAAATTTCCTATAAATAGAAAAACATCCGC
AGTTTAATGATAAGTATTT-TTTAAATACTTTTATGCGTAATAATGAATTCCTACTTCAA
CGTCATCACTGATTTCTTTTTCTAATCCCTCCCAGAAGACTCCTCCGTCGCTGGTTGTGG
CCACATTGGTGAAGATAGTGTTCTTGAAGATAGTTCTCATAGCATTAGGGTTGGTAGCGC
TATTGGTTCCGGGTGCCACGCCGAAGAATCCATTTTCTGGATTTATAGCACGGAGTCTGC
CTTCCCGGTCGAATTTCATCCAGGTGATATCATCTCCCACGCACTCGACTTTGTACCCTG
GTAACGTCGGCTGCATCATGGCTAGGTTGGTCTTGCCGCAAGCACTGGGGAACGCTGCAG
TAATGTAACGCTTTCTACCTTTTGGATTTGTGATAGCCAGTATCTACAAAAGGTAACTGA
TACAGAATCTTAAGCGGCTAATGTACTTGCAAGTGCCAAGTAACGATTGAAATTGATTAT
AAGAGTAATAGTG-----AAGTTGTCACTGCTTTGATATCTTAAAAACTAAAAATTTTTA
TTTTTATTTAAAGTGTAGGTTTTGATATTTATGACAATTGTCTTTAGTCTATATTGTGAG
TCTTGATGTTCAAGACATACACAAAATTGACTTTAATCTATATTATATCAATTTAGAGTT
TAAAACAATTGCTTTTAATTTATATTAGAAACGAAGCTTAGTATTCGAGATAATTGTTCT
TATTCTATATGATAATAATCTCTGTAGAATTAAACTTTGATACAATTGCCTTTAAAGGTT
TCAACATATTACATGCAAGGTGAAGTTGCGA
>577_S_Pen_17_W.B.sylvicola
TCTAGATCCTCTGGTCCACTTTTTGCCTCGCCAATCGGTGATCTATACAAATATGTTTAC
TTAGGAAAGTTTTAGGAAATGTTGAGTTTTTAAATTTCCTATAAATAGAAAAACATCCGC
AGTTTAATGATAAGTATTT-TTTAAATACTTTTATGCGTAATAATGAATTCCTACTTCAA
CGTCATCGCTGATTTCTTTTTCCAATCCCTCCCAGAAGACTCCTCCGTCGCTGGTTGTGG
CCACATTGGTGAAGATAGTGTTCTTGAAGATAGTTCTCATAGCATTAGGGTTGGTAGCGC
TATTGGTTCCGGGTGCCACGCCGAAGAATCCATTTTCTGGATTTATAGCACGGAGTCTGC
CTTCCCGGTCGAATTTCATCCAGGTGATATCATCTCCCACGCACTCGACTTTGTACCCTG
GTAACGTCGGCTGCATCATGGCTAGGTTGGTCTTGCCGCAAGCACTGGGGAACGCTGCAG
TAATGTAACGCTTTCTACCTTTTGGATTTGTGATAGCCAGTATCTACAAAAGGTAACTGA
TACAGAATCTTAAGCGGCTAATGTACTTGCAAGTGCCAAGTAACGATTGAAATTGATTAT
AAGAGTAATAGTG-----AAGTTGTCACTGCTTTGATATCTTAAAAACTAAAAATTTTTA
TTTTTATTTAAAGTGTAGGTTTTGATATTTATGACAATTGTCTTTAATCTATATTGTGAG
TCTTGATGTTCAAGACATACACAAAATTGACTTTAATCTATATTATATCAATTTAGAGTT
TAAAACAATTGCTTTTAATTTATATTAGAAACGAAGCTTAGTATTCGAGATAATTGTTCT
TAATCTATATGATAGTAATCTCTGTAGAATTAAACTTTGATACAATTGCCTTTAAAGGTT
TCAACATATTACATGCAAGGTGAAGTTGCGA
>586_S_Pen_17_W.B.sylvicola
TCTAGATCCTCTGGTCCACTTTTTGCCTCGCCAATCGGTGATCTATACAAATATGTTTAC
TTAGGAAAGTTTTAGGAAATGTTGAGTTTTTAAATTTCCTATAAATAGAAAAACATCCGC
AGTTTAATGATAAGTATTT-TTTAAATACTTTTATGCGTAATAATGAATTCCTACTTCAA
CGTCATCGCTGATTTCTTTTTCCAATCCCTCCCAGAAGACTCCTCCGTCGCTGGTTGTGG
CCACATTGGTGAAGATAGTGTTCTTGAAGATAGTTCTCATAGCATTAGGGTTGGTAGCGC
TATTGGTTCCGGGTGCCACGCCGAAGAATCCATTTTCTGGATTTATAGCACGGAGTCTGC
CTTCCCGGTCGAATTTCATCCAGGTGATATCATCTCCCACGCACTCGACTTTGTACCCTG
GTAACGTCGGCTGCATCATGGCTAGGTTGGTCTTGCCGCAAGCACTGGGGAACGCTGCAG
TAATGTAACGCTTTCTACCTTTTGGATTTGTGATAGCCAGTATCTACAAAAGGTAACTGA
TACAGAATCTTAAGCGGCTAATGTACTTGCAAGTGCCAAGTAACGATTGAAATTGATTAT
AAGAGTAATAGTG-----AAGTTGTCACTGCTTTGATATCTTAAAAACTAAAAATTTTTA
TTTTTATTTAAAGTGTAGGTTTTGATATTTATGACAATTGTCTTTAGTCTATATTGTGAG
TCTTGATGTTCAAGACATACACAAAATTGACTTTAATCTATATTATATCAATTTAGAGTT
TAAAACAATTGCTTTTAATTTATATTACAAACGAAGCTTAGTATTCGAGATAATTGTTCT
TAATCTATATGATAGTAATCTCTGTAGAATTAAACTTTGATACAATTGCCTTTAAAGGTT
TCAACATATTACATGCAAGGTGAAGTTGCGA
>58_S_Dem_1_W.B.sylvicola
TCTAGATCCTCTGGTCCACTTTTTGCCTCGCCAATCGGTGATCTATACAAATATGTTTAC
TTAGGAAAGTTTTAGGAAATGTTGAGTTTTTAAATTTCCTATAAATAGAAAAACATCCGC
AGTTTAATGATAAGTATTT-TTTAAATACTTTTATGCGTAATAATGAATTCCTACTTCAA
CGTCATCGCTGATTTCTTTTTCCAATCCCTCCCAGAAGACTCCTCCGTCGCTGGTTGTGG
CCACATTGGTGAAGATAGTGTTCTTGAAGATAGTTCTCATAGCATTAGGGTTGGTAGCGC
TATTGGTTCCGGGTGCCACGCCGAAGAATCCATTTTCTGGATTTATAGCACGGAGTCTGC
CTTCCCGGTCGAATTTCATCCAGGTGATATCATCTCCCACGCACTCGACTTTGTACCCTG
GTAACGTCGGCTGCATCATGGCTAGGTTGGTCTTGCCGCAAGCACTGGGGAACGCTGCAG
TAATGTAACGCTTTCTACCTTTTGGATTTGTGATAGCCAGTATCTACAAAAGGTAACTGA
TACAGAATCTTAAGCGGCTAATGTACTTGCAAGTGCCAAGTAACGATTGAAATTGATTAT
AAGAGTAATAGTG-----AAGTTGTCACTGCTTTGATATCTTAAAAACTAAAAATTTTTA
TTTTTATTTAAAGTGTAGGTTTTGATATTTATGACAATTGTCTTTAGTCTATATTGTGAG
TCTTGATGTTCAAGACATACACAAAATTGACTTTAATCTATATTATATCAATTTAGAGTT
TAAAACAATTGCTTTTAATTTATATTACAAACGAAGCTTAGTATTCGAGATAATTGTTCT
TAATCTATATGATAGTAATCTCTGTAGAATTAAACTTTGATACAATTGCCTTTAAAGGTT
TCAACATATTACATGCAAGGTGAAGTTGCGA
>592_S_Pen_17_W.B.sylvicola
TCTAGATCCTCTGGTCCACTTTTTGCCTCGCCAATCGGTGATCTATACAAATATGTTTAC
TTAGGAAAGTTTTAGGAAATGTTGAGTTTTTAAATTTCCTATAAATAGAAAAACATCCGC
AGTTTAATGATAAGTATTT-TTTAAATACTTTTATGCGTAATAATGAATTCCTACTTCAA
CGTCATCACTGATTTCTTTTTCTAATCCCTCCCAGAAGACTCCTCCGTCGCTGGTTGTGG
CCACATTGGTGAAGATAGTGTTCTTGAAGATAGTTCTCATAGCATTAGGGTTGGTAGCGC
TATTGGTTCCGGGTGCCACGCCGAAGAATCCATTTTCTGGATTTATAGCACGGAGTCTGC
CTTCCCGGTCGAATTTCATCCAGGTGATATCATCTCCCACGCACTCGACTTTGTACCCTG
GTAACGTCGGCTGCATCATGGCTAGGTTGGTCTTGCCGCAAGCACTGGGGAACGCTGCAG
TAATGTAACGCTTTCTACCTTTTGGATTTGTGATAGCCAGTATCTACAAAAGGTAACTGA
TACAGAATCTTAAGCGGCTAATGTACTTGCAAGTGCCAAGTAACGATTGAAATTGATTAT
AAGAGTAATAGTG-----AAGTTGTCACTGCTTTGATATCTTAAAAACTAAAAATTTTTA
TTTTTATTTAAAGTGTAGGTTTTGATATTTATGACAATTGTCTTTAGTCTATATTGTGAG
TCTTGATGTTCAAGACATACACAAAATTGACTTTAATCTATATTATATCAATTTAGAGTT
TAAAACAATTGCTTTTAATTTATATTACAAACGAAGCTTAGTATTCGAGATAATTGTTCT
TAATCTATATGATAGTAATCTCTGTAGAATTAAACTTTGATACAATTGCCTTTAAAGGTT
TCAACATATTACATGCAAGGTGAAGTTGCGA
>594_S_Pen_17_W.B.sylvicola
TCTAGATCCTCTGGTCCACTTTTTGCCTCGCCAATCGGTGATCTATACAAATATGTTTAC
TTAGGAAAGTTTTAGGAAATGTTGAGTTTTTAAATTTCCTATAAATAGAAAAACATCCGC
AGTTTAATGATAAGTATTT-TTTAAATACTTTTATGCGTAATAATGAATTCCTACTTCAA
CGTCATCGCTGATTTCTTTTTCCAATCCCTCCCAGAAGACTCCTCCGTCGCTGGTTGTGG
CCACATTGGTGAAGATAGTGTTCTTGAAGATAGTTCTCATAGCATTAGGGTTGGTAGCGC
TATTGGTTCCGGGTGCCACGCCGAAGAATCCATTTTCTGGATTTATAGCACGGAGTCTGC
CTTCCCGGTCGAATTTCATCCAGGTGATATCATCTCCCACGCACTCGACTTTGTACCCTG
GTAACGTCGGCTGCATCATGGCTAGGTTGGTCTTGCCGCAAGCACTGGGGAACGCTGCAG
TAATGTAACGCTTTCTACCTTTTGGATTTGTGATAGCCAGTATCTACAAAAGGTAACTGA
TACAGAATCTTAAGCGGCTAATGTACTTGCAAGTGCCAAGTAACGATTGAAATTGATTAT
AAGAGTAATAGTG-----AAGTTGTCACTGCTTTGATATCTTAAAAACTAAAAATTTTTA
TTTTTATTTAAAGTGTAGGTTTTGATATTTATGACAATTGTCTTTAGTCTATATTGTGAG
TCTTGATGTTCAAGACATACACAAAATTGACTTTAATCTATATTATATCAATTTAGAGTT
TAAAACAATTGCTTTTAATTTATATTAGAAACGAAGCTTAGTATTCGAGATAATTGTTCT
TAATCTATATGATAGTAATCTCTGTAGAATTAAACTTTGATACAATTGCCTTTAAAGGTT
TCAACATATTACATGCAAGGTGAAGTTGCGA
>598_S_Pen_17_W.B.sylvicola
TCTAGATCCTCTGGTCCACTTTTTGCCTCGCCAATCGGTGATCTATACAAATATGTTTAC
TTAGGAAAGTTTTAGGAAATGTTGAGTTTTTAAATTTCCTATAAATAGAAAAACATCCGC
AGTTTAATGATAAGTATTT-TTTAAATACTTTTATGCGTAATAATGAATTCCTACTTCAA
CGTCATCACTGATTTCTTTTTCTAATCCCTCCCAGAAGACTCCTCCGTCGCTGGTTGTGG
CCACATTGGTGAAGATAGTGTTCTTGAAGATAGTTCTCATAGCATTAGGGTTGGTAGCGC
TATTGGTTCCGGGTGCCACGCCGAAGAATCCATTTTCTGGATTTATAGCACGGAGTCTGC
CTTCCCGGTCGAATTTCATCCAGGTGATATCATCTCCCACGCACTCGACTTTGTACCCTG
GTAACGTCGGCTGCATCATGGCTAGGTTGGTCTTGCCGCAAGCACTGGGGAACGCTGCAG
TAATGTAACGCTTTCTACCTTTTGGATTTGTGATAGCCAGTATCTACAAAAGGTAACTGA
TACAGAATCTTAAGCGGCTAATGTACTTGCAAGTGCCAAGTAACGATTGAAATTGATTAT
AAGAGTAATAGTG-----AAGTTGTCACTGCTTTGATATCTTAAAAACTAAAAATTTTTA
TTTTTATTTAAAGTGTAGGTTTTGATATTTATGACAATTGTCTTTAGTCTATATTGTGAG
TCTTGATGTTCAAGACATACACAAAATTGACTTTAATCTATATTATATCAATTTAGAGTT
TAAAACAATTGCTTTTAATTTATATTAGAAACGAAGCTTAGTATTCGAGATAATTGTTCT
TAATCTATATGATAGTAATCTCTGTAGAATTAAACTTTGATACAATTGCCTTTAAAGGTT
TCAACATATTACATGCAAGGTGAAGTTGCGA
>599_S_Pen_17_W.B.sylvicola
TCTAGATCCTCTGGTCCACTTTTTGCCTCGCCAATCGGTGATCTATACAAATATGTTTAC
TTAGGAAAGTTTTAGGAAATGTTGAGTTTTTAAATTTCCTATAAATAGAAAAACATCCGC
AGTTTAATGATAAGTATTT-TTTAAATACTTTTATGCGTAATAATGAATTCCTACTTCAA
CGTCATCACTGATTTCTTTTTCTAATCCCTCCCAGAAGACTCCTCCGTCGCTGGTTGTGG
CCACATTGGTGAAGATAGTGTTCTTGAAGATAGTTCTCATAGCATTAGGGTTGGTAGCGC
TATTGGTTCCGGGTGCCACGCCGAAGAATCCATTTTCTGGATTTATAGCACGGAGTCTGC
CTTCCCGGTCGAATTTCATCCAGGTGATATCATCTCCCACGCACTCGACTTTGTACCCTG
GTAACGTCGGCTGCATCATGGCTAGGTTGGTCTTGCCGCAAGCACTGGGGAACGCTGCAG
TAATGTAACGCTTTCTACCTTTTGGATTTGTGATAGCCAGTATCTACAAAAGGTAACTGA
TACAGAATCTTAAGCGGCTAATGTACTTGCAAGTGCCAAGTAACGATTGAAATTGATTAT
AAGAGTAATAGTG-----AAGTTGTCACTGCTTTGATATCTTAAAAACTAAAAATTTTTA
TTTTTATTTAAAGTGTAGGTTTTGATATTTATGACAATTGTCTTTAATCTATATTGTGAG
TCTTGATGTTCAAGACATACACAAAATTGACTTTAATCTATATTATATCAATTTAGAGTT
TAAAACAATTGCTTTTAATTTATATTAGAAACGAAGCTTAGTATTCGAGATAATTGTTCT
TAATCTATATGATAGTAATCTCTGTAGAATTAAACTTTGATACAATTGCCTTTAAAGGTT
TCAACATATTACATGCAAGGTGAAGTTGCGA
>601_S_Pen_17_W.B.sylvicola
TCTAGATCCTCTGGTCCACTTTTTGCCTCGCCAATCGGTGATCTATACAAATATGTTTAC
TTAGGAAAGTTTTAGGAAATGTTGAGTTTTTAAATTTCCTATAAATAGAAAAACATCCGC
AGTTTAATGATAAGTATTT-TTTAAATACTTTTATGCGTAATAATGAATTCCTACTTCAA
CGTCATCGCTGATTTCTTTTTCCAATCCCTCCCAGAAGACTCCTCCGTCGCTGGTTGTGG
CCACATTGGTGAAGATAGTGTTCTTGAAGATAGTTCTCATAGCATTAGGGTTGGTAGCGC
TATTGGTTCCGGGTGCCACGCCGAAGAATCCATTTTCTGGATTTATAGCACGGAGTCTGC
CTTCCCGGTCGAATTTCATCCAGGTGATATCATCTCCCACGCACTCGACTTTGTACCCTG
GTAACGTCGGCTGCATCATGGCTAGGTTGGTCTTGCCGCAAGCACTGGGGAACGCTGCAG
TAATGTAACGCTTTCTACCTTTTGGATTTGTGATAGCCAGTATCTACAAAAGGTAACTGA
TACAGAATCTTAAGCGGCTAATGTACTTGCAAGTGCCAAGTAACGATTGAAATTGATTAT
AAGAGTAATAGTG-----AAGTTGTCACTGCTTTGATATCTTAAAAACTAAAAATTTTTA
TTTTTATTTAAAGTGTAGGTTTTGATATTTATGACAATTGTCTTTAGTCTATATTGTGAG
TCTTGATGTTCAAGACATACACAAAATTGACTTTAATCTATATTATATCAATTTAGAGTT
TAAAACAATTGCTTTTAATTTATATTAGAAACGAAGCTTAGTATTCGAGATAATTGTTCT
TAATCTATATGATAGTAATCTCTGTAGAATTAAACTTTGATACAATTGCCTTTAAAGGTT
TCAACATATTACATGCAAGGTGAAGTTGCGA
>60_S_Dem_1_W.B.sylvicola
TCTAGATCCTCTGGTCCACTTTTTGCCTCGCCAATCGGTGATCTATACAAATATGTTTAC
TTAGGAAAGTTTTAGGAAATGTTGAGTTTTTAAATTTCCTATAAATAGAAAAACATCCGC
AGTTTAATGATAAGTATTT-TTTAAATACTTTTATGCGTAATAATGAATTCCTACTTCAA
CGTCATCACTGATTTCTTTTTCTAATCCCTCCCAGAAGACTCCTCCGTCGCTGGTTGTGG
CCACATTGGTGAAGATAGTGTTCTTGAAGATAGTTCTCATAGCATTAGGGTTGGTAGCGC
TATTGGTTCCGGGTGCCACGCCGAAGAATCCATTTTCTGGATTTATAGCACGGAGTCTGC
CTTCCCGGTCGAATTTCATCCAGGTGATATCATCTCCCACGCACTCGACTTTGTACCCTG
GTAACGTCGGCTGCATCATGGCTAGGTTGGTCTTGCCGCAAGCACTGGGGAACGCTGCAG
TAATGTAACGCTTTCTACCTTTTGGATTTGTGATAGCCAGTATCTACAAAAGGTAACTGA
TACAGAATCTTAAGCGGCTAATGTACTTGCAAGTGCCAAGTAACGATTGAAATTGATTAT
AAGAGTAATAGTG-----AAGTTGTCACTGCTTTGATATCTTAAAAACTAAAAATTTTTA
TTTTTATTTAAAGTGTAGGTTTTGATATTTATGACAATTGTCTTTAGTCTATATTGTGAG
TCTTGATGTTCAAGACATACACAAAATTGACTTTAATCTATATTATATCAATTTAGAGTT
TAAAACAATTGCTTTTAATTTATATTAGAAACGAAGCTTAGTATTCGAGATAATTGTTCT
TATTCTATATGATAATAATCTCTGTAGAATTAAACTTTGATACAATTGCCTTTAAAGGTT
TCAACATATTACATGCAAGGTGAAGTTGCGA
>612_S_Pen_18_W.B.incognitus
TCTAGATCCTCTGGTCCACTTTTTGCCTCGCCAATCGGTGATCTATACAAATATGTTTAC
TTAGGAAAGTTTTAGGAAATGTTGAGTTTTTAAATTTCCTATAAATAGAAAAACATCCGC
AGTTTAATGATAAGTATTT-TTTAAATACTTTTATGCGTAATAATGAATTCCTACTTCAA
CGTCATCGCTGATTTCTTTTTCCAATCCCTCCCAGAAGACTCCTCCGTCGCTGGTTGTGG
CCACATTGGTGAAGATAGTGTTCTTGAAGATAGTTCTCATAGCATTAGGGTTGGTAGCGC
TATTGGTTCCGGGTGCCACGCCGAAGAATCCATTTTCTGGATTTATAGCACGGAGTCTGC
CTTCCCGGTCGAATTTCATCCAGGTGATATCATCTCCCACGCACTCGACTTTGTACCCTG
GTAACGTCGGCTGCATCATGGCTAGGTTGGTCTTGCCGCAAGCACTGGGGAACGCTGCAG
TAATGTAACGCTTTCTACCTTTTGGATTTGTGATAGCCAGTATCTACAAAAGGTAACTGA
TACAGAATCTTAAGCGGCTAATGTACTTGCAAGTGCCAAGTAACGATTGAAATTGATTAT
AAGAGTAATAGTG-----AAGTTGTCACTGCTTTGATATCTTAAAAACTAAAAATTTTTA
TTTTTATTTAAAGTGTAGGTTTTGATATTTATGACAATTGTCTTTAATCTATATTGCGAG
TCTTGATGTTCAAGACATACACAAAATTGACTTAAATCTATATTATATCAATTTAGAGTT
TAAAACAATTT--TTTAATTTATATTACAAACGAAGCTTAGTATTCGAGATAATTGTTCT
TAATCTATATGATAGTAATCTCTGTAGAATTAAACTTTGATACAATTGCCTTTAAAGGTT
TCAACATATTACATGCAAGGTGAAATTGCGA
>618_S_Pen_18_W.B.incognitus
TCTAGATCCTCTGGTCCACTTTTTGCCTCGCCAATCGGTGATCTGTACAAATATGTTTAC
TTAGGAAAGTTTTAGGAAACGTTGAGTTTTTAAATTTCCTATAAATAGAAAAATATCCGC
AGTTTAATGATAAGTATTT-TTTAAATACTTTTATGCGTAATAATGAATTCCTACTTCAA
CGTCATCGCTGATTTCTTTTTCCAATCCCTCCCAGAAGACTCCTCCGTCGCTGGTTGTGG
CCACATTGGTGAAGATAGTGTTCTTGAAGATAGTTCTCATAGCATTAGGGTTGGTAGCGC
TATTGGTTCCGGGTGCCACGCCGAAGAATCCATTTTCTGGATTTATAGCACGGAGTCTGC
CTTCCCGGTCGAATTTCATCCAGGTGATATCATCTCCCACGCACTCGACTTTGTACCCTG
GTAACGTCGGCTGCATCATGGCTAGGTTGGTCTTGCCGCAAGCACTGGGGAACGCTGCAG
TAATGTAACGCTTTCTACCTTTTGGATTTGTGATAGCCAGTATCTACAAAAGGTAACTGA
TACAGAATCTTAAGCGGCTAATGTACTTGCAAGTGCCAAGTAACGATTGAAATTGATTAT
AAGAGTAATAGTG-----AAGTTGTCACTGCTTTGATATCTTAAAAACTAAAAATTTTTA
TTTTTATTTAAAGTGTAGGTTTTGATATTTATGACAATTGTCTTTAATCTATATTGCGAG
TCTTGATGTTCAAGACATACACAAAATTGACTTAAATCTATATTATATCAATTTAGAGTT
TAAAACAATTT--TTTAATTTATATTACAAACGAAGCTTAGTATTCGAGATAATTGTTCT
TAATCTATATGATAGTAATCTCTGTAGAATTAAACTTTGATACAATTGCCTTTAAAGGTT
TCAACATATTACATGCAAGGTGAAATTGCGA
>61_S_Dem_1_W.B.sylvicola
TCTAGATCCTCTGGTCCACTTTTTGCCTCGCCAATCGGTGATCTATACAAATATGTTTAC
TTAGGAAAGTTTTAGGAAATGTTGAGTTTTTAAATTTCCTATAAATAGAAAAACATCCGC
AGTTTAATGATAAGTATTT-TTTAAATACTTTTATGCGTAATAATGAATTCCTACTTCAA
CGTCATCGCTGATTTCTTTTTCCAATCCCTCCCAGAAGACTCCTCCGTCGCTGGTTGTGG
CCACATTGGTGAAGATAGTGTTCTTGAAGATAGTTCTCATAGCATTAGGGTTGGTAGCGC
TATTGGTTCCGGGTGCCACGCCGAAGAATCCATTTTCTGGATTTATAGCACGGAGTCTGC
CTTCCCGGTCGAATTTCATCCAGGTGATATCATCTCCCACGCACTCGACTTTGTACCCTG
GTAACGTCGGCTGCATCATGGCTAGGTTGGTCTTGCCGCAAGCACTGGGGAACGCTGCAG
TAATGTAACGCTTTCTACCTTTTGGATTTGTGATAGCCAGTATCTACAAAAGGTAACTGA
TACAGAATCTTAAGCGGCTAATGTACTTGCAAGTGCCAAGTAACGATTGAAATTGATTAT
AAGAGTAATAGTG-----AAGTTGTCACTGCTTTGATATCTTAAAAACTAAAAATTTTTA
TTTTTATTTAAAGTGTAGGTTTTGATATTTATGACAATTGTCTTTAGTCTATATTGTGAG
TCTTGATGTTCAAGACATACACAAAATTGACTTTAATCTATATTATATCAATTTAGAGTT
TAAAACAATTGCTTTTAATTTATATTACAAACGAAGCTTAGTATTCGAGATAATTGTTCT
TAATCTATATGATAGTAATCTCTGTAGAATTAAACTTTGATACAATTGCCTTTAAAGGTT
TCAACATATTACATGCAAGGTGAAGTTGCGA
>621_S_Pen_18_W.B.incognitus
TCTAGATCCTCTGGTCCACTTTTTGCCTCGCCAATCGGTGATCTGTACAAATATGTTTAC
TTAGGAAAGTTTTAGGAAACGTTGAGTTTTTAAATTTCCTATAAATAGAAAAACATCCGC
AGTTTAATGATAAGTATTT-TTTAAATACTTTTATGCGTAATAATGAATTCCTACTTCAA
CGTCATCGCTGATTTCTTTTTCCAATCCCTCCCAGAAGACTCCTCCGTCGCTGGTTGTGG
CCACATTGGTGAAGATAGTGTTCTTGAAGATAGTTCTCATAGCATTAGGGTTGGTAGCGC
TATTGGTTCCGGGTGCCACGCCGAAGAATCCATTTTCTGGATTTATAGCACGGAGTCTGC
CTTCCCGGTCGAATTTCATCCAGGTGATATCATCTCCCACGCACTCGACTTTGTACCCTG
GTAACGTCGGCTGCATCATGGCTAGGTTGGTCTTGCCGCAAGCACTGGGGAACGCTGCAG
TAATGTAACGCTTTCTACCTTTTGGATTTGTGATAGCCAGTATCTACAAAAGGTAACTGA
TACAGAATCTTAAGCGGCTAATGTACTTGCAAGTGCCAAGTAACGATTGAAATTGATTAT
AAGAGTAATAGTG-----AAGTTGTCACTGCTTTGATATCTTAAAAACTAAAAATTTTTA
TTTTTATTTAAAGTGTAGGTTTTGATATTTATGACAATTGTCTTTAATCTATATTGCGAG
TCTTGATGTTCAAGACATACACAAAATTGACTTAAATCTATATTATATCAATTTAGAGTT
TAAAACAATTT--TTTAATTTATATTACAAACGAAGCTTAGTATTCGAGATAATTGTTCT
TAATCTATATGATAATAATCTCTGTAGAATTAAACTTTGATACAATTGCCTTTAAAGGTT
TCAACATATTACATGCAAGGTGAAGTTGCGA
>623_S_Pen_18_W.B.incognitus
TCTAGATCCTCTGGTCCACTTTTTGCCTCGCCAATCGGTGATCTATACAAATATGTTTAC
TTAGGAAAGTTTTAGGAAACGTTGAGTTTTTAAATTTCCTATAAATAGAAAAACATCCGC
AGTTTAATGATAAGTATTT-TTTAAATACTTTTATGCGTAATAATGAATTCCTACTTCAA
CGTCATCGCTGATTTCTTTTTCCAATCCCTCCCAGAAGACTCCTCCGTCGCTGGTTGCGG
CCACATTGGTGAAGATAGTGTTCTTGAAGATAGTTCTCATAGCATTAGGGTTGGTAGCGC
TATTGGTTCCGGGTGCCACGCCGAAGAATCCATTTTCTGGATTTATAGCACGGAGTCTGC
CTTCCCGGTCGAATTTCATCCAGGTGATATCATCTCCCACGCACTCGACTTTGTACCCTG
GTAACGTCGGCTGCATCATGGCTAGGTTGGTCTTGCCGCAAGCACTGGGGAACGCTGCAG
TAATGTAACGCTTTCTACCTTTTGGATTTGTGATAGCCAGTATCTACAAAAGGTAACTGA
TACAGAATCTTAAGCGGCTAATGTACTTGCAAGTGCCAAGTAACGATTGAAATTGATTAT
AAGAGTAATAGTG-----AAGTTGTCACTGCTTTGATATCTTAAAAACTAAAAATTTTTA
TTTTTATTTAAAGTGTAGGTTTTGATATTTATGACAATTGTCTTTAATCTATATTGTGAG
TCTTGATGTTTAAGACATACACAAAATTGACTTTAATCTATATTATATCAATTTAGAGTT
TAAAACAATTT--TTTAATTTATATTACAAACGAAGCTTAGTATTCGAGATAATTGTTCT
TAATCTATATGATAGTAATCTCTGTAGAATTAAACTTTGATACAATTGCCTTTAAAGGTT
TCAACATATTACATGCAAGGTGAAGTTGCGA
>624_S_Pen_18_W.B.incognitus
TCTAGATCCTCTGGTCCACTTTTTGCCTCGCCAATCGGTGATCTATACAAATATGTTTAC
TTAGGAAAGTTTTAGGAAACGTTGAGTTTTTAAATTTCCTATAAATAGAAAAATATCCGC
AGTTTAATGATAAGTATTT-TTTAAATACTTTTATGCGTAATAATGAATTCCTACTTCAA
CGTCATCGCTGATTTCTTTTTCCAATCCCTCCCAGAAGACTCCTCCGTCGCTGGTTGCGG
CCACATTGGTGAAGATAGTGTTCTTGAAGATAGTTCTCATAGCATTAGGGTTGGTAGCGC
TATTGGTTCCGGGTGCCACGCCGAAGAATCCATTTTCTGGATTTATAGCACGGAGTCTGC
CTTCCCGGTCGAATTTCATCCAGGTGATATCATCTCCCACGCACTCGACTTTGTACCCTG
GTAACGTCGGCTGCATCATGGCTAGGTTGGTCTTGCCGCAAGCACTGGGGAACGCTGCAG
TAATGTAACGCTTTCTACCTTTTGGATTTGTGATAGCCAGTATCTACAAAAGGTAACTGA
TACAGAATCTTAAGCGGCTAATGTACTTGCAAGTGCCAAGTAACGATTGAAATTGATTAT
AAGAGTAATAGTG-----AAGTTGTCACTGCTTTGATATCTTAAAAACTAAAAATTTTTA
TTTTTATTTAAAGTGTAGGTTTTGATATTTATGACAATTGTCTTTAATCTATATTGTGAG
TCTTGATGTTTAAGACATACGCAAAATTGACTTTAATCTATATTATATCAATTTAGAGTT
TAAAACAATTT--TTTAATTTATATTACAAACGAAGCTTAGTATTCGAGATAATTGTTCT
TAATCTATATGATAGTAATCTCTGTAGAATTAAACTTTGATACAATTGCCTTTAAAGGTT
TCAACATATTACATGCAAGGTGAAGTTGCGA
>625_S_Pen_18_W.B.bifarius
TCTAGATTCTCTGGTCCACTTTTTGCCTCGCCAATCGGTGATCTATACAAATATGTTTAC
TTAGGGAAGTTTTAGGAAATTTTGAGTTTTTAAATTTCCTATAAATAGAAAAACATCCGC
AGTTTAATGATAAGGATTTT-TTAAATACTTTCATGCGTAATAATGAATTCCTACTTCAA
CGTCATCGCTGATTTCTTTTTCCAATCCCTCCCAGAAGACTCCTCCGTCGCTGGTTGCGG
CCACATTGGTGAAGATAGTGTTCTTGAAGATAGTTCTCATAGCATTAGGGTTGGTAGCGC
TATTGGTTCCGGGTGCCACGCCGAAGAATCCATTTTCTGGATTTATAGCACGGAGTCTGC
CTTCCCGGTCGAATTTCATCCAGGTGATATCATCTCCCACGCACTCGACTTTGTACCCTG
GTAACGTCGGCTGCATCATGGCTAGGTTGGTCTTGCCGCAAGCACTGGGGAACGCTGCAG
TAATGTAACGCTTTCTACCTTTTGGATTTGTGATAGCCAGTATCTACAAAAGGTAACTGA
TACAGAATCTTAAGCGACTAATGTACTTGCAAGTGCCAAGTAACGATTGAAATTGATTAT
AAGAGTAATAGTG-----AAGTTGTCACTGCTTTGATATCTTAAAAACTAAAAATTTTTA
TTTTTATTTAAAGTGTAGGTTTTGATGTTTATGACAATTGTCTTTAATCTATATTGTGAG
TCTTGATGTC------ATACACAAAATTGACTTTAATCTATATTATATCAATTTAGAGTT
TAAAACAATTGCTTTTAATTTATATTAGAAACGAAGCTTAGTATTTGAGATAATTGTTCT
TAATCTATATGATAGTAATCTCTGTAAAATTAAACTTTGATACAATTGCCTTTAAAGGTT
TCAACATATTACATGCAAGGTGAAGTTGCGA
>626_S_Pen_18_W.B.bifarius
TCTAGATTCTCTGGTCCACTTTTTGCCTCGCCAATCGGTGATCTATACAAATATGTTTAC
TTAGGGAAGTTTTAGGAAATTTTGAGTTTTTAAATTTCCTATAAATAGAAAAACATCCGC
AGTTTAATGATAAGGATTTT-TTAAATACTTTCATGCGTAATAATGAATTCCTACTTCAA
CGTCATCGCTGATTTCTTTTTCCAATCCCTCCCAGAAGACTCCTCCGTCGCTGGTTGCGG
CCACATTGGTGAAGATAGTGTTCTTGAAGATAGTTCTCATAGCATTAGGGTTGGTAGCGC
TATTGGTTCCGGGTGCCACGCCGAAGAATCCATTTTCTGGATTTATAGCACGGAGTCTGC
CTTCCCGGTCGAATTTCATCCAGGTGATATCATCTCCCACGCACTCGACTTTGTACCCTG
GTAACGTCGGCTGCATCATGGCTAGGTTGGTCTTGCCGCAAGCACTGGGGAATGCTGCAG
TAATGTAACGCTTTCTACCTTTTGGATTTGTGATAGCCAGTATCTACAAAAGGTAACTGA
TACAGAATCTTAAGCGACTAATGTACTTGCAAGTGCCAAGTAACGATTGAAATTGATTAT
AAGAGTAATAGTG-----AAGTTGTCACTGTTTTGATATCTTAAAAACTAAAAATTTTTA
TTTTTATTTAAAGTGTAGGTTTTGATGTTTATGACAATTGTCTTTAATCTATATTGTGAG
TCTTGATGTTCAAGACATACACAAAATTGACTTTAATCTATATTATATCAATTTAGAGTT
TAAAACAATTGCTTTTAATTTATATTAGAAACGAAGCTTAGTATTTGAGATAATTGTTCT
TAATCTATATGATAGTAATCTCTGTAAAATTAAACTTTGATACAATTGCCTTTAAAGGTT
TCAACATATTACATGCAAGGTGAAGTTGCGA
>629_S_Pen_18_W.B.incognitus
TCTAGATCCTCTGGTCCACTTTTTGCCTCGCCAATCGGTGATCTATACAAATATGTTTAC
TTAGGAAAGTTTTAGGAAACGTTGAGTTTTTAAATTTCCTATAAATAGAAAAACATCCGC
AGTTTAATGATAAGTATTT-TTTAAATACTTTTATGCGTAATAATGAATTCCTACTTCAA
CGTCATCGCTGATTTCTTTTTCTAATCCCTCCCAGAAGACTCCTCCGTCGCTGGTTGCGG
CCACATTGGTGAAGATAGTGTTCTTGAAGATAGTTCTCATAGCATTAGGGTTGGTAGCGC
TATTGGTTCCGGGTGCCACGCCGAAGAATCCATTTTCTGGATTTATAGCACGGAGTCTGC
CTTCCCGGTCGAATTTCATCCAGGTGATATCATCTCCCACGCACTCGACTTTGTACCCTG
GTAACGTCGGCTGCATCATGGCTAGGTTGGTCTTGCCGCAAGCACTGGGGAACGCTGCAG
TAATGTAACGCTTTCTACCTTTTGGATTTGTGATAGCCAGTATCTACAAAAGGTAACTGA
TACAGAATCTTAAGCGGCTAATGTACTTGCAAGTGCCAAGTAACGATTGAAATTGATTAT
AAGAGTAATAGTG-----AAGTTGTCACTGCTTTGATATCTTAAAAACTAAAAATTTTTA
TTTTTATTTAAAGTGTAGGTTTTGATATTTATGACAATTGTCTTTAATCTATATTGTGAG
TCTTGATGTTTAAGACATACACAAAATTGACTTTAATCTATATTATATCAATTTAGAGTT
TAAAACAATTT--TTTAATTTATATTACAAACGAAGCTTAGTATTCGAGATAATTGTTCT
TAATCTATATGATAGTAATCTCTGTAGAATTAAACTTTGATACAATTGCCTTTAAAGGTT
TCAACATATTACATGCAAGGTGAAGTTGCGA
>632_S_Pen_18_W.B.sylvicola
TCTAGATCCTCTGGTCCACTTTTTGCCTCGCCAATCGGTGATCTATACAAATATGTTTAC
TTAGGAAAGTTTTAGGAAATGTTGAGTTTTTAAATTTCCTATAAATAGAAAAACATCCGC
AGTTTAATGATAAGTATTT-TTTAAATACTTTTATGCGTAATAATGAATTCCTACTTCAA
CGTCATCACTGATTTCTTTTTCTAATCCCTCCCAGAAGACTCCTCCGTCGCTGGTTGTGG
CCACATTGGTGAAGATAGTGTTCTTGAAGATAGTTCTCATAGCATTAGGGTTGGTAGCGC
TATTGGTTCCGGGTGCCACGCCGAAGAATCCATTTTCTGGATTTATAGCACGGAGTCTGC
CTTCCCGGTCGAATTTCATCCAGGTGATATCATCTCCCACGCACTCGACTTTGTACCCTG
GTAACGTCGGCTGCATCATGGCTAGGTTGGTCTTGCCGCAAGCACTGGGGAACGCTGCAG
TAATGTAACGCTTTCTACCTTTTGGATTTGTGATAGCCAGTATCTACAAAAGGTAACTGA
TACAGAATCTTAAGCGGCTAATGTACTTGCAAGTGCCAAGTAACGATTGAAATTGATTAT
AAGAGTAATAGTG-----AAGTTGTCACTGCTTTGATATCTTAAAAACTAAAAATTTTTA
TTTTTATTTAAAGTGTAGGTTTTGATATTTATGACAATTGTCTTTAGTCTATATTGTGAG
TCTTGATGTTCAAGACATACACAAAATTGACTTTAATCTATATTATATCAATTTAGAGTT
TAAAACAATTGCTTTTAATTTATATTACAAACGAAGCTTAGTATTCGAGATAATTGTTCT
TATTCTATATGATAATAATCTCTGTAGAATTAAACTTTGATACAATTGCCTTTAAAGGTT
TCAACATATTACATGCAAGGTGAAGTTGCGA
>633_S_Pen_18_W.B.incognitus
TCTAGATCCTCTGGTCCACTTTTTGCCTCGCCAATCGGTGATCTATACAAATATGTTTAC
TTAGGAAAGTTTTAGGAAACGTTGAGTTTTTAAATTTCCTATAAATAGAAAAATATCCGC
AGTTTAATGATAAGTATTT-TTTAAATACTTTTATGCGTAATAATGAATTCCTACTTCAA
CGTCATCGCTGATTTCTTTTTCCAATCCCTCCCAGAAGACTCCTCCGTCGCTGGTTGCGG
CCACATTGGTGAAGATAGTGTTCTTGAAGATAGTTCTCATAGCATTAGGGTTGGTAGCGC
TATTGGTTCCGGGTGCCACGCCGAAGAATCCATTTTCTGGATTTATAGCACGGAGTCTGC
CTTCCCGGTCGAATTTCATCCAGGTGATATCATCTCCCACGCACTCGACTTTGTACCCTG
GTAACGTCGGCTGCATCATGGCTAGGTTGGTCTTGCCGCAAGCACTGGGGAACGCTGCAG
TAATGTAACGCTTTCTACCTTTTGGATTTGTGATAGCCAGTATCTACAAAAGGTAACTGA
TACAGAATCTTAAGCGGCTAATGTACTTGCAAGTGCCAAGTAACGATTGAAATTGATTAT
AAGAGTAATAGTG-----AAGTTGTCACTGCTTTGATATCTTAAAAACTAAAAATTTTTA
TTTTTATTTAAAGTGTAGGTTTTGATATTTATGACAATTGTCTTTAATCTATATTGTGAG
TCTTGATGTTCAAGACATACACAAAATTGACTTTAATCTATATTATATCAATTTAGAGTT
TAAAACAATTT--TTTAATTTATATTACAAACGAAGCTTAGTATTCGAGATAATTGTTCT
TAATCTATATGATAGTAATCTCTGTAGAATTAAACTTTGATACAATTGCCTTTAAAGGTT
TCAACATATTACATGCAAGGTGAAGTTGCGA
>634_S_Pen_18_W.B.bifarius
TCTAGATTCTCTGGTCCACTTTTTGCCTCGCCAATCGGTGATCTATACAAATATGTTTAC
TTAGGGAAGTTTTAGGAAATTTTGAGTTTTTAAATTTCCTATAAATAGAAAAACATCCGC
AGTTTAATGATAAGGATTTTTTTAAATACTTTCATGCGTAATAATGAATTCCTACTTCAA
CGTCATCGCTGATTTCTTTTTCCAATCCCTCCCAGAAGACTCCTCCGTCGCTGGTTGCAG
CCACATTGGTGAAGATAGTGTTCTTGAAGATAGTTCTCATAGCATTAGGGTTGGTAGCGC
TATTGGTTCCGGGTGCCACGCCGAAGAATCCATTTTCTGGATTTATAGCACGGAGTCTGC
CTTCCCGGTCGAATTTCATCCAGGTGATATCATCTCCCACGCACTCGACTTTGTACCCTG
GTAACGTCGGCTGCATCATGGCTAGGTTGGTCTTGCCGCAAGCACTGGGGAATGCTGCAG
TAATGTAACGCTTTCTACCTTTTGGATTTGTGATAGCCAGTATCTACAAAAGGTAACTGA
TACAGAATCTTAAGCGACTAATGTACTTGCAAGTGCCAAGTAACGATTGAAATTGATTAT
AAGAGTAATAGTG-----AAGTTGTCACTGCTTTGATATCTTAAAAACTAAAAATTTTTA
TTTTTATTTAAAGTGTAGGTTTTGATGTTTATGACAATTGTCTTTAATCTATATTGTGAG
TCTTGATGTTCAAGACATACACAAAATTGACTTTAATCTATATTATATCAATTTAGAGTT
TAAAACAATTGCTTTTAATTTATATTAGAAACGAAGCTTAGTATTTGAGATAATTGTTCT
TAATCTATATGATAGTAATCTCTGTAAAATTAAACTTTGATACAATTGCCTTTAAAGGTT
TCAACATATTACATGCAAGGTGAAGTTGCGA
>637_S_Pen_18_W.B.incognitus
TCTAGATCCTCTGGTCCACTTTTTGCCTCGCCAATCGGTGATCTATACAAATATGTTTAC
TTAGGAAAGTTTTAGGAAACGTTGAGTTTTTAAATTTCCTATAAATAGAAAAACATCCGC
AGTTTAATGATAAGTATTT-TTTAAATACTTTTATGCGTAATAATGAATTCCTACTTCAA
CGTCATCGCTGATTTCTTTTTCCAATCCCTCCCAGAAGACTCCTCCGTCGCTGGTTGCGG
CCACATTGGTGAAGATAGTGTTCTTGAAGATAGTTCTCATAGCATTAGGGTTGGTAGCGC
TATTGGTTCCGGGTGCCACGCCGAAGAATCCATTTTCTGGATTTATAGCACGGAGTCTGC
CTTCCCGGTCGAATTTCATCCAGGTGATATCATCTCCCACGCACTCGACTTTGTACCCTG
GTAACGTCGGCTGCATCATGGCTAGGTTGGTCTTGCCGCAAGCACTGGGGAACGCTGCAG
TAATGTAACGCTTTCTACCTTTTGGATTTGTGATAGCCAGTATCTACAAAAGGTAACTGA
TACAGAATCTTAAGCGGCTAATGTACTTGCAAGTGCCAAGTAACGATTGAAATTGATTAT
AAGAGTAATAGTG-----AAGTTGTCACTGCTTTGATATCTTAAAAACTAAAAATTTTTA
TTTTTATTTAAAGTGTAGGTTTTGATATTTATGACAATTGTCTTTAATCTATATTGTGAG
TCTTGATGTTCAAGACATACGCAAAATTGACTTTAATCTATATTATATCAATTTAGAGTT
TAAAACAATTT--TTTAATTTATATTACAAACGAAGCTTAGTATTTGAGATAATTGTTCT
TAATCTATATGATAGTAATCTCTGTAGAATTAAACTTTGATACAATTGCCTTTAAAGGTT
TCAACATATTACATGCAAGGTGAAGTTGCGA
>639_S_Pen_18_W.B.incognitus
TCTAGATCCTCTGGTCCACTTTTTGCCTCGCCAATCGGTGATCTATACAAATATGTTTAC
TTAGGAAAGTTTTAGGAAACGTTGAGTTTTTAAATTTCCTATAAATAGAAAAATATCCGC
AGTTTAATGATAAGTATTT-TTTAAATACTTTTATGCGTAATAATGAATTCCTACTTCAA
CGTCATCGCTGATTTCTTTTTCCAATCCCTCCCAGAAGACTCCTCCGTCGCTGGTTGCGG
CCACATTGGTGAAGATAGTGTTCTTGAAGATAGTTCTCATAGCATTAGGGTTGGTAGCGC
TATTGGTTCCGGGTGCCACGCCGAAGAATCCATTTTCTGGATTTATAGCACGGAGTCTGC
CTTCCCGGTCGAATTTCATCCAGGTGATATCATCTCCCACGCACTCGACTTTGTACCCTG
GTAACGTCGGCTGCATCATGGCTAGGTTGGTCTTGCCGCAAGCACTGGGGAACGCTGCAG
TAATGTAACGCTTTCTACCTTTTGGATTTGTGATAGCCAGTATCTACAAAAGGTAACTGA
TACAGAATCTTAAGCGGCTAATGTACTTGCAAGTGCCAAGTAACGATTGAAATTGATTAT
AAGAGTAATAGTG-----AAGTTGTCACTGCTTTGATATCTTAAAAACTAAAAATTTTTA
TTTTTATTTAAAGTGTAGGTTTTGATATTTATGACAATTGTCTTTAATCTATATTGTGAG
TCTTGATGTTTAAGACATACACAAAATTGACTTTAATCTATATTATATCAATTTAGAGTT
TAAAACAATTT--TTTAATTTATATTACAAACGAAGCTTAGTATTCGAGATAATTGTTCT
TAATCTATATGATAGTAATCTCTGTAGAATTAAACTTTGATACAATTGCCTTTAAAGGTT
TCAACATATTACATGCAAGGTGAAGTTGCGA
>641_S_Pen_18_W.B.sylvicola
TCTAGATCCTCTGGTCCACTTTTTGCCTCGCCAATCGGTGATCTATACAAATATGTTTAC
TTAGGAAAGTTTTAGGAAATGTTGAGTTTTTAAATTTCCTATAAATAGAAAAACATCCGC
AGTTTAATGATAAGTATTT-TTTAAATACTTTTATGCGTAATAATGAATTCCTACTTCAA
CGTCATCGCTGATTTCTTTTTCCAATCCCTCCCAGAAGACTCCACCGTCGCTGGTTGTGG
CCACATTGGTGAAGATAGTGTTCTTGAAGATAGTTCTCATAGCATTAGGGTTGGTAGCGC
TATTGGTTCCGGGTGCCACGCCGAAGAATCCATTTTCTGGATTTATAGCACGGAGTCTGC
CTTCCCGGTCGAATTTCATCCAGGTGATATCATCTCCCACGCACTCGACTTTGTACCCTG
GTAACGTCGGCTGCATCATGGCTAGGTTGGTCTTGCCGCAAGCACTGGGGAACGCTGCAG
TAATGTAACGCTTTCTACCTTTTGGATTTGTGATAGCCAGTATCTACAAAAGGTAACTGA
TACAGAATCTTAAGCGGCTAATGTACTTGCAAGTGCCAAGTAACGATTGAAATTGATTAT
AAGAGTAATAGTG-----AAGTTGTCACTGCTTTGATATCTTAAAAACTAAAAATTTTTA
TTTTTATTTAAAGTGTAGGTTTTGATATTTATGACAATTGTCTTTAGTCTATATTGTGAG
TCTTGATGTTCAAGACATACACAAAATTGACTTTAATCTATATTATATCAATTTAGAGTT
TAAAACAATTGCTTTTAATTTATATTACAAACGAAGCTTAGTATTCGAGATAATTGTTCT
TAATCTATATGATAGTAATCTCTGTAGAATTAAACTTTGATACAATTGCCTTTAAAGGTT
TCAACATATTACATGCAAGGTGAAGTTGCGA
>64_S_Dem_1_W.B.sylvicola
TCTAGATCCTCTGGTCCACTTTTTGCCTCGCCAATCGGTGATCTATACAAATATGTTTAC
TTAGGAAAGTTTTAGGAAATGTTGAGTTTTTAAATTTCCTATAAATAGAAAAACATCCGC
AGTTTAATGATAAGTATTT-TTTAAATACTTTTATGCGTAATAATGAATTCCTACTTCAA
CGTCATCACTGATTTCTTTTTCTAATCCCTCCCAGAAGACTCCTCCGTCGCTGGTTGTGG
CCACATTGGTGAAGATAGTGTTCTTGAAGATAGTTCTCATAGCATTAGGGTTGGTAGCGC
TATTGGTTCCGGGTGCCACGCCGAAGAATCCATTTTCTGGATTTATAGCACGGAGTCTGC
CTTCCCGGTCGAATTTCATCCAGGTGATATCATCTCCCACGCACTCGACTTTGTACCCTG
GTAACGTCGGCTGCATCATGGCTAGGTTGGTCTTGCCGCAAGCACTGGGGAACGCTGCAG
TAATGTAACGCTTTCTACCTTTTGGATTTGTGATAGCCAGTATCTACAAAAGGTAACTGA
TACAGAATCTTAAGCGGCTAATGTACTTGCAAGTGCCAAGTAACGATTGAAATTGATTAT
AAGAGTAATAGTG-----AAGTTGTCACTGCTTTGATATCTTAAAAACTAAAAATTTTTA
TTTTTATTTAAAGTGTAGGTTTTGATATTTATGACAATTGTCTTTAGTCTATATTGTGAG
TCTTGATGTTCAAGACATACACAAAATTGACTTTAATCTATATTATATCAATTTAGAGTT
TAAAACAATTGCTTTTAATTTATATTACAAACGAAGCTTAGTATTCGAGATAATTGTTCT
TAATCTATATGATAGTAATCTCTGTAGAATTAAACTTTGATACAATTGCCTTTAAAGGTT
TCAACATATTACATGCAAGGTGAAGTTGCGA
>678_S_Pen_19_W.B.incognitus
TCTAGATCCTCTGGTCCACTTTTTGCCTCGCCAATCGGTGATCTATACAAATATGTTTAC
TTAGGAAAGTTTTAGGAAACGTTGAGTTTTTAAATTTCCTATAAATAGAAAAATATCCGC
AGTTTAATGATAAGTATTT-TTTAAATACTTTTATGCGTAATAATGAATTCCTACTTCAA
CGTCATCGCTGATTTCTTTTTCCAATCCCTCCCAGAAGACTCCTCCGTCGCTGGTTGCGG
CCACATTGGTGAAGATAGTGTTCTTGAAGATAGTTCTCATAGCATTAGGGTTGGTAGCGC
TATTGGTTCCGGGTGCCACGCCGAAGAATCCATTTTCTGGATTTATAGCACGGAGTCTGC
CTTCCCGGTCGAATTTCATCCAGGTGATATCATCTCCCACGCACTCGACTTTGTACCCTG
GTAACGTCGGCTGCATCATGGCTAGGTTGGTCTTGCCGCAAGCACTGGGGAACGCTGCAG
TAATGTAACGCTTTCTACCTTTTGGATTTGTGATAGCCAGTATCTACAAAAGGTAACTGA
TACAGAATCTTAAGCGGCTAATGTACTTGCAAGTGCCAAGTAACGATTGAAATTGATTAT
AAGAGTAATAGTG-----AAGTTGTCACTGCTTTGATATCTTAAAAACTAAAAATTTTTA
TTTTTATTTAAAGTGTAGGTTTTGATATTTATGACAATTGTCTTTAATCTATATTGTGAG
TCTTGATGTTCAAGACATACACAAAATTGACTTTAATCTATATTATATCAATTTAGAGTT
TAAAACAATTT--TTTAATTTATATTACAAACGAAGCTTAGTATTCGAGATAATTGTTCT
TAATCTATATGATAGTAATCTCTGTAGAATTAAACTTTGATACAATTGCCTTTAAAGGTT
TCAACATATTACATGCAAGGTGAAGTTGCGA
>679_S_Pen_19_W.B.incognitus
TCTAGATCCTCTGGTCCACTTTTTGCCTCGCCAATCGGTGATCTATACAAATATGTTTAC
TTAGGAAAGTTTTAGGAAACGTTGAGTTTTTAAATTTCCTATAAATAGAAAAATATCCGC
AGTTTAATGATAAGTATTT-TTTAAATACTTTTATGCGTAATAATGAATTCCTACTTCAA
CGTCATCGCTGATTTCTTTTTCCAATCCCTCCCAGAAGACTCCTCCGTCGCTGGTTGTGG
CCACATTGGTGAAGATAGTGTTCTTGAAGATAGTTCTCATAGCATTAGGGTTGGTAGCGC
TATTGGTTCCGGGTGCCACGCCGAAGAATCCATTTTCTGGATTTATAGCACGGAGTCTGC
CTTCCCGGTCGAATTTCATCCAGGTGATATCATCTCCCACGCACTCGACTTTGTACCCTG
GTAACGTCGGCTGCATCATGGCTAGGTTGGTCTTGCCGCAAGCACTGGGGAACGCTGCAG
TAATGTAACGCTTTCTACCTTTTGGATTTGTGATAGCCAGTATCTACAAAAGGTAACTGA
TACAGAATCTTAAGCGGCTAATGTACTTGCAAGTGCCAAGTAACGATTGAAATTGATTAT
AAGAGTAATAGTG-----AAGTTGTCACTGCTTTGATATCTTAAAAACTAAAAATTTTTA
TTTTTATTTAAAGTGTAGGTTTTGATATTTATGACAATTGTCTTTAATCTATATTGTGAG
TCTTGATGTTTAAGACATACGCAAAATTGACTTTAATCTATATTATATCAATTTAGAGTT
TAAAACAATTT--TTTAATTTATATTACAAACGAAGCTTAGTATTCGAGATAATTGTTCT
TAATCTATATGATAGTAATCTCTGTAGAATTAAACTTTGATACAATTGCCTTTAAAGGTT
TCAACATATTACATGCAAGGTGAAGTTGCGA
>67_S_Dem_1_W.B.sylvicola
TCTAGATCCTCTGGTCCACTTTTTGCCTCGCCAATCGGTGATCTATACAAATATGTTTAC
TTAGGAAAGTTTTAGGAAATGTTGAGTTTTTAAATTTCCTATAAATAGAAAAACATCCGC
AGTTTAATGATAAGTATTT-TTTAAATACTTTTATGCGTAATAATGAATTCCTACTTCAA
CGTCATCGCTGATTTCTTTTTCTAATCCCTCCCAGAAGACTCCTCCGTCGCTGGTTGTGG
CCACATTGGTGAAGATAGTGTTCTTGAAGATAGTTCTCATAGCATTAGGGTTGGTAGCGC
TATTGGTTCCGGGTGCCACGCCGAAGAATCCATTTTCTGGATTTATAGCACGGAGTCTGC
CTTCCCGGTCGAATTTCATCCAGGTGATATCATCTCCCACGCACTCGACTTTGTACCCTG
GTAACGTCGGCTGCATCATGGCTAGGTTGGTCTTGCCGCAAGCACTGGGGAACGCTGCAG
TAATGTAACGCTTTCTACCTTTTGGATTTGTGATAGCCAGTATCTACAAAAGGTAACTGA
TACAGAATCTTAAGCGGCTAATGTACTTGCAAGTGCCAAGTAACGATTGAAATTGATTAT
AAGAGTAATAGTG-----AAGTTGTCACTGCTTTGATATCTTAAAAACTAAAAATTTTTA
TTTTTATTTAAAGTGTAGGTTTTGATATTTATGACAATTGTCTTTAATCTATATTGTGAG
TCTTGATGTTCAAGACATACACAAAATTGACTTTAATCTATATTATATCAATTTAGAGTT
TAAAACAATTGCTTTTAATTTATATTAGAAACGAAGCTTAGTATTCGAGATAATTGTTCT
TATTCTATATGATAATAATCTCTGTAGAATTAAACTTTGATACAATTGCCTTTAAAGGTT
TCAACATATTACATGCAAGGTGAAGTTGCGA
>682_S_Pen_19_W.B.bifarius
TCTAGATTCTCTGGTCCACTTTTTGCCTCGCCAATCGGTGATCTATACAAATATGTTTAC
TTAGGGAAGTTTTAGGAAATTTTGAGTTTTTAAATTTCCTATAAATAGAAAAACATCCGC
AGTTTAATGATAAGGATTTT-TTAAATACTTTCATGCGTAATAATGAATTCCTACTTCAA
CGTCATCGCTGATTTCTTTTTCCAATCCCTCCCAGAAGACACCTCCGTCGCTGGTTGCGG
CCACATTGGTGAAGATAGTGTTCTTGAAGATAGTTCTCATAGCATTAGGGTTGGTAGCGC
TATTGGTTCCGGGTGCCACGCCGAAGAATCCATTTTCTGGATTTATAGCACGGAGTCTGC
CTTCCCGGTCGAATTTCATCCAGGTGATATCATCTCCCACGCACTCGACTTTGTACCCTG
GTAACGTCGGCTGCATCATGGCTAGGTTGGTCTTGCCGCAAGCACTGGGGAACGCTGCAG
TAATGTAACGCTTTCTACCTTTTGGATTTGTGATAGCCAGTATCTACAAAAGGTAACTGA
TACAGAATCTTAAGCGACTAATGTACTTGCAAGTGCCAAGTAACGATTGAAATTGATTAT
AAGAGTAATAGTG-----AAGTTGTCACTGTTTTGATATCTTAAAAACTAAAAATTTTTA
TTTTTATTTAAAGTGTAGGTTTTGATGTTTATGACAATTGTCTTTAATCTATATTGTGAG
TCTTGATGTC------ATACACAAAATTGACTTTAATCTATATTATATCAATTTAGAGTT
TAAAACAATTGCTTTTAATTTATATTAGAAACGAAGCTTAGTATTTGAGATAATTGTTCT
TAATCTATATGATAGTAATCTCTGTAAAATTAAACTTTGATACAATTGCCTTTAAAGGTT
TCAACATATTACATGCAAGGTGAAGTTGCGA
>683_S_Pen_19_W.B.incognitus
TCTAGATCCTCTGGTCCACTTTTTGCCTCGCCAATCGGTGATCTATACAAATATGTTTAC
TTAGGAAAGTTTTAGGAAACGTTGAGTTTTTAAATTTCCTATAAATAGAAAAACATCCGC
AGTTTAATGATAAGTATTT-TTTAAATACTTTTATGCGTAATAATGAATTCCTACTTCAA
CGTCATCGCTGATTTCTTTTTCCAATCCCTCCCAGAAGACTCCTCCGTCGCTGGTTGCGG
CCACATTGGTGAAGATAGTGTTCTTGAAGATAGTTCTCATAGCATTAGGGTTGGTAGCGC
TATTGGTTCCGGGTGCCACGCCGAAGAATCCATTTTCTGGATTTATAGCACGGAGTCTGC
CTTCCCGGTCGAATTTCATCCAGGTGATATCATCTCCCACGCACTCGACTTTGTACCCTG
GTAACGTCGGCTGCATCATGGCTAGGTTGGTCTTGCCGCAAGCACTGGGGAACGCTGCAG
TAATGTAACGCTTTCTACCTTTTGGATTTGTGATAGCCAGTATCTACAAAAGGTAACTGA
TACAGAATCTTAAGCGGCTAATGTACTTGCAAGTGCCAAGTAACGATTGAAATTGATTAT
AAGAGTAATAGTG-----AAGTTGTCACTGCTTTGATATCTTAAAAACTAAAAATTTTTA
TTTTTATTTAAAGTGTAGGTTTTGATATTTATGACAATTGTCTTTAATCTATATTGCGAG
TCTTGATGTTCAAGACATACGCAAAATTGACTTTAATCTATATTATATCAATTTAGAGTT
TAAAACAATTT--TTTAATTTATATTACAAACGAAGCTTAGTATTCGAGATAATTGTTCT
TAATCTATATGATAGTAATCTCTGTAGAATTAAACTTTGATACAATTGCCTTTAAAGGTT
TCAACATATTACATGCAAGGTGAAATTGCGA
>684_S_Pen_19_W.B.incognitus
TCTAGATCCTCTGGTCCACTTTTTGCCTCGCCAATCGGTGATCTATACAAATATGTTTAC
TTAGGAAAGTTTTAGGAAACGTTGAGTTTTTAAATTTCCTATAAATAGAAAAACATCCGC
AGTTTAATGATAAGTATTT-TTTAAATACTTTTATGCGTAATAATGAATTCCTACTTCAA
CGTCATCGCTGATTTCTTTTTCCAATCCCTCCCAGAAGACTCCTCCGTCGCTGGTTGTGG
CCACATTGGTGAAGATAGTGTTCTTGAAGATAGTTCTCATAGCATTAGGGTTGGTAGCGC
TATTGGTTCCGGGTGCCACGCCGAAGAATCCATTTTCTGGATTTATAGCACGGAGTCTGC
CTTCCCGGTCGAATTTCATCCAGGTGATATCATCTCCCACGCACTCGACTTTGTACCCTG
GTAACGTCGGCTGCATCATGGCTAGGTTGGTCTTGCCGCAAGCACTGGGGAACGCTGCAG
TAATGTAACGCTTTCTACCTTTTGGATTTGTGATAGCCAGTATCTACAAAAGGTAACTGA
TACAGAATCTTAAGCGGCTAATGTACTTGCAAGTGCCAAGTAACGATTGAAATTGATTAT
AAGAGTAATAGTG-----AAGTTGTCACTGCTTTGATATCTTAAAAACTAAAAATTTTTA
TTTTTATTTAAAGTGTAGGTTTTGATATTTATGACAATTGTCTTTAATCTATATTGTGAG
TCTTGATGTTCAAGACATACACAAAATTGACTTTAATCTATATTATATCAATTTAGAGTT
TAAAACAATT--TTTTAATTTATATTACAAACGAAGCTTAGTATTCGAGATAATTGTTCT
TAATCTATATGATAGTAATCTCTGTAGAATTAAACTTTGATACAATTGCCTTTAAAGGTT
TCAACATATTACATGCAAGGTGAAGTTGCGA
>687_S_Pen_19_W.B.sylvicola
TCTAGATCCTCTGGTCCACTTTTTGCCTCGCCAATCGGTGATCTATACAAATATGTTTAC
TTAGGAAAGTTTTAGGAAATGTTGAGTTTTTAAATTTCCTATAAATAGAAAAACATCCGC
AGTTTAATGATAAGTATTT-TTTAAATACTTTTATGCGTAATAATGAATTCCTACTTCAA
CGTCATCGCTGATTTCTTTTTCCAATCCCTCCCAGAAGACTCCTCCGTCGCTGGTTGTGG
CCACATTGGTGAAGATAGTGTTCTTGAAGATAGTTCTCATAGCATTAGGGTTGGTAGCGC
TATTGGTTCCGGGTGCCACGCCGAAGAATCCATTTTCTGGATTTATAGCACGGAGTCTGC
CTTCCCGGTCGAATTTCATCCAGGTGATATCATCTCCCACGCACTCGACTTTGTACCCTG
GTAACGTCGGCTGCATCATGGCTAGGTTGGTCTTGCCGCAAGCACTGGGGAACGCTGCAG
TAATGTAACGCTTTCTACCTTTTGGATTTGTGATAGCCAGTATCTACAAAAGGTAACTGA
TACAGAATCTTAAGCGGCTAATGTACTTGCAAGTGCCAAGTAACGATTGAAATTGATTAT
AAGAGTAATAGTG-----AAGTTGTCACTGCTTTGATATCTTAAAAACTAAAAATTTTTA
TTTTTATTTAAAGTGTAGGTTTTGATATTTATGACAATTGTCTTTAGTCTATATTGTGAG
TCTTGATGTTCAAGACATACACAAAATTGACTTTAATCTATATTATATCAATTTAGAGTT
TAAAACAATTGCTTTTAATTTATATTACAAACGAAGCTTAGTATTCGAGATAATTGTTCT
TAATCTATATGATAGTAATCTCTGTAGAATTAAACTTTGATACAATTGCCTTTAAAGGTT
TCAACATATTACATGCAAGGTGAAGTTGCGA
>688_S_Pen_19_W.B.incognitus
TCTAGATCCTCTGGTCCACTTTTTGCCTCGCCAATCGGTGATCTGTACAAATATGTTTAC
TTAGGAAAGTTTTAGGAAACGTTGAGTTTTTAAATTTCCTATAAATAGAAAAACATCCGC
AGTTTAATGATAAGTATTT-TTTAAATACTTTTATGCGTAATAATGAATTCCTACTTCAA
CGTCATCGCTGATTTCTTTTTCCAATCCCTCCCAGAAGACTCCTCCGTCGCTGGTTGTGG
CCACATTGGTGAAGATAGTGTTCTTGAAGATAGTTCTCATAGCATTAGGGTTGGTAGCGC
TATTGGTTCCGGGTGCCACGCCGAAGAATCCATTTTCTGGATTTATAGCACGGAGTCTGC
CTTCCCGGTCGAATTTCATCCAGGTGATATCATCTCCCACGCACTCGACTTTGTACCCTG
GTAACGTCGGCTGCATCATGGCTAGGTTGGTCTTGCCGCAAGCACTGGGGAACGCTGCAG
TAATGTAACGCTTTCTACCTTTTGGATTTGTGATAGCCAGTATCTACAAAAGGTAACTGA
TACAGAATCTTAAGCGGCTAATGTACTTGCAAGTGCCAAGTAACGATTGAAATTGATTAT
AAGAGTAATAGTG-----AAGTTGTCACTGCTTTGATATCTTAAAAACTAAAAATTTTTA
TTTTTATTTAAAGTGTAGGTTTTGATATTTATGACAATTGTCTTTAATCTATATTGCGAG
TCTTGATGTTCAAGACATACACAAAATTGACTTAAATCTATATTATATCAATTTAGAGTT
TAAAACAATTGCTTTTAATTTATATTAGAAACGAAGCTTAGTATTCGAGATAATTGTTCT
TAATCTATATGATAGTAATCTCTGTAGAATTAAACTTTGATACAATTGCCTTTAAAGGTT
TCAACATATTACATGCAAGGTGAAATTGCGA
>689_S_Pen_19_W.B.incognitus
TCTAGATCCTCTGGTCCACTTTTTGCCTCGCCAATCGGTGATCTATACAAATATGTTTAC
TTAGGAAAGTTTTAGGAAACGTTGAGTTTTTAAATTTCCTATAAATAGAAAAATATCCGC
AGTTTAATGATAAGTATTT-TTTAAATACTTTTATGCGTAATAATGAATTCCTACTTCAA
CGTCATCGCTGATTTCTTTTTCCAATCCCTCCCAGAAGACTCCTCCGTCGCTGGTTGCGG
CCACATTGGTGAAGATAGTGTTCTTGAAGATAGTTCTCATAGCATTAGGGTTGGTAGCGC
TATTGGTTCCGGGTGCCACGCCGAAGAATCCATTTTCTGGATTTATAGCACGGAGTCTGC
CTTCCCGGTCGAATTTCATCCAGGTGATATCATCTCCCACGCACTCGACTTTGTACCCTG
GTAACGTCGGCTGCATCATGGCTAGGTTGGTCTTGCCGCAAGCACTGGGGAACGCTGCAG
TAATGTAACGCTTTCTACCTTTTGGATTTGTGATAGCCAGTATCTACAAAAGGTAACTGA
TACAGAATCTTAAGCGGCTAATGTACTTGCAAGTGCCAAGTAACGATTGAAATTGATTAT
AAGAGTAATAGTG-----AAGTTGTCACTGCTTTGATATCTTAAAAACTAAAAATTTTTA
TTTTTATTTAAAGTGTAGGTTTTGATATTTATGACAATTGTCTTTAATCTATATTGTGAG
TCTTGATGTTCAAGACATACACAAAATTGACTTTAATCTATATTATATCAATTTAGAGTT
TAAAACAATTGCTTTTAATTTATATTACAAACGAAGCTTAGTATTCGAGATAATTGTTCT
TAATCTATATGATAGTAATCTCTGTAGAATTAAACTTTGATACAATTGCCTTTAAAGGTT
TCAACATATTACATGCAAGGTGAAGTTGCGA
>690_S_Pen_19_W.B.incognitus
TCTAGATCCTCTGGTCCACTTTTTGCCTCGCCAATCGGTGATCTATACAAATATGTTTAC
TTAGGAAAGTTTTAGGAAACGTTGAGTTTTTAAATTTCCTATAAATAGAAAAATATCCGC
AGTTTAATGATAAGTATTT-TTTAAATACTTTTATGCGTAATAATGAATTCCTACTTCAA
CGTCATCGCTGATTTCTTTTTCCAATCCCTCCCAGAAGACTCCTCCGTCGCTGGTTGCGG
CCACATTGGTGAAGATAGTGTTCTTGAAGATAGTTCTCATAGCATTAGGGTTGGTAGCGC
TATTGGTTCCGGGTGCCACGCCGAAGAATCCATTTTCTGGATTTATAGCACGGAGTCTGC
CTTCCCGGTCGAATTTCATCCAGGTGATATCATCTCCCACGCACTCGACTTTGTACCCTG
GTAACGTCGGCTGCATCATGGCTAGGTTGGTCTTGCCGCAAGCACTGGGGAACGCTGCAG
TAATGTAACGCTTTCTACCTTTTGGATTTGTGATAGCCAGTATCTACAAAAGGTAACTGA
TACAGAATCTTAAGCGGCTAATGTACTTGCAAGTGCCAAGTAACGATTGAAATTGATTAT
AAGAGTAATAGTG-----AAGTTGTCACTGCTTTGATATCTTAAAAACTAAAAATTTTTA
TTTTTATTTAAAGTGTAGGTTTTGATATTTATGACAATTGTCTTTAATCTATATTGTGAG
TCTTGATGTTCAAGACATACACAAAATTGACTTTAATCTATATTATATCAATTTAGAGTT
TAAAACAATTT--TTTAATTTATATTACAAACGAAGCTTAGTATTCGAGATAATTGTTCT
TAATCTATATGATAGTAATCTCTGTAGAATTAAACTTTGATACAATTGCCTTTAAAGGTT
TCAACATATTACATGCAAGGTGAAGTTGCGA
>691_S_Pen_19_W.B.incognitus
TCTAGATCCTCTGGTCCACTTTTTGCCTCGCCAATCGGTGATCTATACAAATATGTTTAC
TTAGGAAAGTTTTAGGAAACGTTGAGTTTTTAAATTTCCTATAAATAGAAAAATATCCGC
AGTTTAATGATAAGTATTT-TTTAAATACTTTTATGCGTAATAATGAATTCCTACTTCAA
CGTCATCGCTGATTTCTTTTTCCAATCCCTCCCAGAAGACTCCTCCGTCGCTGGTTGCGG
CCACATTGGTGAAGATAGTGTTCTTGAAGATAGTTCTCATAGCATTAGGGTTGGTAGCGC
TATTGGTTCCGGGTGCCACGCCGAAGAATCCATTTTCTGGATTTATAGCACGGAGTCTGC
CTTCCCGGTCGAATTTCATCCAGGTGATATCATCTCCCACGCACTCGACTTTGTACCCTG
GTAACGTCGGCTGCATCATGGCTAGGTTGGTCTTGCCGCAAGCACTGGGGAACGCTGCAG
TAATGTAACGCTTTCTACCTTTTGGATTTGTGATAGCCAGTATCTACAAAAGGTAACTGA
TACAGAATCTTAAGCGGCTAATGTACTTGCAAGTGCCAAGTAACGATTGAAATTGATTAT
AAGAGTAATAGTG-----AAGTTGTCACTGCTTTGATATCTTAAAAACTAAAAATTTTTA
TTTTTATTTAAAGTGTAGGTTTTGATATTTATGACAATTGTCTTTAATCTATATTGCGAG
TCTTGATGTTTAAGACATACACAAAATTGACTTTAATCTATATTATATCAATTTAGAGTT
TAAAACAATTT--TTTAATTTATATTACAAACGAAGCTTAGTATTCGAGATAATTGTTCT
TAATCTATATGATAGTAATCTCTGTAGAATTAAACTTTGATACAATTGCCTTTAAAGGTT
TCAACATATTACATGCAAGGTGAAGTTGCGA
>699_S_Pen_20_W.B.incognitus
TCTAGATCCTCTGGTCCACTTTTTGCCTCGCCAATCGGTGATCTATACAAATATGTTTAC
TTAGGAAAGTTTTAGGAAACGTTGAGTTTTTAAATTTCCTATAAATAGAAAAACATCCGC
AGTTTAATGATAAGTATTT-TTTAAATACTTTTATGCGTAATAATGAATTCCTACTTCAA
CGTCATCACTGATTTCTTTTTCCAATCCCTCCCAGAAGACTCCTCCGTCGCTGGTTGTGG
CCACATTGGTGAAGATAGTGTTCTTGAAGATAGTTCTCATAGCATTAGGGTTGGTAGCGC
TATTGGTTCCGGGTGCCACGCCGAAGAATCCATTTTCTGGATTTATAGCACGGAGTCTGC
CTTCCCGGTCGAATTTCATCCAGGTGATATCATCTCCCACGCACTCGACTTTGTACCCTG
GTAACGTCGGCTGCATCATGGCTAGGTTGGTCTTGCCGCAAGCACTGGGGAACGCTGCAG
TAATGTAACGCTTTCTACCTTTTGGATTTGTGATAGCCAGTATCTACAAAAGGTAACTGA
TACAGAATCTTAAGCGGCTAATGTACTTGCAAGTGCCAAGTAACGATTGAAATTGATTAT
AAGAGTAATAGTG-----AAGTTGTCACTGCTTTGATATCTTAAAAACTAAAAATTTTTA
TTTTTATTTAAAGTGTAGGTTTTGATATTTATGACAATTGTCTTTAATCTATATTGTGAG
TCTTGATGTTCAAGACATACACAAAATTGACTTTAATCTATATTATATCAATTTAGAGTT
TAAAACAATTT--TTTAATTTATATTACAAACGAAGCTTAGTATTCGAGATAATTGTTCT
TAATCTATATGATAGTAATCTCTGTAGAATTAAACTTTGATACAATTGCCTTTAAAGGTT
TCAACATATTACATGCAAGGTGAAGTTGCGA
>69_S_Dem_1_W.B.sylvicola
TCTAGATCCTCTGGTCCACTTTTTGCCTCGCCAATCGGTGATCTATACAAATATGTTTAC
TTAGGAAAGTTTTAGGAAATGTTGAGTTTTTAAATTTCCTATAAATAGAAAAACATCCGC
AGTTTAATGATAAGTATTT-TTTAAATACTTTTATGCGTAATAATGAATTCCTACTTCAA
CGTCATCGCTGATTTCTTTTTCCAATCCCTCCCAGAAGACTCCTCCGTCGCTGGTTGTGG
CCACATTGGTGAAGATAGTGTTCTTGAAGATAGTTCTCATAGCATTAGGGTTGGTAGCGC
TATTGGTTCCGGGTGCCACGCCGAAGAATCCATTTTCTGGATTTATAGCACGGAGTCTGC
CTTCCCGGTCGAATTTCATCCAGGTGATATCATCTCCCACGCACTCGACTTTGTACCCTG
GTAACGTCGGCTGCATCATGGCTAGGTTGGTCTTGCCGCAAGCACTGGGGAACGCTGCAG
TAATGTAACGCTTTCTACCTTTTGGATTTGTGATAGCCAGTATCTACAAAAGGTAACTGA
TACAGAATCTTAAGCGGCTAATGTACTTGCAAGTGCCAAGTAACGATTGAAATTGATTAT
AAGAGTAATAGTG-----AAGTTGTCACTGCTTTGATATCTTAAAAACTAAAAATTTTTA
TTTTTATTTAAAGTGTAGGTTTTGATATTTATGACAATTGTCTTTAATCTATATTGTGAG
TCTTGATGTTCAAGACATACACAAAATTGACTTTAATCTATATTATATCAATTTAGAGTT
TAAAACAATTGCTTTTAATTTATATTAGAAACGAAGCTTAGTATTCGAGATAATTGTTCT
TAATCTATATGATAGTAATCTCTGTAGAATTAAACTTTGATACAATTGCCTTTAAAGGTT
TCAACATATTACATGCAAGGTGAAGTTGCGA
>702_S_Pen_20_W.B.incognitus
TCTAGATCCTCTGGTCCACTTTTTGCCTCGCCAATCGGTGATCTATACAAATATGTTTAC
TTAGGAAAGTTTTAGGAAACGTTGAGTTTTTAAATTTCCTATAAATAGAAAAACATCCGC
AGTTTAATGATAAGTATTT-TTTAAATACTTTTATGCGTAATAATGAATTCCTACTTCAA
CGTCATCACTGATTTCTTTTTCCAATCCCTCCCAGAAGACTCCTCCGTCGCTGGTTGCGG
CCACATTGGTGAAGATAGTGTTCTTGAAGATAGTTCTCATAGCATTAGGGTTGGTAGCGC
TATTGGTTCCGGGTGCCACGCCGAAGAATCCATTTTCTGGATTTATAGCACGGAGTCTGC
CTTCCCGGTCGAATTTCATCCAGGTGATATCATCTCCCACGCACTCGACTTTGTACCCTG
GTAACGTCGGCTGCATCATGGCTAGGTTGGTCTTGCCGCAAGCACTGGGGAACGCTGCAG
TAATGTAACGCTTTCTACCTTTTGGATTTGTGATAGCCAGTATCTACAAAAGGTAACTGA
TACAGAATCTTAAGCGGCTAATGTACTTGCAAGTGCCAAGTAACGATTGAAATTGATTAT
AAGAGTAATAGTG-----AAGTTGTCACTGCTTTGATATCTTAAAAACTAAAAATTTTTA
TTTTTATTTAAAGTGTAGGTTTTGATATTTATGACAATTGTCTTTAATCTATATTGTGAG
TCTTGATGTTTAAGACATACACAAAATTGACTTTAATCTATATTATATCAATTTAGAGTT
TAAAACAATTT--TTTAATTTATATTACAAACGAAGCTTAGTATTCGAAATAATTGTTCT
TAATCTATATGATAGTAATCTCTGTAGAATTAAACTTTGATACAATTGCCTTTAAAGGTT
TCAACATATTACATGCAAGGTGAAGTTGCGA
>709_S_Pen_20_W.B.incognitus
TCTAGATCCTCTGGTCCACTTTTTGCCTCGCCAATCGGTGATCTATACAAATATGTTTAC
TTAGGAAAGTTTTAGGAAACGTTGAGTTTTTAAATTTCCTATAAATAGAAAAATATCCGC
AGTTTAATGATAAGTATTT-TTTAAATACTTTTATGCGTAATAATGAATTCCTACTTCAA
CGTCATCGCTGATTTCTTTTTCCAATCCCTCCCAGAAGACTCCTCCGTCGCTGGTTGCGG
CCACATTGGTGAAGATAGTGTTCTTGAAGATAGTTCTCATAGCATTAGGGTTGGTAGCGC
TATTGGTTCCGGGTGCCACGCCGAAGAATCCATTTTCTGGATTTATAGCACGGAGTCTGC
CTTCCCGGTCGAATTTCATCCAGGTGATATCATCTCCCACGCACTCGACTTTGTACCCTG
GTAACGTCGGCTGCATCATGGCTAGGTTGGTCTTGCCGCAAGCACTGGGGAACGCTGCAG
TAATGTAACGCTTTCTACCTTTTGGATTTGTGATAGCCAGTATCTACAAAAGGTAACTGA
TACAGAATCTTAAGCGGCTAATGTACTTGCAAGTGCCAAGTAACGATTGAAATTGATTAT
AAGAGTAATAGTG-----AAGTTGTCACTGCTTTGATATCTTAAAAACTAAAAATTTTTA
TTTTTATTTAAAGTGTAGGTTTTGATATTTATGACAATTGTCTTTAATCTATATTGTGAG
TCTTGATGTTCAAGACATACACAAAATTGACTTTAATCTATATTATATCAATTTAGAGTT
TAAAACAATTT--TTTAATTTATATTACAAACGAAGCTTAGTATTCGAGATAATTGTTCT
TAATCTATATGATAGTAATCTCTGTAGAATTAAACTTTGATACAATTGCCTTTAAAGGTT
TCAACATATTACATGCAAGGTGAAGTTGCGA
>70_S_Dem_1_W.B.sylvicola
TCTAGATCCTCTGGTCCACTTTTTGCCTCGCCAATCGGTGATCTATACAAATATGTTTAC
TTAGGAAAGTTTTAGGAAATGTTGAGTTTTTAAATTTCCTATAAATAGAAAAACATCCGC
AGTTTAATGATAAGTATTT-TTTAAATACTTTTATGCGTAATAATGAATTCCTACTTCAA
CGTCATCGCTGATTTCTTTTTCCAATCCCTCCCAGAAGACTCCTCCGTCGCTGGTTGTGG
CCACATTGGTGAAGATAGTGTTCTTGAAGATAGTTCTCATAGCATTAGGGTTGGTAGCGC
TATTGGTTCCGGGTGCCACGCCGAAGAATCCATTTTCTGGATTTATAGCACGGAGTCTGC
CTTCCCGGTCGAATTTCATCCAGGTGATATCATCTCCCACGCACTCGACTTTGTACCCTG
GTAACGTCGGCTGCATCATGGCTAGGTTGGTCTTGCCGCAAGCACTGGGGAACGCTGCAG
TAATGTAACGCTTTCTACCTTTTGGATTTGTGATAGCCAGTATCTACAAAAGGTAACTGA
TACAGAATCTTAAGCGGCTAATGTACTTGCAAGTGCCAAGTAACGATTGAAATTGATTAT
AAGAGTAATAGTG-----AAGTTGTCACTGCTTTGATATCTTAAAAACTAAAAATTTTTA
TTTTTATTTAAAGTGTAGGTTTTGATATTTATGACAATTGTCTTTAGTCTATATTGTGAG
TCTTGATGTTCAAGACATACACAAAATTGACTTTAATCTATATTATATCAATTTAGAGTT
TAAAACAATTGCTTTTAATTTATATTACAAACGAAGCTTAGTATTCGAGATAATTGTTCT
TAATCTATATGATAGTAATCTCTGTAGAATTAAACTTTGATACAATTGCCTTTAAAGGTT
TCAACATATTACATGCAAGGTGAAGTTGCGA
>719_S_Qua_21_W.B.bifarius
TCTAGATTCTCTGGTCCACTTTTTGCCTCGCCAATCGGTGATCTATACAAATATGTTTAC
TTAGGGAAGTTTTAGGAAATTTTGAGTTTTTAAATTTCCTATAAATAGAAAAACATCCGC
AGTTTAATGATAAGGATTTT-TTAAATACTTTCATGCGTAATAATGAATTCCTACTTCAA
CGTCATCGCTGATTTCTTTTTCCAATCCCTCCCAGAAGACTCCTCCGTCGCTGGTTGCGG
CCACATTGGTGAAGATAGTGTTCTTGAAGATAGTTCTCATAGCATTAGGGTTGGTAGCGC
TATTGGTTCCGGGTGCCACGCCGAAGAATCCATTTTCTGGATTTATAGCACGGAGTCTGC
CTTCCCGGTCGAATTTCATCCAGGTGATATCATCTCCCACGCACTCGACTTTGTACCCTG
GTAACGTCGGCTGCATCATGGCTAGGTTGGTCTTGCCGCAAGCACTGGGGAATGCTGCAG
TAATGTAACGCTTTCTACCTTTTGGATTTGTGATAGCCAGTATCTACAAAAGGTAACTGA
TACAGAATCTTAAGCGACTAATGTACTTGCAAGTGCCAAGTAACGATTGAAATTGATTAT
AAGAGTAATAGTG-----AAGTTGTCACTGCTTTGATATCTTAAAAACTAAAAATTTTTA
TTTTTATTTAAAGTGTAGGTTTTGATGTTTATGACAATTGTCTTTAATCTATATTGTGAG
TCTTGATGTTCAAGACATACACAAAATTGACTTTAATCTATATTATATCAATTTAGAGTT
TAAAACAATTGCTTTTAATTTATACTAGAAACGAAGCTTAGTATTTGAGATAATTGTTCT
TAATCTATATGATAGTAATCTTTGTAAAATTAAACTTTGATACAATTGCCTTTAAAGGTT
TCAACATATTACATGCAAGGTGAAGTTGCGA
>721_S_Qua_21_W.B.bifarius
TCTAGATTCTCTGGTCCACTTTTTGCCTCGCCAATCGGTGATCTATACAAATATGTTTAC
TTAGGGAAGTTTTAGGAAATTTTGAGTTTTTAAATTTCCTATAAATAGAAAAACATCCGC
AGTTTAATGATAAGGATTTT-TTAAATACTTTTATGCGTAATAATGAATTCCTACTTCAA
CGTCATCACTGATTTCTTTTTCTAATCCCTCCCAGAAGACTCCTCCGTCGCTGGTTGTGG
CCACATTGGTGAAGATAGTGTTCTTGAAGATAGTTCTCATAGCATTAGGGTTGGTAGCGC
TATTGGTTCCGGGTGCCACGCCGAAGAATCCATTTTCTGGATTTATAGCACGGAGTCTGC
CTTCCCGGTCGAATTTCATCCAGGTGATATCATCTCCCACGCACTCGACTTTGTACCCTG
GTAACGTCGGCTGCATCATGGCTAGGTTGGTCTTGCCGCAAGCACTGGGGAATGCTGCAG
TAATGTAACGCTTTCTACCTTTTGGATTTGTGATAGCCAGTATCTACAAAAGGTAACTGA
TACAGAATCTTAAGCGACTAATGTACTTGCAAGTGCCAAGTAACGATTGAAATTGATTAT
AAGAGTAATAGTG-----AAGTTGTCACTGTTTTGATATCTTAAAAACTAAAAATTTTTA
TTTTTATTTAAAGTGTAGGTTTTGATGTTTATGACAATTGTCTTTAATCTATATTGTGAG
TCTTGATGTTCAAGACATACATAAAATTGACTTTAATCTATATTATATCAATTTAGAGTT
TAAAACAATTGCTTTTAATTTATACTAGAAACGAAGCTTAGTATTTGAGATAATTGTTCT
TAATCTATATGATAGTAATCTTTGTAAAATTAAACTTTGATACAATTGCCTTTAAAGGTT
TCAACATATTACATGCAAGGTGAAGTTGCGA
>723_S_Qua_21_W.B.bifarius
TCTAGATTCTCTGGTCCACTTTTTGCCTCGCCAATCGGTGATCTATACAAATATGTTTAC
TTAGGGAAGTTTTAGGAAATTTTGAGTTTTTAAATTTCCTATAAATAGAAAAACATCCGC
AGTTTAATGATAAGGATTTT-TTAAATACTTTCATGCGTAATAATGAATTCCTACTTCAA
CGTCATCGCTGATTTCTTTTTCCAATCCCTCCCAGAAGACTCCTCCGTCGCTGGTTGCAG
CCACATTGGTGAAGATAGTGTTCTTGAAGATAGTTCTCATAGCATTAGGGTTGGTAGCGC
TATTGGTTCCGGGTGCCACGCCGAAGAATCCATTTTCTGGATTTATAGCACGGAGTCTGC
CTTCCCGGTCGAATTTCATCCAGGTGATATCATCTCCCACGCACTCGACTTTGTACCCTG
GTAACGTCGGCTGCATCATGGCTAGGTTGGTCTTGCCGCAAGCACTGGGGAATGCTGCAG
TAATGTAACGCTTTCTACCTTTTGGATTTGTGATAGCCAGTATCTACAAAAGGTAACTGA
TACAGAATCTTAAGCGACTAATGTACTTGCAAGTGCCAAGTAACGATTGAAATTGATTAT
AAGAGTAATAGTG-----AAGTTGTCACTGCTTTGATATCTTAAAAACTAAAAATTTTTA
TTTTTATTTAAAGTGTAGGTTTTGATGTTTATGACAATTGTCTTTAATCTATATTGTGAG
TCTTGATGTC------ATACACAAAATTGACTTTAATCTATATTATATCAATTTAGAGTT
TAAAACAATTGCTTTTAATTTATATTAGAAACGAAGCTTAGTATTTGAGATAATTGTTCT
TAATCTATATGATAGTAATCTCTGTAAAATTAAACTTTGATACAATTGCCTTTAAAGGTT
TCAACATATTACATGCAAGGTGAAGTTGCGA
>727_S_Qua_21_W.B.incognitus
TCTAGATCCTCTGGTCCACTTTTTGCCTCGCCAATCGGTGATCTGTACAAATATGTTTAC
TTAGGAAAGTTTTAGGAAACGTTGAGTTTTTAAATTTCCTATAAATAGAAAAACATCCGC
AGTTTAATGATAAGTATTT-TTTAAATACTTTTATGCGTAATAATGAATTCCTACTTCAA
CGTCATCGCTGATTTCTTTTTCCAATCCCTCCCAGAAGACTCCTCCGTCGCTGGTTGTGG
CCACATTGGTGAAGATAGTGTTCTTGAAGATAGTTCTCATAGCATTAGGGTTGGTAGCGC
TATTGGTTCCGGGTGCCACGCCGAAGAATCCATTTTCTGGATTTATAGCACGGAGTCTGC
CTTCCCGGTCGAATTTCATCCAGGTGATATCATCTCCCACGCACTCGACTTTGTACCCTG
GTAACGTCGGCTGCATCATGGCTAGGTTGGTCTTGCCGCAAGCACTGGGGAACGCTGCAG
TAATGTAACGCTTTCTACCTTTTGGATTTGTGATAGCCAGTATCTACAAAAGGTAACTGA
TACAGAATCTTAAGCGGCTAATGTACTTGCAAGTGCCAAGTAACGATTGAAATTGATTAT
AAGAGTAATAGTG-----AAGTTGTCACTGCTTTGATATCTTAAAAACTAAAAATTTTTA
TTTTTATTTAAAGTGTAGGTTTTGATATTTATGACAATTGTCTTTAATCTATATTGCGAG
TCTTGATGTTCAAGACATACACAAAATTGACTTAAATCTATATTATATCAATTTAGAGTT
TAAAACAATTT--TTTAATTTATATTACAAACGAAGCTTAGTATTCGAGATAATTGTTCT
TAATCTATATGATAGTAATCTCTGTAGAATTAAACTTTGATACAATTGCCTTTAAAGGTT
TCAACATATTACATGCAAGGTGAAATTGCGA
>72_S_Bor_2_W.B.sylvicola
TCTAGATCCTCTGGTCCACTTTTTGCCTCGCCAATCGGTGATCTATACAAATATGTTTAC
TTAGGAAAGTTTTAGGAAATGTTGAGTTTTTAAATTTCCTATAAATAGAAAAACATCCGC
AGTTTAATGATAAGTATTT-TTTAAATACTTTTATGCGTAATAATGAATTCCTACTTCAA
CGTCATCGCTGATTTCTTTTTCCAATCCCTCCCAGAAGACTCCTCCGTCGCTGGTTGTGG
CCACATTGGTGAAGATAGTGTTCTTGAAGATAGTTCTCATAGCATTAGGGTTGGTAGCGC
TATTGGTTCCGGGTGCCACGCCGAAGAATCCATTTTCTGGATTTATAGCACGGAGTCTGC
CTTCCCGGTCGAATTTCATCCAGGTGATATCATCTCCCACGCACTCGACTTTGTACCCTG
GTAACGTCGGCTGCATCATGGCTAGGTTGGTCTTGCCGCAAGCACTGGGGAACGCTGCAG
TAATGTAACGCTTTCTACCTTTTGGATTTGTGATAGCCAGTATCTACAAAAGGTAACTGA
TACAGAATCTTAAGCGGCTAATGTACTTGCAAGTGCCAAGTAACGATTGAAATTGATTAT
AAGAGTAATAGTG-----AAGTTGTCACTGCTTTGATATCTTAAAAACTAAAAATTTTTA
TTTTTATTTAAAGTGTAGGTTTTGATATTTATGACAATTGTCTTTAATCTATATTGTGAG
TCTTGATGTTCAAGACATACACAAAATTGACTTTAATCTATATTATATCAATTTAGAGTT
TAAAACAATTGCTTTTAATTTATATTAGAAACGAAGCTTAGTATTCGAGATAATTGTTCT
TAATCTATATGATAGTAATCTCTGTAGAATTAAACTTTGATACAATTGCCTTTAAAGGTT
TCAACATATTACATGCAAGGTGAAGTTGCGA
>730_S_Qua_21_W.B.bifarius
TCTAGATTCTCTGGTCCACTTTTTGCCTCGCCAATCGGTGATCTATACAAATATGTTTAC
TTAGGGAAGTTTTAGGAAATTTTGAGTTTTTAAATTTCCTATAAATAGAAAAACATCCGC
AGTTTAATGATAAGGATTTTTTTAAATACTTTCATGCGTAATAATGAATTCCTACTTCAA
CGTCATCGCTGATTTCTTTTTCCAATCCCTCCCAGAAGACTCCTCCGTCGCTGGTTGCAG
CCACATTGGTGAAGATAGTGTTCTTGAAGATAGTTCTCATAGCATTAGGGTTGGTAGCGC
TATTGGTTCCGGGTGCCACGCCGAAGAATCCATTTTCTGGATTTATAGCACGGAGTCTGC
CTTCCCGGTCGAATTTCATCCAGGTGATATCATCTCCCACGCACTCGACTTTGTACCCTG
GTAACGTCGGCTGCATCATGGCTAGGTTGGTCTTGCCGCAAGCACTGGGGAATGCTGCAG
TAATGTAACGCTTTCTACCTTTTGGATTTGTGATAGCCAGTATCTACAAAAGGTAACTGA
TACAGAATCTTAAGCGACTAATGTACTTGCAAGTGCCAAGTAACGATTGAAATTGATTAT
AAGAGTAATAGTG-----AAGTTGTCACTGTTTTGATATCTTAAAAACTAAAAATTTTTA
TTTTTATTTAAAGTGTAGGTTTTGATGTTTATGACAATTGTCTTTAATCTATATTGTGAG
TCTTGATGTTCAAGACATACACAAAATTGACTTTAATCTATATTATATCAATTTAGAGTT
TAAAACAATTGCTTTTAATTTATACTAGAAACGAAGCTTAGTATTTAAGATAATTGTTCT
TAATCTATATGATAGTAATCTTTGTAAAATTAAACTTTGATACAATTGCCTTTAAAGGTT
TCAGCATATTACATGCAAGGTGAAGTTGCGA
>733_S_Qua_21_W.B.bifarius
TCTAGATTCTCTGGTCCACTTTTTGCCTCGCCAATCGGTGATCTATACAAATATGTTTAC
TTAGGGAAGTTTTAGGAAATTTTGAGTTTTTAAATTTCCTATAAATAGAAAAACATCCGC
AGTTTAATGATAAGGATTTT-TTAAATACTTTCATGCGTAATAATGAATTCCTACTTCAA
CGTCATCGCTGATTTCTTTTTCCAATCCCTCCCAGAAGACTCCTCCGTCGCTGGTTGCGG
CCACATTGGTGAAGATAGTGTTCTTGAAGATAGTTCTCATAGCATTAGGGTTGGTAGCGC
TATTGGTTCCGGGTGCCACGCCGAAGAATCCATTTTCTGGATTTATAGCACGGAGTCTGC
CTTCCCGGTCGAATTTCATCCAGGTGATATCATCTCCCACGCACTCGACTTTGTACCCTG
GTAACGTCGGCTGCATCATGGCTAGGTTGGTCTTGCCGCAAGCACTGGGGAATGCTGCAG
TAATGTAACGCTTTCTACCTTTTGGATTTGTGATAGCCAGTATCTACAAAAGGTAACTGA
TACAGAATCTTAAGCGACTAATGTACTTGCAAGTGCCAAGTAACGATTGAAATTGATTAT
AAGAGTAATAGTG-----AAGTTGTCACTGCTTTGATATCTTAAAAACTAAAAATTTTTA
TTTTTATTTAAAGTGTAGGTTTTGATGTTTATGACAATTGTCTTTAATCTATATTGTGAG
TCTTGATGTTCAAGACATACACAAAATTGACTTTAATCTATATTATATCAATTTAGAGTT
TAAAACAATTGCTTTTAATTTATATTAGAAACGAAGCTTAGTATTTGAGATAATTGTTCT
TAATCTATATGATAGTAATCTCTGTAAAATTAAACTTTGATACAATTGCCTTTAAAGGTT
TCAACATATTACATGCAAGGTGAAGTTGCGA
>739_S_Qua_21_W.B.incognitus
TCTAGATCCTCTGGTCCACTTTTTGCCTCGCCAATCGGTGATCTATACAAATATGTTTAC
TTAGGAAAGTTTTAGGAAACGTTGAGTTTTTAAATTTCCTATAAATAGAAAAATATCCGC
AGTTTAATGATAAGTATTT-TTTAAATACTTTTATGCGTAATAATGAATTCCTACTTCAA
CGTCATCGCTGATTTCTTTTTCCAATCCCTCCCAGAAGACTCCTCCGTCGCTGGTTGTGG
CCACATTGGTGAAGATAGTGTTCTTGAAGATAGTTCTCATAGCATTAGGGTTGGTAGCGC
TATTGGTTCCGGGTGCCACGCCGAAGAATCCATTTTCTGGATTTATAGCACGGAGTCTGC
CTTCCCGGTCGAATTTCATCCAGGTGATATCATCTCCCACGCACTCGACTTTGTACCCTG
GTAACGTCGGCTGCATCATGGCTAGGTTGGTCTTGCCGCAAGCACTGGGGAACGCTGCAG
TAATGTAACGCTTTCTACCTTTTGGATTTGTGATAGCCAGTATCTACAAAAGGTAACTGA
TACAGAATCTTAAGCGGCTAATGTACTTGCAAGTGCCAAGTAACGATTGAAATTGATTAT
AAGAGTAATAGTG-----AAGTTGTCACTGCTTTGATATCTTAAAAACTAAAAATTTTTA
TTTTTATTTAAAGTGTAGGTTTTGATATTTATGACAATTGTCTTTAATCTATATTGTGAG
TCTTGATGTTTAAGACATACGCAAAATTGACTTTAATCTATATTATATCAATTTAGAGTT
TAAAACAATTT--TTTAATTTATATTACAAACGAAGCTTAGTATTCGAGATAATTGTTCT
TAATCTATATGATAGTAATCTCTGTAGAATTAAACTTTGATACAATTGCCTTTAAAGGTT
TCAACATATTACATGCAAGGTGAAGTTGCGA
>73_S_Bor_2_W.B.sylvicola
TCTAGATCCTCTGGTCCACTTTTTGCCTCGCCAATCGGTGATCTATACAAATATGTTTAC
TTAGGAAAGTTTTAGGAAATGTTGAGTTTTTAAATTTCCTATAAATAGAAAAACATCCGC
AGTTTAATGATAAGTATTT-TTTAAATACTTTTATGCGTAATAATGAATTCCTACTTCAA
CGTCATCACTGATTTCTTTTTCTAATCCCTCCCAGAAGACTCCTCCGTCGCTGGTTGTGG
CCACATTGGTGAAGATAGTGTTCTTGAAGATAGTTCTCATAGCATTAGGGTTGGTAGCGC
TATTGGTTCCGGGTGCCACGCCGAAGAATCCATTTTCTGGATTTATAGCACGGAGTCTGC
CTTCCCGGTCGAATTTCATCCAGGTGATATCATCTCCCACGCACTCGACTTTGTACCCTG
GTAACGTCGGCTGCATCATGGCTAGGTTGGTCTTGCCGCAAGCACTGGGGAACGCTGCAG
TAATGTAACGCTTTCTACCTTTTGGATTTGTGATAGCCAGTATCTACAAAAGGTAACTGA
TACAGAATCTTAAGCGGCTAATGTACTTGCAAGTGCCAAGTAACGATTGAAATTGATTAT
AAGAGTAATAGTG-----AAGTTGTCACTGCTTTGATATCTTAAAAACTAAAAATTTTTA
TTTTTATTTAAAGTGTAGGTTTTGATATTTATGACAATTGTCTTTAGTCTATATTGTGAG
TCTTGATGTTCAAGACATACACAAAATTGACTTTAATCTATATTATATCAATTTAGAGTT
TAAAACAATTGCTTTTAATTTATATTAGAAACGAAGCTTAGTATTCGAGATAATTGTTCT
TAATCTATATGATAGTAATCTCTGTAGAATTAAACTTTGATACAATTGCCTTTAAAGGTT
TCAACATATTACATGCAAGGTGAAGTTGCGA
>740_S_Qua_21_W.B.sylvicola
TCTAGATCCTCTGGTCCACTTTTTGCCTCGCCAATCGGTGATCTATACAAATATGTTTAC
TTAGGAAAGTTTTAGGAAATGTTGAGTTTTTAAATTTCCTATAAATAGAAAAACATCCGC
AGTTTAATGATAAGTATTT-TTTAAATACTTTTATGCGTAATAATGAATTCCTACTTCAA
CGTCATCGCTGATTTCTTTTTCTAATCCCTCCCAGAAGACTCCTCCGTCGCTGGTTGTGG
CCACATTGGTGAAGATAGTGTTCTTGAAGATAGTTCTCATAGCATTAGGGTTGGTAGCGC
TATTGGTTCCGGGTGCCACGCCGAAGAATCCATTTTCTGGATTTATAGCACGGAGTCTGC
CTTCCCGGTCGAATTTCATCCAGGTGATATCATCTCCCACGCACTCGACTTTGTACCCTG
GTAACGTCGGCTGCATCATGGCTAGGTTGGTCTTGCCGCAAGCACTGGGGAACGCTGCAG
TAATGTAACGCTTTCTACCTTTTGGATTTGTGATAGCCAGTATCTACAAAAGGTAACTGA
TACAGAATCTTAAGCGGCTAATGTACTTGCAAGTGCCAAGTAACGATTGAAATTGATTAT
AAGAGTAATAGTG-----AAGTTGTCACTGCTTTGATATCTTAAAAACTAAAAATTTTTA
TTTTTATTTAAAGTGTAGGTTTTGATATTTATGACAATTGTCTTTAATCTATATTGTGAG
TCTTGATGTTCAAGACATACACAAAATTGACTTTAATCTATATTATATCAATTTAGAGTT
TAAAACAATTGCTTTTAATTTATATTAGAAACGAAGCTTAGTATTCGAGATAATTGTTCT
TAATCTATATGATAGTAATCTCTGTAGAATTAAACTTTGATACAATTGCCTTTAAAGGTT
TCAACATATTACATGCAAGGTGAAGTTGCGA
>742_S_Qua_21_W.B.bifarius
TCTAGATTCTCTGGTCCACTTTTTGCCTCGCCAATCGGTGATCTATACAAATATGTTTAC
TTAGGGAAGTTTTAGGAAATTTTGAGTTTTTAAATTTCCTATAAATAGAAAAACATCCGC
AGTTTAATGATAAGGATTTT-TTAAATACTTTTATGCGTAATAATGAATTCCTACTTCAA
CGTCATCACTGATTTCTTTTTCTAATCCCTCCCAGAAGACTCCTCCGTCGCTGGTTGTGG
CCACATTGGTGAAGATAGTGTTCTTGAAGATAGTTCTCATAGCATTAGGGTTGGTAGCGC
TATTGGTTCCGGGTGCCACGCCGAAGAATCCATTTTCTGGATTTATAGCACGGAGTCTGC
CTTCCCGGTCGAATTTCATCCAGGTGATATCATCTCCCACGCACTCGACTTTGTACCCTG
GTAACGTCGGCTGCATCATGGCTAGGTTGGTCTTGCCGCAAGCACTGGGGAACGCTGCAG
TAATGTAACGCTTTCTACCTTTTGGATTTGTGATAGCCAGTATCTACAAAAGGTAACTGA
TACAGAATCTTAAGCGACTAATGTACTTGCAAGTGCCAAGTAACGATTGAAATTGATTAT
AAGAGTAATAGTG-----AAGTTGTCACTGTTTTGATATCTTAAAAACTAAAAATTTTTA
TTTTTATTTAAAGTGTAGGTTTTGATGTTTATGACAATTGTCTTTAATCTATATTGTGAG
TCTTGATGTC------ATACACAAAATTGACTTTAATCTATATTATATCAATTTAGAGTT
TAAAACAATTGCTTTTAATTTATACTAGAAACGAAGCTTAGTATTTGAGATAATTGTTCT
TAATCTATATGATAGTAATCTTTGTAAAATTAAACTTTGATACAACTGCCTTTAAAGGTT
TCAACATATTACATGCAAGGTGAAGTTGCGA
>743_S_Qua_21_W.B.sylvicola
TCTAGATCCTCTGGTCCACTTTTTGCCTCGCCAATCGGTGATCTATACAAATATGTTTAC
TTAGGAAAGTTTTAGGAAATGTTGAGTTTTTAAATTTCCTATAAATAGAAAAACATCCGC
AGTTTAATGATAAGTATTT-TTTAAATACTTTTATGCGTAATAATGAATTCCTACTTCAA
CGTCATCGCTGATTTCTTTTTCCAATCCCTCCCAGAAGACTCCTCCGTCGCTGGTTGTGG
CCACATTGGTGAAGATAGTGTTCTTGAAGATAGTTCTCATAGCATTAGGGTTGGTAGCGC
TATTGGTTCCGGGTGCCACGCCGAAGAATCCATTTTCTGGATTTATAGCACGGAGTCTGC
CTTCCCGGTCGAATTTCATCCAGGTGATATCATCTCCCACGCACTCGACTTTGTACCCTG
GTAACGTCGGCTGCATCATGGCTAGGTTGGTCTTGCCGCAAGCACTGGGGAACGCTGCAG
TAATGTAACGCTTTCTACCTTTTGGATTTGTGATAGCCAGTATCTACAAAAGGTAACTGA
TACAGAATCTTAAGCGGCTAATGTACTTGCAAGTGCCAAGTAACGATTGAAATTGATTAT
AAGAGTAATAGTG-----AAGTTGTCACTGCTTTGATATCTTAAAAACTAAAAATTTTTA
TTTTTATTTAAAGTGTAGGTTTTGATATTTATGACAATTGTCTTTAGTCTATATTGTGAG
TCTTGATGTTCAAGACATACACAAAATTGACTTTAATCTATATTATATCAATTTAGAGTT
TAAAACAATTGCTTTTAATTTATATTACAAACGAAGCTTAGTATTCGAGATAATTGTTCT
TAATCTATATGATAGTAATCTCTGTAGAATTAAACTTTGATACAATTGCCTTTAAAGGTT
TCAACATATTACATGCAAGGTGAAGTTGCGA
>74_S_Bor_2_W.B.sylvicola
TCTAGATCCTCTGGTCCACTTTTTGCCTCGCCAATCGGTGATCTATACAAATATGTTTAC
TTAGGAAAGTTTTAGGAAATGTTGAGTTTTTAAATTTCCTATAAATAGAAAAACATCCGC
AGTTTAATGATAAGTATTT-TTTAAATACTTTTATGCGTAATAATGAATTCCTACTTCAA
CGTCATCACTGATTTCTTTTTCTAATCCCTCCCAGAAGACTCCTCCGTCGCTGGTTGTGG
CCACATTGGTGAAGATAGTGTTCTTGAAGATAGTTCTCATAGCATTAGGGTTGGTAGCGC
TATTGGTTCCGGGTGCCACGCCGAAGAATCCATTTTCTGGATTTATAGCACGGAGTCTGC
CTTCCCGGTCGAATTTCATCCAGGTGATATCATCTCCCACGCACTCGACTTTGTACCCTG
GTAACGTCGGCTGCATCATGGCTAGGTTGGTCTTGCCGCAAGCACTGGGGAACGCTGCAG
TAATGTAACGCTTTCTACCTTTTGGATTTGTGATAGCCAGTATCTACAAAAGGTAACTGA
TACAGAATCTTAAGCGGCTAATGTACTTGCAAGTGCCAAGTAACGATTGAAATTGATTAT
AAGAGTAATAGTG-----AAGTTGTCACTGCTTTGATATCTTAAAAACTAAAAATTTTTA
TTTTTATTTAAAGTGTAGGTTTTGATATTTATGACAATTGTCTTTAATCTATATTGTGAG
TCTTGATGTTCAAGACATACACAAAATTGACTTTAATCTATATTATATCAATTTAGAGTT
TAAAACAATTGCTTTTAATTTATATTAGAAACGAAGCTTAGTATTCGAGATAATTGTTCT
TATTCTATATGATAATAATCTCTGTAGAATTAAACTTTGATACAATTGCCTTTAAAGGTT
TCAACATATTACATGCAAGGTGAAGTTGCGA
>751_S_Qua_22_W.B.incognitus
TCTAGATCCTCTGGTCCACTTTTTGCCTCGCCAATCGGTGATCTATACAAATATGTTTAC
TTAGGAAAGTTTTAGGAAACGTTGAGTTTTTAAATTTCCTATAAATAGAAAAATATCCGC
AGTTTAATGATAAGTATTT-TTTAAATACTTTTATGCGTAATAATGAATTCCTACTTCAA
CGTCATCGCTGATTTCTTTTTCCAATCCCTCCCAGAAGACTCCTCCGTCGCTGGTTGTGG
CCACATTGGTGAAGATAGTGTTCTTGAAGATAGTTCTCATAGCATTAGGGTTGGTAGCGC
TATTGGTTCCGGGTGCCACGCCGAAGAATCCATTTTCTGGATTTATAGCACGGAGTCTGC
CTTCCCGGTCGAATTTCATCCAGGTGATATCATCTCCCACGCACTCGACTTTGTACCCTG
GTAACGTCGGCTGCATCATGGCTAGGTTGGTCTTGCCGCAAGCACTGGGGAACGCTGCAG
TAATGTAACGCTTTCTACCTTTTGGATTTGTGATAGCCAGTATCTACAAAAGGTAACTGA
TACAGAATCTTAAGCGGCTAATGTACTTGCAAGTGCCAAGTAACGATTGAAATTGATTAT
AAGAGTAATAGTG-----AAGTTGTCACTGCTTTGATATCTTAAAAACTAAAAATTTTTA
TTTTTATTTAAAGTGTAGGTTTTGATATTTATGACAATTGTCTTTAATCTATATTGCGAG
TCTTGATGTTCAAGACATACACAAAATTGACTTAAATCTATATTATATCAATTTAGAGTT
TAAAACAATTT--TTTAATTTATATTACAAACGAAGCTTAGTATTCGAGATAATTGTTCT
TAATCTATATGATAGTAATCTCTGTAGAATTAAACTTTGATACAATTGCCTTTAAAGGTT
TCAACATATTACATGCAAGGTGAAGTTGCGA
>756_S_Qua_22_W.B.sylvicola
TCTAGATCCTCTGGTCCACTTTTTGCCTCGCCAATCGGTGATCTATACAAATATGTTTAC
TTAGGAAAGTTTTAGGAAATGTTGAGTTTTTAAATTTCCTATAAATAGAAAAACATCCGC
AGTTTAATGATAAGTATTT-TTTAAATACTTTTATGCGTAATAATGAATTCCTACTTCAA
CGTCATCGCTGATTTCTTTTTCCAATCCCTCCCAGAAGACTCCTCCGTCGCTGGTTGTGG
CCACATTGGTGAAGATAGTGTTCTTGAAGATAGTTCTCATAGCATTAGGGTTGGTAGCGC
TATTGGTTCCGGGTGCCACGCCGAAGAATCCATTTTCTGGATTTATAGCACGGAGTCTGC
CTTCCCGGTCGAATTTCATCCAGGTGATATCATCTCCCACGCACTCGACTTTGTACCCTG
GTAACGTCGGCTGCATCATGGCTAGGTTGGTCTTGCCGCAAGCACTGGGGAACGCTGCAG
TAATGTAACGCTTTCTACCTTTTGGATTTGTGATAGCCAGTATCTACAAAAGGTAACTGA
TACAGAATCTTAAGCGGCTAATGTACTTGCAAGTGCCAAGTAACGATTGAAATTGATTAT
AAGAGTAATAGTG-----AAGTTGTCACTGCTTTGATATCTTAAAAACTAAAAATTTTTA
TTTTTATTTAAAGTGTAGGTTTTGATATTTATGACAATTGTCTTTAGTCTATATTGTGAG
TCTTGATGTTCAAGACATACACAAAATTGACTTTAATCTATATTATATCAATTTAGAGTT
TAAAACAATTGCTTTTAATTTATATTACAAACGAAGCTTAGTATTCGAGATAATTGTTCT
TAATCTATATGATAGTAATCTCTGTAGAATTAAACTTTGATACAATTGCCTTTAAAGGTT
TCAACATATTACATGCAAGGTGAAGTTGCGA
>757_S_Qua_22_W.B.sylvicola
TCTAGATCCTCTGGTCCACTTTTTGCCTCGCCAATCGGTGATCTATACAAATATGTTTAC
TTAGGAAAGTTTTAGGAAATGTTGAGTTTTTAAATTTCCTATAAATAGAAAAACATCCGC
AGTTTAATGATAAGTATTT-TTTAAATACTTTTATGCGTAATAATGAATTCCTACTTCAA
CGTCATCGCTGATTTCTTTTTCCAATCCCTCCCAGAAGACTCCTCCGTCGCTGGTTGTGG
CCACATTGGTGAAGATAGTGTTCTTGAAGATAGTTCTCATAGCATTAGGGTTGGTAGCGC
TATTGGTTCCGGGTGCCACGCCGAAGAATCCATTTTCTGGATTTATAGCACGGAGTCTGC
CTTCCCGGTCGAATTTCATCCAGGTGATATCATCTCCCACGCACTCGACTTTGTACCCTG
GTAACGTCGGCTGCATCATGGCTAGGTTGGTCTTGCCGCAAGCACTGGGGAACGCTGCAG
TAATGTAACGCTTTCTACCTTTTGGATTTGTGATAGCCAGTATCTACAAAAGGTAACTGA
TACAGAATCTTAAGCGGCTAATGTACTTGCAAGTGCCAAGTAACGATTGAAATTGATTAT
AAGAGTAATAGTG-----AAGTTGTCACTGCTTTGATATCTTAAAAACTAAAAATTTTTA
TTTTTATTTAAAGTGTAGGTTTTGATATTTATGACAATTGTCTTTAGTCTATATTGTGAG
TCTTGATGTTCAAGACATACACAAAATTGACTTTAATCTATATTATATCAATTTAGAGTT
TAAAACAATTGCTTTTAATTTATATTACAAACGAAGCTTAGTATTCGAGATAATTGTTCT
TAATCTATATGATAGTAATCTCTGTAGAATTAAACTTTGATACAATTGCCTTTAAAGGTT
TCAACATATTACATGCAAGGTGAAGTTGCGA
>758_S_Qua_22_W.B.incognitus
TCTAGATCCTCTGGTCCACTTTTTGCCTCGCCAATCGGTGATCTGTACAAATATGTTTAC
TTAGGAAAGTTTTAGGAAACGTTGAGTTTTTAAATTTCCTATAAATAGAAAAACATCCGC
AGTTTAATGATAAGTATTT-TTTAAATACTTTTATGCGTAATAATGAATTCCTACTTCAA
CGTCATCGCTGATTTCTTTTTCCAATCCCTCCCAGAAGACTCCTCCGTCGCTGGTTGTGG
CCACATTGGTGAAGATAGTGTTCTTGAAGATAGTTCTCATAGCATTAGGGTTGGTAGCGC
TATTGGTTCCGGGTGCCACGCCGAAGAATCCATTTTCTGGATTTATAGCACGGAGTCTGC
CTTCCCGGTCGAATTTCATCCAGGTGATATCATCTCCCACGCACTCGACTTTGTACCCTG
GTAACGTCGGCTGCATCATGGCTAGGTTGGTCTTGCCGCAAGCACTGGGGAACGCTGCAG
TAATGTAACGCTTTCTACCTTTTGGATTTGTGATAGCCAGTATCTACAAAAGGTAACTGA
TACAGAATCTTAAGCGGCTAATGTACTTGCAAGTGCCAAGTAACGATTGAAATTGATTAT
AAGAGTAATAGTG-----AAGTTGTCACTGCTTTGATATCTTAAAAACTAAAAATTTTTA
TTTTTATTTAAAGTGTAGGTTTTGATATTTATGACAATTGTCTTTAATCTATATTGTGAG
TCTTGATGTTTAAGACATACGCAAAATTGACTTTAATCTATATTATATCAATTTAGAGTT
TAAAACAATTT--TTTAATTTATATTACAAACGAAGCTTAGTATTCGAGATAATTGTTCT
TAATCTATATGATAGTAATCTCTGTAGAATTAAACTTTGATACAATTGCCTTTAAAGGTT
TCAACATATTACATGCAAGGTGAAGTTGCGA
>75_S_Bor_2_W.B.sylvicola
TCTAGATCCTCTGGTCCACTTTTTGCCTCGCCAATCGGTGATCTATACAAATATGTTTAC
TTAGGAAAGTTTTAGGAAATGTTGAGTTTTTAAATTTCCTATAAATAGAAAAACATCCGC
AGTTTAATGATAAGTATTT-TTTAAATACTTTTATGCGTAATAATGAATTCCTACTTCAA
CGTCATCGCTGATTTCTTTTTCCAATCCCTCCCAGAAGACTCCTCCGTCGCTGGTTGTGG
CCACATTGGTGAAGATAGTGTTCTTGAAGATAGTTCTCATAGCATTAGGGTTGGTAGCGC
TATTGGTTCCGGGTGCCACGCCGAAGAATCCATTTTCTGGATTTATAGCACGGAGTCTGC
CTTCCCGGTCGAATTTCATCCAGGTGATATCATCTCCCACGCACTCGACTTTGTACCCTG
GTAACGTCGGCTGCATCATGGCTAGGTTGGTCTTGCCGCAAGCACTGGGGAACGCTGCAG
TAATGTAACGCTTTCTACCTTTTGGATTTGTGATAGCCAGTATCTACAAAAGGTAACTGA
TACAGAATCTTAAGCGGCTAATGTACTTGCAAGTGCCAAGTAACGATTGAAATTGATTAT
AAGAGTAATAGTG-----AAGTTGTCACTGCTTTGATATCTTAAAAACTAAAAATTTTTA
TTTTTATTTAAAGTGTAGGTTTTGATATTTATGACAATTGTCTTTAGTCTATATTGTGAG
TCTTGATGTTCAAGACATACACAAAATTGACTTTAATCTATATTATATCAATTTAGAGTT
TAAAACAATTGCTTTTAATTTATATTACAAACGAAGCTTAGTATTCGAGATAATTGTTCT
TAATCTATATGATAGTAATCTCTGTAGAATTAAACTTTGATACAATTGCCTTTAAAGGTT
TCAACATATTACATGCAAGGTGAAGTTGCGA
>765_S_Qua_22_W.B.sylvicola
TCTAGATCCTCTGGTCCACTTTTTGCCTCGCCAATCGGTGATCTATACAAATATGTTTAC
TTAGGAAAGTTTTAGGAAATGTTGAGTTTTTAAATTTCCTATAAATAGAAAAACATCCGC
AGTTTAATGATAAGTATTT-TTTAAATACTTTTATGCGTAATAATGAATTCCTACTTCAA
CGTCATCGCTGATTTCTTTTTCCAATCCCTCCCAGAAGACTCCTCCGTCGCTGGTTGTGG
CCACATTGGTGAAGATAGTGTTCTTGAAGATAGTTCTCATAGCATTAGGGTTGGTAGCGC
TATTGGTTCCGGGTGCCACGCCGAAGAATCCATTTTCTGGATTTATAGCACGGAGTCTGC
CTTCCCGGTCGAATTTCATCCAGGTGATATCATCTCCCACGCACTCGACTTTGTACCCTG
GTAACGTCGGCTGCATCATGGCTAGGTTGGTCTTGCCGCAAGCACTGGGGAACGCTGCAG
TAATGTAACGCTTTCTACCTTTTGGATTTGTGATAGCCAGTATCTACAAAAGGTAACTGA
TACAGAATCTTAAGCGGCTAATGTACTTGCAAGTGCCAAGTAACGATTGAAATTGATTAT
AAGAGTAATAGTG-----AAGTTGTCACTGCTTTGATATCTTAAAAACTAAAAATTTTTA
TTTTTATTTAAAGTGTAGGTTTTGATATTTATGACAATTGTCTTTAGTCTATATTGTGAG
TCTTGATGTTCAAGACATACACAAAATTGACTTTAATCTATATTATATCAATTTAGAGTT
TAAAACAATTGCTTTTAATTTATATTACAAACGAAGCTTAGTATTCGAGATAATTGTTCT
TAATCTATATGATAGTAATCTCTGTAGAATTAAACTTTGATACAATTGCCTTTAAAGGTT
TCAACATATTACATGCAAGGTGAAGTTGCGA
>766_S_Qua_22_W.B.sylvicola
TCTAGATCCTCTGGTCCACTTTTTGCCTCGCCAATCGGTGATCTATACAAATATGTTTAC
TTAGGAAAGTTTTAGGAAATGTTGAGTTTTTAAATTTCCTATAAATAGAAAAACATCCGC
AGTTTAATGATAAGTATTT-TTTAAATACTTTTATGCGTAATAATGAATTCCTACTTCAA
CGTCATCACTGATTTCTTTTTCTAATCCCTCCCAGAAGACTCCTCCGTCGCTGGTTGTGG
CCACATTGGTGAAGATAGTGTTCTTGAAGATAGTTCTCATAGCATTAGGGTTGGTAGCGC
TATTGGTTCCGGGTGCCACGCCGAAGAATCCATTTTCTGGATTTATAGCACGGAGTCTGC
CTTCCCGGTCGAATTTCATCCAGGTGATATCATCTCCCACGCACTCGACTTTGTACCCTG
GTAACGTCGGCTGCATCATGGCTAGGTTGGTCTTGCCGCAAGCACTGGGGAACGCTGCAG
TAATGTAACGCTTTCTACCTTTTGGATTTGTGATAGCCAGTATCTACAAAAGGTAACTGA
TACAGAATCTTAAGCGGCTAATGTACTTGCAAGTGCCAAGTAACGATTGAAATTGATTAT
AAGAGTAATAGTG-----AAGTTGTCACTGCTTTGATATCTTAAAAACTAAAAATTTTTA
TTTTTATTTAAAGTGTAGGTTTTGATATTTATGACAATTGTCTTTAGTCTATATTGTGAG
TCTTGATGTTCAAGACATACACAAAATTGACTTTAATCTATATTATATCAATTTAGAGTT
TAAAACAATTGCTTTTAATTTATATTAGAAACGAAGCTTAGTATTCGAGATAATTGTTCT
TATTCTATATGATAATAATCTCTGTAGAATTAAACTTTGATACAATTGCCTTTAAAGGTT
TCAACATATTACATGCAAGGTGAAGTTGCGA
>769_S_Qua_22_W.B.incognitus
TCTAGATCCTCTGGTCCACTTTTTGCCTCGCCAATCGGTGATCTATACAAATATGTTTAC
TTAGGAAAGTTTTAGGAAACGTTGAGTTTTTAAATTTCCTATAAATAGAAAAACATCCGC
AGTTTAATGATAAGGATTTTTTTAAATACTTTTATGCGTAATAATGAATTCCTACTTCAA
CGTCATCGCTGATTTCTTTTTCCAATCCCTCCCAGAAGACTCCTCCGTCGCTGGTTGCGG
CCACATTGGTGAAGATAGTGTTCTTGAAGATAGTTCTCATAGCATTAGGGTTGGTAGCGC
TATTGGTTCCGGGTGCCACGCCGAAGAATCCATTTTCTGGATTTATAGCACGGAGTCTGC
CTTCCCGGTCGAATTTCATCCAGGTGATATCATCTCCCACGCACTCGACTTTGTACCCTG
GTAACGTCGGCTGCATCATGGCTAGGTTGGTCTTGCCGCAAGCACTGGGGAACGCTGCAG
TAATGTAACGCTTTCTACCTTTTGGATTTGTGATAGCCAGTATCTACAAAAGGTAACTGA
TACAGAATCTTAAGCGGCTAATGTACTTGCAAGTGCCAAGTAACGATTGAAATTGATTAT
AAGAGTAATAGTG-----AAGTTGTCACTGCTTTGATATCTTAAAAACTAAAAATTTTTA
TTTTTATTTAAAGTGTAGGTTTTGATATTTATGACAATTGTCTTTAATCTATATTGCGAG
CCTTGATGTTCAAGACATACACAAAATTGACTTTAATCTATATTATATCAATTTAGAGTT
TAAAACAATTT--TTTAATTTATATTACAAACGAAGCTTAGTATTCGAGATAATTGTTCT
TAATCTATATGATAGTAATCTCTGTAGAATTAAACTTTGATACAATTGCCTTTAAAGGTT
TCAACATATTACATGCAAGGTGAAGTTGCGA
>76_S_Bor_2_W.B.sylvicola
TCTAGATCCTCTGGTCCACTTTTTGCCTCGCCAATCGGTGATCTATACAAATATGTTTAC
TTAGGAAAGTTTTAGGAAATGTTGAGTTTTTAAATTTCCTATAAATAGAAAAACATCCGC
AGTTTAATGATAAGTATTT-TTTAAATACTTTTATGCGTAATAATGAATTCCTACTTCAA
CGTCATCGCTGATTTCTTTTTCCAATCCCTCCCAGAAGACTCCTCCGTCGCTGGTTGTGG
CCACATTGGTGAAGATAGTGTTCTTGAAGATAGTTCTCATAGCATTAGGGTTGGTAGCGC
TATTGGTTCCGGGTGCCACGCCGAAGAATCCATTTTCTGGATTTATAGCACGGAGTCTGC
CTTCCCGGTCGAATTTCATCCAGGTGATATCATCTCCCACGCACTCGACTTTGTACCCTG
GTAACGTCGGCTGCATCATGGCTAGGTTGGTCTTGCCGCAAGCACTGGGGAACGCTGCAG
TAATGTAACGCTTTCTACCTTTTGGATTTGTGATAGCCAGTATCTACAAAAGGTAACTGA
TACAGAATCTTAAGCGGCTAATGTACTTGCAAGTGCCAAGTAACGATTGAAATTGATTAT
AAGAGTAATAGTG-----AAGTTGTCACTGCTTTGATATCTTAAAAACTAAAAATTTTTA
TTTTTATTTAAAGTGTAGGTTTTGATATTTATGACAATTGTCTTTAGTCTATATTGTGAG
TCTTGATGTTCAAGACATACACAAAATTGACTTTAATCTATATTATATCAATTTAGAGTT
TAAAACAATTGCTTTTAATTTATATTACAAACGAAGCTTAGTATTCGAGATAATTGTTCT
TAATCTATATGATAGTAATCTCTGTAGAATTAAACTTTGATACAATTGCCTTTAAAGGTT
TCAACATATTACATGCAAGGTGAAGTTGCGA
>770_S_Qua_22_W.B.incognitus
TCTAGATCCTCTGGTCCACTTTTTGCCTCGCCAATCGGTGATCTATACAAATATGTTTAC
TTAGGAAAGTTTTAGGAAACGTTGAGTTTTTAAATTTCCTATAAATAGAAAAATATCCGC
AGTTTAATGATAAGTATTT-TTTAAATACTTTTATGCGTAATAATGAATTCCTACTTCAA
CGTCATCGCTGATTTCTTTTTCCAATCCCTCCCAGAAGACTCCTCCGTCGCTGGTTGTGG
CCACATTGGTGAAGATAGTGTTCTTGAAGATAGTTCTCATAGCATTAGGGTTGGTAGCGC
TATTGGTTCCGGGTGCCACGCCGAAGAATCCATTTTCTGGATTTATAGCACGGAGTCTGC
CTTCCCGGTCGAATTTCATCCAGGTGATATCATCTCCCACGCACTCGACTTTGTACCCTG
GTAACGTCGGCTGCATCATGGCTAGGTTGGTCTTGCCGCAAGCACTGGGGAACGCTGCAG
TAATGTAACGCTTTCTACCTTTTGGATTTGTGATAGCCAGTATCTACAAAAGGTAACTGA
TACAGAATCTTAAGCGGCTAATGTACTTGCAAGTGCCAAGTAACGATTGAAATTGATTAT
AAGAGTAATAGTG-----AAGTTGTCACTGCTTTGATATCTTAAAAACTAAAAATTTTTA
TTTTTATTTAAAGTGTAGGTTTTGATATTTATGACAATTGTCTTTAATCTATATTGCGAG
TCTTGATGTTCAAGACATACACAAAATTGACTTAAATCTATATTATATCAATTTAGAGTT
TAAAACAATTT--TTTAATTTATATTACAAACGAAGCTTAGTATTCGAGATAATTGTTCT
TAATCTATATGATAGTAATCTCTGTAGAATTAAACTTTGATACAATTGCCTTTAAAGGTT
TCAACATATTACATGCAAGGTGAAGTTGCGA
>773_S_Qua_22_W.B.sylvicola
TCTAGATCCTCTGGTCCACTTTTTGCCTCGCCAATCGGTGATCTATACAAATATGTTTAC
TTAGGAAAGTTTTAGGAAATGTTGAGTTTTTAAATTTCCTATAAATAGAAAAACATCCGC
AGTTTAATGATAAGTATTT-TTTAAATACTTTTATGCGTAATAATGAATTCCTACTTCAA
CGTCATCGCTGATTTCTTTTTCTAATCCCTCCCAGAAGACTCCTCCGTCGCTGGTTGTGG
CCACATTGGTGAAGATAGTGTTCTTGAAGATAGTTCTCATAGCATTAGGGTTGGTAGCGC
TATTGGTTCCGGGTGCCACGCCGAAGAATCCATTTTCTGGATTTATAGCACGGAGTCTGC
CTTCCCGGTCGAATTTCATCCAGGTGATATCATCTCCCACGCACTCGACTTTGTACCCTG
GTAACGTCGGCTGCATCATGGCTAGGTTGGTCTTGCCGCAAGCACTGGGGAACGCTGCAG
TAATGTAACGCTTTCTACCTTTTGGATTTGTGATAGCCAGTATCTACAAAAGGTAACTGA
TACAGAATCTTAAGCGGCTAATGTACTTGCAAGTGCCAAGTAACGATTGAAATTGATTAT
AAGAGTAATAGTG-----AAGTTGTCACTGCTTTGATATCTTAAAAACTAAAAATTTTTA
TTTTTATTTAAAGTGTAGGTTTTGATATTTATGACAATTGTCTTTAGTCTATATTGTGAG
TCTTGATGTTCAAGACATACACAAAATTGACTTTAATCTATATTATATCAATTTAGAGTT
TAAAACAATTGCTTTTAATTTATATTACAAACGAAGCTTAGTATTCGAGATAATTGTTCT
TAATCTATATGATAGTAATCTCTGTAGAATTAAACTTTGATACAATTGCCTTTAAAGGTT
TCAACATATTACATGCAAGGTGAAGTTGCGA
>774_S_Qua_22_W.B.sylvicola
TCTAGATCCTCTGGTCCACTTTTTGCCTCGCCAATCGGTGATCTATACAAATATGTTTAC
TTAGGAAAGTTTTAGGAAATGTTGAGTTTTTAAATTTCCTATAAATAGAAAAACATCCGC
AGTTTAATGATAAGTATTT-TTTAAATACTTTTATGCGTAATAATGAATTCCTACTTCAA
CGTCATCACTGATTTCTTTTTCTAATCCCTCCCAGAAGACTCCTCCGTCGCTGGTTGTGG
CCACATTGGTGAAGATAGTGTTCTTGAAGATAGTTCTCATAGCATTAGGGTTGGTAGCGC
TATTGGTTCCGGGTGCCACGCCGAAGAATCCATTTTCTGGATTTATAGCACGGAGTCTGC
CTTCCCGGTCGAATTTCATCCAGGTGATATCATCTCCCACGCACTCGACTTTGTACCCTG
GTAACGTCGGCTGCATCATGGCTAGGTTGGTCTTGCCGCAAGCACTGGGGAACGCTGCAG
TAATGTAACGCTTTCTACCTTTTGGATTTGTGATAGCCAGTATCTACAAAAGGTAACTGA
TACAGAATCTTAAGCGGCTAATGTACTTGCAAGTGCCAAGTAACGATTGAAATTGATTAT
AAGAGTAATAGTG-----AAGTTGTCACTGCTTTGATATCTTAAAAACTAAAAATTTTTA
TTTTTATTTAAAGTGTAGGTTTTGATATTTATGACAATTGTCTTTAATCTATATTGTGAG
TCTTGATGTTCAAGACATACACAAAATTGACTTTAATCTATATTATATCAATTTAGAGTT
TAAAACAATTGCTTTTAATTTATATTAGAAACGAAGCTTAGTATTCGAGATAATTGTTCT
TATTCTATATGATAATAATCTCTGTAGAATTAAACTTTGATACAATTGCCTTTAAAGGTT
TCAACATATTACATGCAAGGTGAAGTTGCGA
>775_S_Qua_22_W.B.incognitus
TCTAGATCCTCTGGTCCACTTTTTGCCTCGCCAATCGGTGATCTGTACAAATATGTTTAC
TTAGGAAAGTTTTAGGAAACGTTGAGTTTTTAAATTTCCTATAAATAGAAAAACATCCGC
AGTTTAATGATAAGTATTT-TTTAAATACTTTTATGCGTAATAATGAATTCCTACTTCAA
CGTCATCGCTGATTTCTTTTTCCAATCCCTCCCAGAAGACTCCTCCGTCGCTGGTTGCGG
CCACATTGGTGAAGATAGTGTTCTTGAAGATAGTTCTCATAGCATTAGGGTTGGTAGCGC
TATTGGTTCCGGGTGCCACGCCGAAGAATCCATTTTCTGGATTTATAGCACGGAGTCTGC
CTTCCCGGTCGAATTTCATCCAGGTGATATCATCTCCCACGCACTCGACTTTGTACCCTG
GTAACGTCGGCTGCATCATGGCTAGGTTGGTCTTGCCGCAAGCACTGGGGAACGCTGCAG
TAATGTAACGCTTTCTACCTTTTGGATTTGTGATAGCCAGTATCTACAAAAGGTAACTGA
TACAGAATCTTAAGCGGCTAATGTACTTGCAAGTGCCAAGTAACGATTGAAATTGATTAT
AAGAGTAATAGTG-----AAGTTGTCACTGCTTTGATATCTTAAAAACTAAAAATTTTTA
TTTTTATTTAAAGTGTAGGTTTTGATATTTATGACAATTGTCTTTAATCTATATTGCGAG
TCTTGATGTTTAAGACATACACAAAATTGACTTTAATCTATATTATATCAATTTAGAGTT
TAAAACAATTT--TTTAATTTATATTACAAACGAAGCTTAGTATTCGAGATAATTGTTCT
TAATCTATATGATAGTAATCTCTGTAGAATTAAACTTTGATACAATTGCCTTTAAAGGTT
TCAACATATTACATGCAAGGTGAAATTGCGA
>778_S_Qua_22_W.B.sylvicola
TCTAGATCCTCTGGTCCACTTTTTGCCTCGCCAATCGGTGATCTATACAAATATGTTTAC
TTAGGAAAGTTTTAGGAAATGTTGAGTTTTTAAATTTCCTATAAATAGAAAAACATCCGC
AGTTTAATGATAAGTATTT-TTTAAATACTTTTATGCGTAATAATGAATTCCTACTTCAA
CGTCATCGCTGATTTCTTTTTCCAATCCCTCCCAGAAGACTCCTCCGTCGCTGGTTGTGG
CCACATTGGTGAAGATAGTGTTCTTGAAGATAGTTCTCATAGCATTAGGGTTGGTAGCGC
TATTGGTTCCGGGTGCCACGCCGAAGAATCCATTTTCTGGATTTATAGCACGGAGTCTGC
CTTCCCGGTCGAATTTCATCCAGGTGATATCATCTCCCACGCACTCGACTTTGTACCCTG
GTAACGTCGGCTGCATCATGGCTAGGTTGGTCTTGCCGCAAGCACTGGGGAACGCTGCAG
TAATGTAACGCTTTCTACCTTTTGGATTTGTGATAGCCAGTATCTACAAAAGGTAACTGA
TACAGAATCTTAAGCGGCTAATGTACTTGCAAGTGCCAAGTAACGATTGAAATTGATTAT
AAGAGTAATAGTG-----AAGTTGTCACTGCTTTGATATCTTAAAAACTAAAAATTTTTA
TTTTTATTTAAAGTGTAGGTTTTGATATTTATGACAATTGTCTTTAGTCTATATTGTGAG
TCTTGATGTTCAAGACATACACAAAATTGACTTTAATCTATATTATATCAATTTAGAGTT
TAAAACAATTGCTTTTAATTTATATTACAAACGAAGCTTAGTATTCGAGATAATTGTTCT
TAATCTATATGATAGTAATCTCTGTAGAATTAAACTTTGATACAATTGCCTTTAAAGGTT
TCAACATATTACATGCAAGGTGAAGTTGCGA
>779_S_Qua_22_W.B.sylvicola
TCTAGATCCTCTGGTCCACTTTTTGCCTCGCCAATCGGTGATCTATACAAATATGTTTAC
TTAGGAAAGTTTTAGGAAATGTTGAGTTTTTAAATTTCCTATAAATAGAAAAACATCCGC
AGTTTAATGATAAGTATTT-TTTAAATACTTTTATGCGTAATAATGAATTCCTACTTCAA
CGTCATCGCTGATTTCTTTTTCCAATCCCTCCCAGAAGACTCCTCCGTCGCTGGTTGTGG
CCACATTGGTGAAGATAGTGTTCTTGAAGATAGTTCTCATAGCATTAGGGTTGGTAGCGC
TATTGGTTCCGGGTGCCACGCCGAAGAATCCATTTTCTGGATTTATAGCACGGAGTCTGC
CTTCCCGGTCGAATTTCATCCAGGTGATATCATCTCCCACGCACTCGACTTTGTACCCTG
GTAACGTCGGCTGCATCATGGCTAGGTTGGTCTTGCCGCAAGCACTGGGGAACGCTGCAG
TAATGTAACGCTTTCTACCTTTTGGATTTGTGATAGCCAGTATCTACAAAAGGTAACTGA
TACAGAATCTTAAGCGGCTAATGTACTTGCAAGTGCCAAGTAACGATTGAAATTGATTAT
AAGAGTAATAGTG-----AAGTTGTCACTGCTTTGATATCTTAAAAACTAAAAATT-TTA
TTTTTATTTAAAGTGTAGGTTTTGATATTTATGACAATTGTCTTTAATCTATATTGTGAG
TCTTGATGTTCAAGACATACACAAAATTGACTTTAATCTATATTATATCAATTTAGAGTT
TAAAACAATTGCTTTTAATTTATATTAGAAACGAAGCTTAGTATTCGAGATAATTGTTCT
TAATCTATATGATAGTAATCTCTGTAGAATTAAACTTTGATACAATTGCCTTTAAAGGTT
TCAACATATTACATGAAAGGTGAAGTTGCGA
>77_S_Bor_2_W.B.sylvicola
TCTAGATCCTCTGGTCCACTTTTTGCCTCGCCAATCGGTGATCTATACAAATATGTTTAC
TTAGGAAAGTTTTAGGAAATGTTGAGTTTTTAAATTTCCTATAAATAGAAAAACATCCGC
AGTTTAATGATAAGTATTT-TTTAAATACTTTTATGCGTAATAATGAATTCCTACTTCAA
CGTCATCACTGATTTCTTTTTCTAATCCCTCCCAGAAGACTCCTCCGTCGCTGGTTGTGG
CCACATTGGTGAAGATAGTGTTCTTGAAGATAGTTCTCATAGCATTAGGGTTGGTAGCGC
TATTGGTTCCGGGTGCCACGCCGAAGAATCCATTTTCTGGATTTATAGCACGGAGTCTGC
CTTCCCGGTCGAATTTCATCCAGGTGATATCATCTCCCACGCACTCGACTTTGTACCCTG
GTAACGTCGGCTGCATCATGGCTAGGTTGGTCTTGCCGCAAGCACTGGGGAACGCTGCAG
TAATGTAACGCTTTCTACCTTTTGGATTTGTGATAGCCAGTATCTACAAAAGGTAACTGA
TACAGAATCTTAAGCGGCTAATGTACTTGCAAGTGCCAAGTAACGATTGAAATTGATTAT
AAGAGTAATAGTG-----AAGTTGTCACTGCTTTGATATCTTAAAAACTAAAAATTTTTA
TTTTTATTTAAAGTGTAGGTTTTGATATTTATGACAATTGTCTTTAGTCTATATTGTGAG
TCTTGATGTTCAAGACATACACAAAATTGACTTTAATCTATATTATATCAATTTAGAGTT
TAAAACAATTGCTTTTAATTTATATTAGAAACGAAGCTTAGTATTCGAGATAATTGTTCT
TAATCTATATGATAGTAATCTCTGTAGAATTAAACTTTGATACAATTGCCTTTAAAGGTT
TCAACATATTACATGCAAGGTGAAGTTGCGA
>780_S_Qua_22_W.B.sylvicola
TCTAGATCCTCTGGTCCACTTTTTGCCTCGCCAATCGGTGATCTATACAAATATGTTTAC
TTAGGAAAGTTTTAGGAAATGTTGAGTTTTTAAATTTCCTATAAATAGAAAAACATCCGC
AGTTTAATGATAAGTATTT-TTTAAATACTTTTATGCGTAATAATGAATTCCTACTTCAA
CGTCATCGCTGATTTCTTTTTCCAATCCCTCCCAGAAGACTCCTCCGTCGCTGGTTGTGG
CCACATTGGTGAAGATAGTGTTCTTGAAGATAGTTCTCATAGCATTAGGGTTGGTAGCGC
TATTGGTTCCGGGTGCCACGCCGAAGAATCCATTTTCTGGATTTATAGCACGGAGTCTGC
CTTCCCGGTCGAATTTCATCCAGGTGATATCATCTCCCACGCACTCGACTTTGTACCCTG
GTAACGTCGGCTGCATCATGGCTAGGTTGGTCTTGCCGCAAGCACTGGGGAACGCTGCAG
TAATGTAACGCTTTCTACCTTTTGGATTTGTGATAGCCAGTATCTACAAAAGGTAACTGA
TACAGAATCTTAAGCGGCTAATGTACTTGCAAGTGCCAAGTAACGATTGAAATTGATTAT
AAGAGTAATAGTG-----AAGTTGTCACTGCTTTGATATCTTAAAAACTAAAAATTTTTA
TTTTTATTTAAAGTGTAGGTTTTGATATTTATGACAATTGTCTTTAGTCTATATTGTGAG
TCTTGATGTTCAAGACATACACAAAATTGACTTTAATCTATATTATATCAATTTAGAGTT
TAAAACAATTGCTTTTAATTTATATTACAAACGAAGCTTAGTATTCGAGATAATTGTTCT
TAATCTATATGATAGTAATCTCTGTAGAATTAAACTTTGATACAATTGCCTTTAAAGGTT
TCAACATATTACATGCAAGGTGAAGTTGCGA
>781_S_Qua_22_W.B.sylvicola
TCTAGATCCTCTGGTCCACTTTTTGCCTCGCCAATCGGTGATCTATACAAATATGTTTAC
TTAGGAAAGTTTTAGGAAATGTTGAGTTTTTAAATTTCCTATAAATAGAAAAACATCCGC
AGTTTAATGATAAGTATTT-TTTAAATACTTTTATGCGTAATAATGAATTCCTACTTCAA
CGTCATCGCTGATTTCTTTTTCCAATCCCTCCCAGAAGACTCCTCCGTCGCTGGTTGTGG
CCACATTGGTGAAGATAGTGTTCTTGAAGATAGTTCTCATAGCATTAGGGTTGGTAGCGC
TATTGGTTCCGGGTGCCACGCCGAAGAATCCATTTTCTGGATTTATAGCACGGAGTCTGC
CTTCCCGGTCGAATTTCATCCAGGTGATATCATCTCCCACGCACTCGACTTTGTACCCTG
GTAACGTCGGCTGCATCATGGCTAGGTTGGTCTTGCCGCAAGCACTGGGGAACGCTGCAG
TAATGTAACGCTTTCTACCTTTTGGATTTGTGATAGCCAGTATCTACAAAAGGTAACTGA
TACAGAATCTTAAGCGGCTAATGTACTTGCAAGTGCCAAGTAACGATTGAAATTGATTAT
AAGAGTAATAGTG-----AAGTTGTCACTGCTTTGATATCTTAAAAACTAAAAATTTTTA
TTTTTATTTAAAGTGTAGGTTTTGATATTTATGACAATTGTCTTTAGTCTATATTGTGAG
TCTTGATGTTCAAGACATACACAAAATTGACTTTAATCTATATTATATCAATTTAGAGTT
TAAAACAATTGCTTTTAATTTATATTACAAACGAAGCTTAGTATTCGAGATAATTGTTCT
TAATCTATATGATAGTAATCTCTGTAGAATTAAACTTTGATACAATTGCCTTTAAAGGTT
TCAACATATTACATGCAAGGTGAAGTTGCGA
>782_S_Qua_22_W.B.sylvicola
TCTAGATCCTCTGGTCCACTTTTTGCCTCGCCAATCGGTGATCTATACAAATATGTTTAC
TTAGGAAAGTTTTAGGAAATGTTGAGTTTTTAAATTTCCTATAAATAGAAAAACATCCGC
AGTTTAATGATAAGTATTT-TTTAAATACTTTTATGCGTAATAATGAATTCCTACTTCAA
CGTCATCGCTGATTTCTTTTTCCAATCCCTCCCAGAAGACTCCTCCGTCGCTGGTTGTGG
CCACATTGGTGAAGATAGTGTTCTTGAAGATAGTTCTCATAGCATTAGGGTTGGTAGCGC
TATTGGTTCCGGGTGCCACGCCGAAGAATCCATTTTCTGGATTTATAGCACGGAGTCTGC
CTTCCCGGTCGAATTTCATCCAGGTGATATCATCTCCCACGCACTCGACTTTGTACCCTG
GTAACGTCGGCTGCATCATGGCTAGGTTGGTCTTGCCGCAAGCACTGGGGAACGCTGCAG
TAATGTAACGCTTTCTACCTTTTGGATTTGTGATAGCCAGTATCTACAAAAGGTAACTGA
TACAGAATCTTAAGCGGCTAATGTACTTGCAAGTGCCAAGTAACGATTGAAATTGATTAT
AAGAGTAATAGTG-----AAGTTGTCACTGCTTTGATATCTTAAAAACTAAAAATTTTTA
TTTTTATTTAAAGTGTAGGTTTTGATATTTATGACAATTGTCTTTAGTCTATATTGTGAG
TCTTGATGTTCAAGACATACACAAAATTGACTTTAATCTATATTATATCAATTTAGAGTT
TAAAACAATTGCTTTTAATTTATATTACAAACGAAGCTTAGTATTCGAGATAATTGTTCT
TAATCTATATGATAGTAATCTCTGTAGAATTAAACTTTGATACAATTGCCTTTAAAGGTT
TCAACATATTACATGCAAGGTGAAGTTGCGA
>783_S_Qua_22_W.B.incognitus
TCTAGATCCTCTGGTCCACTTTTTGCCTCGCCAATCGGTGATCTATACAAATATGTTTAC
TTAGGAAAGTTTTAGGAAACGTTGAGTTTTTAAATTTCCTATAAATAGAAAAACATCCGC
AGTTTAATGATAAGTATTT-TTTAAATACTTTTATGCGTAATAATGAATTCCTACTTCAA
CGTCATCGCTGATTTCTTTTTCCAATCCCTCCCAGAAGACTCCTCCGTCGCTGGTTGCGG
CCACATTGGTGAAGATAGTGTTCTTGAAGATAGTTCTCATAGCATTAGGGTTGGTAGCGC
TATTGGTTCCGGGTGCCACGCCGAAGAATCCATTTTCTGGATTTATAGCACGGAGTCTGC
CTTCCCGGTCGAATTTCATCCAGGTGATATCATCTCCCACGCACTCGACTTTGTACCCTG
GTAACGTCGGCTGCATCATGGCTAGGTTGGTCTTGCCGCAAGCACTGGGGAACGCTGCAG
TAATGTAACGCTTTCTACCTTTTGGATTTGTGATAGCCAGTATCTACAAAAGGTAACTGA
TACAGAATCTTAAGCGGCTAATGTACTTGCAAGTGCCAAGTAACGATTGAAATTGATTAT
AAGAGTAATAGTG-----AAGTTGTCACTGCTTTGATATCTTAAAAACTAAAAATTTTTA
TTTTTATTTAAAGTGTAGGTTTTGATATTTATGACAATTGTCTTTAATCTATATTGCGAG
TCTTGATGTTCAAGACATACACAAAATTGACTTTAATCTATATTATATCAATTTAGAGTT
TAAAACAATTT--TTTAATTTATATTACAAACGAAGCTTAGTATTCGAGATAATTGTTCT
TAATCTATATGATAGTAATCTCTGTAGAATTAAACTTTGATACAATTGCCTTTAAAGGTT
TCAACATATTACATGCAAGGTGAAGTTGCGA
>784_S_Qua_22_W.B.incognitus
TCTAGATCCTCTGGTCCACTTTTTGCCTCGCCAATCGGTGATCTGTACAAATATGTTTAC
TTAGGAAAGTTTTAGGAAACGTTGAGTTTTTAAATTTCCTATAAATAGAAAAACATCCGC
AGTTTAATGATAAGTATTT-TTTAAATACTTTTATGCGTAATAATGAATTCCTACTTCAA
CGTCATCGCTGATTTCTTTTTCCAATCCCTCCCAGAAGACTCCTCCGTCGCTGGTTGTGG
CCACATTGGTGAAGATAGTGTTCTTGAAGATAGTTCTCATAGCATTAGGGTTGGTAGCGC
TATTGGTTCCGGGTGCCACGCCGAAGAATCCATTTTCTGGATTTATAGCACGGAGTCTGC
CTTCCCGGTCGAATTTCATCCAGGTGATATCATCTCCCACGCACTCGACTTTGTACCCTG
GTAACGTCGGCTGCATCATGGCTAGGTTGGTCTTGCCGCAAGCACTGGGGAACGCTGCAG
TAATGTAACGCTTTCTACCTTTTGGATTTGTGATAGCCAGTATCTACAAAAGGTAACTGA
TACAGAATCTTAAGCGGCTAATGTACTTGCAAGTGCCAAGTAACGATTGAAATTGATTAT
AAGAGTAATAGTG-----AAGTTGTCACTGCTTTGATATCTTAAAAACTAAAAATTTTTA
TTTTTATTTAAAGTGTAGGTTTTGATATTTATGACAATTGTCTTTAATCTATATTGCGAG
TCTTGATGTTCAAGACATACACAAAATTGACTTAAATCTATATTATATCAATTTAGAGTT
TAAAACAATTGCTTTTAATTTATATTAGAAACGAAGCTTAGTATTCGAGATAATTGTTCT
TAATCTATATGATAATAATCTCTGTAGAATTAAACTTTGATACAATTGCCTTTAAAGGTT
TCAACATATTACATGCAAGGTGAAATTGCGA
>785_S_Qua_22_W.B.incognitus
TCTAGATCCTCTGGTCCACTTTTTGCCTCGCCAATCGGTGATCTATACAAATATGTTTAC
TTAGGAAAGTTTTAGGAAACGTTGAGTTTTTAAATTTCCTATAAATAGAAAAACATCCGC
AGTTTAATGATAAGTATTT-TTTAAATACTTTTATGCGTAACAATGAATTCCTACTTCAA
CGTCATCACTGATTTCTTTTTCCAATCCCTCCCAGAAGACTCCTCCGTCGCTGGTTGTGG
CCACATTGGTGAAGATAGTGTTCTTGAAGATAGTTCTCATAGCATTAGGGTTGGTAGCGC
TATTGGTTCCGGGTGCCACGCCGAAGAATCCATTTTCTGGATTTATAGCACGGAGTCTGC
CTTCCCGGTCGAATTTCATCCAGGTGATATCATCTCCCACGCACTCGACTTTGTACCCTG
GTAACGTCGGCTGCATCATGGCTAGGTTGGTCTTGCCGCAAGCACTGGGGAACGCTGCAG
TAATGTAACGCTTTCTACCTTTTGGATTTGTGATAGCCAGTATCTACAAAAGGTAACTGA
TACAGAATCTTAAGCGGCTAATGTACTTGCAAGTGCCAAGTAACGATTGAAATTGATTAT
AAGAGTAATAGTG-----AAGTTGTCACTGCTTTGATATCTTAAAAACTAAAAATTTTTA
TTTTTATTTAAAGTGTAGGTTTTGATATTTATGACAATTGTCTTTAATCTATATTGTGAG
TCTTGATGTTTAAGACATACGCAAAATTGACTTTAATCTATATTATATCAATTTAGAGTT
TAAAACAATTT--TTTAATTTATATTACAAACGAAGCTTAGTATTCGAGATAATTGTTCT
TAATCTATATGATAGTAATCTCTGTAGAATTAAACTTTGATACAATTGCCTTTAAAGGTT
TCAACATATTACATGCAAGGTGAAGTTGCGA
>787_S_Qua_22_W.B.incognitus
TCTAGATCCTCTGGTCCACTTTTTGCCTCGCCAATCGGTGATCTATACAAATATGTTTAC
TTAGGAAAGTTTTAGGAAACGTTGAGTTTTTAAATTTCCTATAAATAGAAAAACATCCGC
AGTTTAATGATAAGTATTT-TTTAAATACTTTTATGCGTAATAATGAATTCCTACTTCAA
CGTCATCGCTGATTTCTTTTTCCAATCCCTCCCAGAAGACTCCTCCGTCGCTGGTTGCGG
CCACATTGGTGAAGATAGTGTTCTTGAAGATAGTTCTCATAGCATTAGGGTTGGTAGCGC
TATTGGTTCCGGGTGCCACGCCGAAGAATCCATTTTCTGGATTTATAGCACGGAGTCTGC
CTTCCCGGTCGAATTTCATCCAGGTGATATCATCTCCCACGCACTCGACTTTGTACCCTG
GTAACGTCGGCTGCATCATGGCTAGGTTGGTCTTGCCGCAAGCACTGGGGAACGCTGCAG
TAATGTAACGCTTTCTACCTTTTGGATTTGTGATAGCCAGTATCTACAAAAGGTAACTGA
TACAGAATCTTAAGCGGCTAATGTACTTGCAAGTGCCAAGTAACGATTGAAATTGATTAT
AAGAGTAATAGTG-----AAGTTGTCACTGCTTTGATATCTTAAAAACTAAAAATTTTTA
TTTTTATTTAAAGTGTAGGTTTTGATATTTATGACAATTGTCTTTAATCTATATTGTGAG
TCTTGATGTTCAAGACATACACAAAATTGACTTTAATCTATATTATATCAATTTAGAGTT
TAAAACAATTT--TTTAATTTATATTACAAACGAAGCTTAGTATTCGAGATAATTGTTCT
TAATCTATATGATAGTAATCTCTGTAGAATTAAACTTTGATACAATTGCCTTTAAAGGTT
TCAACATATTACATGCAAGGTGAAGTTGCGA
>788_S_Qua_22_W.B.bifarius
TCTAGATTCTCTGGTCCACTTTTTGCCTCGCCAATCGGTGATCTATACAAATATGTTTAC
TTAGGGAAGTTTTAGGAAATTTTGAGTTTTTAAATTTCCTATAAATAGAAAAACATCCGC
AGTTTAATGATAAGGATTTTTTTAAATACTTTCATGCGTAATAATGAATTCCTACTTCAA
CGTCATCGCTGATTTCTTTTTCCAATCCCTCCCAGAAGACTCCTCCGTCGCTGGTTGCGG
CCACATTGGTGAAGATAGTGTTCTTGAAGATAGTTCTCATAGCATTAGGGTTGGTAGCGC
TATTGGTTCCGGGTGCCACGCCGAAGAATCCATTTTCTGGATTTATAGCACGGAGTCTGC
CTTCCCGGTCGAATTTCATCCAGGTGATATCATCTCCCACGCACTCGACTTTGTACCCTG
GTAACGTCGGCTGCATCATGGCTAGGTTGGTCTTGCCGCAAGCACTGGGGAACGCTGCAG
TAATGTAACGCTTTCTACCTTTTGGATTTGTGATAGCCAGTATCTACAAAAGGTAACTGA
TACAGAATCTTAAGCGACTAATGTACTTGCAAGTGCCAAGTAACGATTGAAATTGATTAT
AAGAGTAATAGTG-----AAGTTGTCACTGTTTTGATATCTTAAAAACTAAAAATTTTTA
TTTTTATTTAAAGTGTAGGTTTTGATGTTTATGACAATTGTCTTTAATCTATATTGTGAG
TCTTGATGTTCAAGACATACACAAAATTGACTTTAATCTATATTATATCAATTTAGAGTT
TAAAACAATTGCTTTTAATTTATACTAGAAACGAAGCTTAGTATTTGAGATAATTGTTCT
TAATCTATATGATAGTAATCTTTGTAAAATTAAACTTTGATACAATTGCCTTTAAAGGTT
TCAACATATTACATGCAAGGTGAAGTTGCGA
>794_S_Qua_23_W.B.incognitus
TCTAGATCCTCTGGTCCACTTTTTGCCTCGCCAATCGGTGATCTATACAAATATGTTTAC
TTAGGAAAGTTTTAGGAAACGTTGAGTTTTTAAATTTCCTATAAATAGAAAAACATCCGC
AGTTTAATGATAAGTATTT-TTTAAATACTTTTATGCGTAATAATGAATTCCTACTTCAA
CGTCATCGCTGATTTCTTTTTCCAATCCCTCCCAGAAGACTCCTCCGTCGCTGGTTGCGG
CCACATTGGTGAAGATAGTGTTCTTGAAGATAGTTCTCATAGCATTAGGGTTGGTAGCGC
TATTGGTTCCGGGTGCCACGCCGAAGAATCCATTTTCTGGATTTATAGCACGGAGTCTGC
CTTCCCGGTCGAATTTCATCCAGGTGATATCATCTCCCACGCACTCGACTTTGTACCCTG
GTAACGTCGGCTGCATCATGGCTAGGTTGGTCTTGCCGCAAGCACTGGGGAACGCTGCAG
TAATGTAACGCTTTCTACCTTTTGGATTTGTGATAGCCAGTATCTACAAAAGGTAACTGA
TACAGAATCTTAAGCGGCTAATGTACTTGCAAGTGCCAAGTAACGATTGAAATTGATTAT
AAGAGTAATAGTG-----AAGTTGTCACTGCTTTGATATCTTAAAAACTAAAAATTTTTA
TTTTTATTTAAAGTGTAGGTTTTGATATTTATGACAATTGTCTTTAATCTATATTGTGAG
TCTTGATGTTTAAGACATACACAAAATTGACTTTAATCTATATTATATCAATTTAGAGTT
TAAAACAATTT--TTTAATTTATATTACAAACGAAGCTTAGTATTCGAGATAATTGTTCT
TAATCTATATGATAATAATCTCTGTAGAATTAAACTTTGATACAATTGCCTTTAAAGGTT
TCAACATATTACATGCAAGGTGAAGTTGCGA
>79_S_Bor_2_W.B.sylvicola
TCTAGATCCTCTGGTCCACTTTTTGCCTCGCCAATCGGTGATCTATACAAATATGTTTAC
TTAGGAAAGTTTTAGGAAATGTTGAGTTTTTAAATTTCCTATAAATAGAAAAACATCCGC
AGTTTAATGATAAGTATTT-TTTAAATACTTTTATGCGTAATAATGAATTCCTACTTCAA
CGTCATCGCTGATTTCTTTTTCCAATCCCTCCCAGAAGACTCCTCCGTCGCTGGTTGTGG
CCACATTGGTGAAGATAGTGTTCTTGAAGATAGTTCTCATAGCATTAGGGTTGGTAGCGC
TATTGGTTCCGGGTGCCACGCCGAAGAATCCATTTTCTGGATTTATAGCACGGAGTCTGC
CTTCCCGGTCGAATTTCATCCAGGTGATATCATCTCCCACGCACTCGACTTTGTACCCTG
GTAACGTCGGCTGCATCATGGCTAGGTTGGTCTTGCCGCAAGCACTGGGGAACGCTGCAG
TAATGTAACGCTTTCTACCTTTTGGATTTGTGATAGCCAGTATCTACAAAAGGTAACTGA
TACAGAATCTTAAGCGGCTAATGTACTTGCAAGTGCCAAGTAACGATTGAAATTGATTAT
AAGAGTAATAGTG-----AAGTTGTCACTGCTTTGATATCTTAAAAACTAAAAATTTTTA
TTTTTATTTAAAGTGTAGGTTTTGATATTTATGACAATTGTCTTTAGTCTATATTGTGAG
TCTTGATGTTCAAGACATACACAAAATTGACTTTAATCTATATTATATCAATTTAGAGTT
TAAAACAATTGCTTTTAATTTATATTACAAACGAAGCTTAGTATTCGAGATAATTGTTCT
TAATCTATATGATAGTAATCTCTGTAGAATTAAACTTTGATACAATTGCCTTTAAAGGTT
TCAACATATTACATGCAAGGTGAAGTTGCGA
>804_S_Qua_23_W.B.incognitus
TCTAGATCCTCTGGTCCACTTTTTGCCTCGCCAATCGGTGATCTGTACAAATATGTTTAC
TTAGGAAAGTTTTAGGAAACGTTGAGTTTTTAAATTTCCTATAAATAGAAAAACATCCGC
AGTTTAATGATAAGTATTT-TTTAAATATTTTTATGCGTAATAATGAATTCCTACTTCAA
CGTCATCGCTGATTTCTTTTTCCAATCCCTCCCAGAAGACTCCTCCGTCGCTGGTTGCGG
CCACATTGGTGAAGATAGTGTTCTTGAAGATAGTTCTCATAGCATTAGGGTTGGTAGCGC
TATTGGTTCCGGGTGCCACGCCGAAGAATCCATTTTCTGGATTTATAGCACGGAGTCTGC
CTTCCCGGTCGAATTTCATCCAGGTGATATCATCTCCCACGCACTCGACTTTGTACCCTG
GTAACGTCGGCTGCATCATGGCTAGGTTGGTCTTGCCGCAAGCACTGGGGAACGCTGCAG
TAATGTAACGCTTTCTACCTTTTGGATTTGTGATAGCCAGTATCTACAAAAGGTAACTGA
TACAGAATCTTAAGCGGCTAATGTACTTGCAAGTGCCAAGTAACGATTGAAATTGATTAT
AAGAGTAATAGTG-----AAGTTGTCACTGCTTTGATATCTTAAAAACTAAAAATTTTTA
TTTTTATTTAAAGTGTAGGTTTTGATATTTATGACAATTGTCTTTAATCTATATTGCGAG
TCTTGATGTTCAAGACATACACAAAATTGACTTAAATCTATATTATATCAATTTAGAGTT
TAAAACAATTGCTTTTAATTTATATTAGAAACGAAGCTTAGTATTCGAGATAATTGTTCT
TAATCTATATGATAGTAATCTCTGTAGAATTAAACTTTGATACAATTGCCTTTAAAGGTT
TCAACATATTACATGCAAGGTGAAATTGCGA
>806_S_Qua_23_W.B.incognitus
TCTAGATCCTCTGGTCCACTTTTTGCCTCGCCAATCGGTGATCTATACAAATATGTTTAC
TTAGGAAAGTTTTAGGAAACGTTGAGTTTTTAAATTTCCTATAAATAGAAAAATATCCGC
AGTTTAATGATAAGTATTT-TTTAAATACTTTTATGCGTAATAATGAATTCCTACTTCAA
CGTCATCGCTGATTTCTTTTTCCAATCCCTCCCAGAAGACTCCTCCGTCGCTGGTTGTGG
CCACATTGGTGAAGATAGTGTTCTTGAAGATAGTTCTCATAGCATTAGGGTTGGTAGCGC
TATTGGTTCCGGGTGCCACGCCGAAGAATCCATTTTCTGGATTTATAGCACGGAGTCTGC
CTTCCCGGTCGAATTTCATCCAGGTGATATCATCTCCCACGCACTCGACTTTGTACCCTG
GTAACGTCGGCTGCATCATGGCTAGGTTGGTCTTGCCGCAAGCACTGGGGAACGCTGCAG
TAATGTAACGCTTTCTACCTTTTGGATTTGTGATAGCCAGTATCTACAAAAGGTAACTGA
TACAGAATCTTAAGCGGCTAATGTACTTGCAAGTGCCAAGTAACGATTGAAATTGATTAT
AAGAGTAATAGTG-----AAGTTGTCACTGCTTTGATATCTTAAAAACTAAAAATTTTTA
TTTTTATTTAAAGTGTAGGTTTTGATATTTATGACAATTGTCTTTAATCTATATTGTGAG
TCTTGATGTTCAAGACATACACAAAATTGACTTTAATCTATATTATATCAATTTAGAGTT
TAAAACAATTT--TTTAATTTATATTACAAACGAAGCTTAGTATTCGAGATAATTGTTCT
TAATCTATATGATAATAATCTCTGTAGAATTAAACTTTGATACAATTGCCTTTAAAGGTT
TCAACATATTACATGCAAGGTGAAGTTGCGA
>807_S_Qua_23_W.B.sylvicola
TCTAGATCCTCTGGTCCACTTTTTGCCTCGCCAATCGGTGATCTATACAAATATGTTTAC
TTAGGAAAGTTTTAGGAAATGTTGAGTTTTTAAATTTCCTATAAATAGAAAAACATCCGC
AGTTTAATGATAAGTATTT-TTTAAATACTTTTATGCGTAATAATGAATTCCTACTTCAA
CGTCATCGCTGATTTCTTTTTCCAATCCCTCCCAGAAGACTCCTCCGTCGCTGGTTGTGG
CCACATTGGTGAAGATAGTGTTCTTGAAGATAGTTCTCATAGCATTAGGGTTGGTAGCGC
TATTGGTTCCGGGTGCCACGCCGAAGAATCCATTTTCTGGATTTATAGCACGGAGTCTGC
CTTCCCGGTCGAATTTCATCCAGGTGATATCATCTCCCACGCACTCGACTTTGTACCCTG
GTAACGTCGGCTGCATCATGGCTAGGTTGGTCTTGCCGCAAGCACTGGGGAACGCTGCAG
TAATGTAACGCTTTCTACCTTTTGGATTTGTGATAGCCAGTATCTACAAAAGGTAACTGA
TACAGAATCTTAAGCGGCTAATGTACTTGCAAGTGCCAAGTAACGATTGAAATTGATTAT
AAGAGTAATAGTG-----AAGTTGTCACTGCTTTGATATCTTAAAAACTAAAAATTTTTA
TTTTTATTTAAAGTGTAGGTTTTGATATTTATGACAATTGTCTTTAATCTATATTGTGAG
TCTTGATGTTCAAGACATACACAAAATTGACTTTAATCTATATTATATCAATTTAGAGTT
TAAAACAATTGCTTTTAATTTATATTAGAAACGAAGCTTAGTATTCGAGATAATTGTTCT
TAATCTATATGATAGTAATCTCTGTAGAATTAAACTTTGATACAATTGCCTTTAAAGGTT
TCAACATATTACATGCAAGGTGAAGTTGCGA
>808_S_Qua_23_W.B.incognitus
TCTAGATCCTCTGGTCCACTTTTTGCCTCGCCAATCGGTGATCTATACAAATATGTTTAC
TTAGGAAAGTTTTAGGAAACGTTGAGTTTTTAAATTTCCTATAAATAGAAAAACATCCGC
AGTTTAATGATAAGTATTT-TTTAAATACTTTTATGCGTAATAATGAATTCCTACTTCAA
CGTCATCGCTGATTTCTTTTTCCAATCCCTCCCAGAAGACTCCTCCGTCGCTGGTTGCGG
CCACATTGGTGAAGATAGTGTTCTTGAAGATAGTTCTCATAGCATTAGGGTTGGTAGCGC
TATTGGTTCCGGGTGCCACGCCGAAGAATCCATTTTCTGGATTTATAGCACGGAGTCTGC
CTTCCCGGTCGAATTTCATCCAGGTGATATCATCTCCCACGCACTCGACTTTGTACCCTG
GTAACGTCGGCTGCATCATGGCTAGGTTGGTCTTGCCGCAAGCACTGGGGAACGCTGCAG
TAATGTAACGCTTTCTACCTTTTGGATTTGTGATAGCCAGTATCTACAAAAGGTAACTGA
TACAGAATCTTAAGCGGCTAATGTACTTGCAAGTGCCAAGTAACGATTGAAATTGATTAT
AAGAGTAATAGTG-----AAGTTGTCACTGCTTTGATATCTTAAAAACTAAAAATTTTTA
TTTTTATTTAAAGTGTAGGTTTTGATATTTATGACAATTGTCTTTAATCTATATTGTGAG
TCTTGATGTTCAAGACATACACAAAATTGACTTTAATCTATATTATATCAATTTAGAGTT
TAAAACAATTT--TTTAATTTATATTACAAACGAAGCTTAGTATTCGAGATAATTGTTCT
TAATCTATATGATAATAATCTCTGTAGAATTAAACTTTGATACAATTGCCTTTAAAGGTT
TCAACATATTACATGCAAGGTGAAGTTGCGA
>80_S_Bor_2_W.B.sylvicola
TCTAGATCCTCTGGTCCACTTTTTGCCTCGCCAATCGGTGATCTATACAAATATGTTTAC
TTAGGAAAGTTTTAGGAAATGTTGAGTTTTTAAATTTCCTATAAATAGAAAAACATCCAC
AGTTTAATGATAAGTATTT-TTTAAATACTTTTATGCGTAATAATGAATTCCTACTTCAA
CGTCATCACTGATTTCTTTTTCTAATCCCTCCCAGAAGACTCCTCCGTCGCTGGTTGTGG
CCACATTGGTGAAGATAGTGTTCTTGAAGATAGTTCTCATAGCATTAGGGTTGGTAGCGC
TATTGGTTCCGGGTGCCACGCCGAAGAATCCATTTTCTGGATTTATAGCACGGAGTCTGC
CTTCCCGGTCGAATTTCATCCAGGTGATATCATCTCCCACGCACTCGACTTTGTACCCTG
GTAACGTCGGCTGCATCATGGCTAGGTTGGTCTTGCCGCAAGCACTGGGGAACGCTGCAG
TAATGTAACGCTTTCTACCTTTTGGATTTGTGATAGCCAGTATCTACAAAAGGTAACTGA
TACAGAATCTTAAGCGGCTAATGTACTTGCAAGTGCCAAGTAACGATTGAAATTGATTAT
AAGAGTAATAGTG-----AAGTTGTCACTGCTTTGATATCTTAAAAACTAAAAATTTTTA
TTTTTATTTAAAGTGTAGGTTTTGATATTTATGACAATTGTCTTTAATCTATATTGTGAG
TCTTGATGTTCAAGACATACACAAAATTGACTTTAATCTATATTATATCAATTTAGAGTT
TAAAACAATTGCTTTTAATTTATATTAGAAACGAAGCTTAGTATTCGAGATAATTGTTCT
TAATCTATATGATAGTAATCTCTGTAGAATTAAACTTTGATACAATTGCCTTTAAAGGTT
TCAACATATTACATGCAAGGTGAAGTTGCGA
>812_S_Qua_23_W.B.sylvicola
TCTAGATCCTCTGGTCCACTTTTTGCCTCGCCAATCGGTGATCTATACAAATATGTTTAC
TTAGGAAAGTTTTAGGAAATGTTGAGTTTTTAAATTTCCTATAAATAGAAAAACATCCGC
AGTTTAATGATAAGTATTT-TTTAAATACTTTTATGCGTAATAATGAATTCCTACTTCAA
CGTCATCGCTGATTTCTTTTTCCAATCCCTCCCAGAAGACTCCTCCGTCGCTGGTTGTGG
CCACATTGGTGAAGATAGTGTTCTTGAAGATAGTTCTCATAGCATTAGGGTTGGTAGCGC
TATTGGTTCCGGGTGCCACGCCGAAGAATCCATTTTCTGGATTTATAGCACGGAGTCTGC
CTTCCCGGTCGAATTTCATCCAGGTGATATCATCTCCCACGCACTCGACTTTGTACCCTG
GTAACGTCGGCTGCATCATGGCTAGGTTGGTCTTGCCGCAAGCACTGGGGAACGCTGCAG
TAATGTAACGCTTTCTACCTTTTGGATTTGTGATAGCCAGTATCTACAAAAGGTAACTGA
TACAGAATCTTAAGCGGCTAATGTACTTGCAAGTGCCAAGTAACGATTGAAATTGATTAT
AAGAGTAATAGTG-----AAGTTGTCACTGCTTTGATATCTTAAAAACTAAAAATTTTTA
TTTTTATTTAAAGTGTAGGTTTTGATATTTATGACAATTGTCTTTAGTCTATATTGTGAG
TCTTGATGTTCAAGACATACACAAAATTGACTTTAATCTATATTATATCAATTTAGAGTT
TAAAACAATTGCTTTTAATTTATATTACAAACGAAGCTTAGTATTCGAGATAATTGTTCT
TAATCTATATGATAGTAATCTCTGTAGAATTAAACTTTGATACAATTGCCTTTAAAGGTT
TCAACATATTACATGCAAGGTGAAGTTGCGA
>815_S_Qua_23_W.B.sylvicola
TCTAGATCCTCTGGTCCACTTTTTGCCTCGCCAATCGGTGATCTATACAAATATGTTTAC
TTAGGAAAGTTTTAGGAAATGTTGAGTTTTTAAATTTCCTATAAATAGAAAAACATCCGC
AGTTTAATGATAAGTATTT-TTTAAATACTTTTATGCGTAATAATGAATTCCTACTTCAA
CGTCATCACTGATTTCTTTTTCTAATCCCTCCCAGAAGACTCCTCCGTCGCTGGTTGTGG
CCACATTGGTGAAGATAGTGTTCTTGAAGATAGTTCTCATAGCATTAGGGTTGGTAGCGC
TATTGGTTCCGGGTGCCACGCCGAAGAATCCATTTTCTGGATTTATAGCACGGAGTCTGC
CTTCCCGGTCGAATTTCATCCAGGTGATATCATCTCCCACGCACTCGACTTTGTACCCTG
GTAACGTCGGCTGCATCATGGCTAGGTTGGTCTTGCCGCAAGCACTGGGGAACGCTGCAG
TAATGTAACGCTTTCTACCTTTTGGATTTGTGATAGCCAGTATCTACAAAAGGTAACTGA
TACAGAATCTTAAGCGGCTAATGTACTTGCAAGTGCCAAGTAACGATTGAAATTGATTAT
AAGAGTAATAGTG-----AAGTTGTCACTGCTTTGATATCTTAAAAACTAAAAATTTTTA
TTTTTATTTAAAGTGTAGGTTTTGATATTTATGACAATTGTCTTTAGTCTATATTGTGAG
TCTTGATGTTCAAGACATACACAAAATTGACTTTAATCTATATTATATCAATTTAGAGTT
TAAAACAATTGCTTTTAATTTATATTAGAAACGAAGCTTAGTATTCGAGATAATTGTTCT
TAATCTATATGATAGTAATCTCTGTAGAATTAAACTTTGATACAATTGCCTTTAAAGGTT
TCAACATATTACATGAAAGGTGAAGTTGCGA
>816_S_Qua_23_W.B.incognitus
TCTAGATCCTCTGGTCCACTTTTTGCCTCGCCAATCGGTGATCTGTACAAATATGTTTAC
TTAGGAAAGTTTTAGGAAACGTTGAGTTTTTAAATTTCCTATAAATAGAAAAACATCCGC
AGTTTAATGATAAGTATTT-TTTAAATACTTTTATGCGTAATAATGAATTCCTACTTCAA
CGTCATCGCTGATTTCTTTTTCCAATCCCTCCCAGAAGACTCCTCCGTCGCTGGTTGTGG
CCACATTGGTGAAGATAGTGTTCTTGAAGATAGTTCTCATAGCATTAGGGTTGGTAGCGC
TATTGGTTCCGGGTGCCACGCCGAAGAATCCATTTTCTGGATTTATAGCACGGAGTCTGC
CTTCCCGGTCGAATTTCATCCAGGTGATATCATCTCCCACGCACTCGACTTTGTACCCTG
GTAACGTCGGCTGCATCATGGCTAGGTTGGTCTTGCCGCAAGCACTGGGGAACGCTGCAG
TAATGTAACGCTTTCTACCTTTTGGATTTGTGATAGCCAGTATCTACAAAAGGTAACTGA
TACAGAATCTTAAGCGGCTAATGTACTTGCAAGTGCCAAGTAACGATTGAAATTGATTAT
AAGAGTAATAGTG-----AAGTTGTCACTGCTTTGATATCTTAAAAACTAAAAATTTTTA
TTTTTATTTAAAGTGTAGGTTTTGATATTTATGACAATTGTCTTTAATCTATATTGCGAG
TCTTGATGTTTAAGACATACACAAAATTGACTTAAATCTATATTATATCAATTTAGAGTT
TAAAACAATTGCTTTTAATTTATATTACAAACGAAGCTTAGTATTCGAGATAATTGTTCT
TAATCTATATGATAGTAATCTCTGTAGAATTAAACTTTGATACAATTGCCTTTAAAGGTT
TCAACATATTACATGCAAGGTGAAATTGCGA
>817_S_Qua_23_W.B.sylvicola
TCTAGATCCTCTGGTCCACTTTTTGCCTCGCCAATCGGTGATCTATACAAATATGTTTAC
TTAGGAAAGTTTTAGGAAATGTTGAGTTTTTAAATTTCCTATAAATAGAAAAACATCCGC
AGTTTAATGATAAGTATTT-TTTAAATACTTTTATGCGTAATAATGAATTCCTACTTCAA
CGTCATCGCTGATTTCTTTTTCCAATCCCTCCCAGAAGACTCCTCCGTCGCTGGTTGTGG
CCACATTGGTGAAGATAGTGTTCTTGAAGATAGTTCTCATAGCATTAGGGTTGGTAGCGC
TATTGGTTCCGGGTGCCACGCCGAAGAATCCATTTTCTGGATTTATAGCACGGAGTCTGC
CTTCCCGGTCGAATTTCATCCAGGTGATATCATCTCCCACGCACTCGACTTTGTACCCTG
GTAACGTCGGCTGCATCATGGCTAGGTTGGTCTTGCCGCAAGCACTGGGGAACGCTGCAG
TAATGTAACGCTTTCTACCTTTTGGATTTGTGATAGCCAGTATCTACAAAAGGTAACTGA
TACAGAATCTTAAGCGGCTAATGTACTTGCAAGTGCCAAGTAACGATTGAAATTGATTAT
AAGAGTAATAGTG-----AAGTTGTCACTGCTTTGATATCTTAAAAACTAAAAATTTTTA
TTTTTATTTAAAGTGTAGGTTTTGATATTTATGACAATTGTCTTTAATCTATATTGTGAG
TCTTGATGTTCAAGACATACACAAAATTGACTTTAATCTATATTATATCAATTTAGAGTT
TAAAACAATTGCTTTTAATTTATATTAGAAACGAAGCTTAGTATTCGAGATAATTGTTCT
TAATCTATATGATAGTAATCTCTGTAGAATTAAACTTTGATACAATTGCCTTTAAAGGTT
TCAACATATTACATGCAAGGTGAAGTTGCGA
>81_S_Bor_2_W.B.sylvicola
TCTAGATCCTCTGGTCCACTTTTTGCCTCGCCAATCGGTGATCTATACAAATATGTTTAC
TTAGGAAAGTTTTAGGAAATGTTGAGTTTTTAAATTTCCTATAAATAGAAAAACATCCGC
AGTTTAATGATAAGTATTT-TTTAAATACTTTTATGCGTAATAATGAATTCCTACTTCAA
CGTCATCGCTGATTTCTTTTTCCAATCCCTCCCAGAAGACTCCTCCGTCGCTGGTTGTGG
CCACATTGGTGAAGATAGTGTTCTTGAAGATAGTTCTCATAGCATTAGGGTTGGTAGCGC
TATTGGTTCCGGGTGCCACGCCGAAGAATCCATTTTCTGGATTTATAGCACGGAGTCTGC
CTTCCCGGTCGAATTTCATCCAGGTGATATCATCTCCCACGCACTCGACTTTGTACCCTG
GTAACGTCGGCTGCATCATGGCTAGGTTGGTCTTGCCGCAAGCACTGGGGAACGCTGCAG
TAATGTAACGCTTTCTACCTTTTGGATTTGTGATAGCCAGTATCTACAAAAGGTAACTGA
TACAGAATCTTAAGCGGCTAATGTACTTGCAAGTGCCAAGTAACGATTGAAATTGATTAT
AAGAGTAATAGTG-----AAGTTGTCACTGCTTTGATATCTTAAAAACTAAAAATTTTTA
TTTTTATTTAAAGTGTAGGTTTTGATATTTATGACAATTGTCTTTAATCTATATTGTGAG
TCTTGATGTTCAAGACATACACAAAATTGACTTTAATCTATATTATATCAATTTAGAGTT
TAAAACAATTGCTTTTAATTTATATTAGAAACGAAGCTTAGTATTCGAGATAATTGTTCT
TAATCTATATGATAGTAATCTCTGTAGAATTAAACTTTGATACAATTGCCTTTAAAGGTT
TCAACATATTACATGCAAGGTGAAGTTGCGA
>824_S_Qua_23_W.B.incognitus
TCTAGATCCTCTGGTCCACTTTTTGCCTCGCCAATCGGTGATCTATACAAATATGTTTAC
TTAGGAAAGTTTTAGGAAACGTTGAGTTTTTAAATTTCCTATAAATAGAAAAACATCCGC
AGTTTAATGATAAGGATTTTTTTAAATACTTTTATGCGTAATAATGAATTCCTACTTCAA
CGTCATCGCTGATTTCTTTTTCCAATCCCTCCCAGAAGACTCCTCCGTCGCTGGTTGCGG
CCACATTGGTGAAGATAGTGTTCTTGAAGATAGTTCTCATAGCATTAGGGTTGGTAGCGC
TATTGGTTCCGGGTGCCACGCCGAAGAATCCATTTTCTGGATTTATAGCACGGAGTCTGC
CTTCCCGGTCGAATTTCATCCAGGTGATATCATCTCCCACGCACTCGACTTTGTACCCTG
GTAACGTCGGCTGCATCATGGCTAGGTTGGTCTTGCCGCAAGCACTGGGGAACGCTGCAG
TAATGTAACGCTTTCTACCTTTTGGATTTGTGATAGCCAGTATCTACAAAAGGTAACTGA
TACAGAATCTTAAGCGGCTAATGTACTTGCAAGTGCCAAGTAACGATTGAAATTGATTAT
AAGAGTAATAGTG-----AAGTTGTCACTGCTTTGATATCTTAAAAACTAAAAATTTTTA
TTTTTATTTAAAGTGTAGGTTTTGATATTTATGACAATTGTCTTTAATCTATATTGCGAG
CCTTGATGTTCAAGACATACACAAAATTGACTTTAATCTATATTATATCAATTTAGAGTT
TAAAACAATTT--TTTAATTTATATTACAAACGAAGCTTAGTATTCGAGATAATTGTTCT
TAATCTATATGATAGTAATCTCTGTAGAATTAAACTTTGATACAATTGCCTTTAAAGGTT
TCAACATATTACATGCAAGGTGAAGTTGCGA
>83_S_Bor_2_W.B.sylvicola
TCTAGATCCTCTGGTCCACTTTTTGCCTCGCCAATCGGTGATCTATACAAATATGTTTAC
TTAGGAAAGTTTTAGGAAATGTTGAGTTTTTAAATTTCCTATAAATAGAAAAACATCCGC
AGTTTAATGATAAGTATTT-TTTAAATACTTTTATGCGTAATAATGAATTCCTACTTCAA
CGTCATCACTGATTTCTTTTTCTAATCCCTCCCAGAAGACTCCTCCGTCGCTGGTTGTGG
CCACATTGGTGAAGATAGTGTTCTTGAAGATAGTTCTCATAGCATTAGGGTTGGTAGCGC
TATTGGTTCCGGGTGCCACGCCGAAGAATCCATTTTCTGGATTTATAGCACGGAGTCTGC
CTTCCCGGTCGAATTTCATCCAGGTGATATCATCTCCCACGCACTCGACTTTGTACCCTG
GTAACGTCGGCTGCATCATGGCTAGGTTGGTCTTGCCGCAAGCACTGGGGAACGCTGCAG
TAATGTAACGCTTTCTACCTTTTGGATTTGTGATAGCCAGTATCTACAAAAGGTAACTGA
TACAGAATCTTAAGCGGCTAATGTACTTGCAAGTGCCAAGTAACGATTGAAATTGATTAT
AAGAGTAATAGTG-----AAGTTGTCACTGCTTTGATATCTTAAAAACTAAAAATTTTTA
TTTTTATTTAAAGTGTAGGTTTTGATATTTATGACAATTGTCTTTAATCTATATTGTGAG
TCTTGATGTTCAAGACATACACAAAATTGACTTTAATCTATATTATATCAATTTAGAGTT
TAAAACAATTGCTTTTAATTTATATTAGAAACGAAGCTTAGTATTCGAGATAATTGTTCT
TAATCTATATGATAGTAATCTCTGTAGAATTAAACTTTGATACAATTGCCTTTAAAGGTT
TCAACATATTACATGCAAGGTGAAGTTGCGA
>852_S_Niw_25_W.B.sylvicola
TCTAGATCCTCTGGTCCACTTTTTGCCTCGCCAATCGGTGATCTATACAAATATGTTTAC
TTAGGAAAGTTTTAGGAAATGTTGAGTTTTTAAATTTCCTATAAATAGAAAAACATCCGC
AGTTTAATGATAAGTATTT-TTTAAATACTTTTATGCGTAATAATGAATTCCTACTTCAA
CGTCATCGCTGATTTCTTTTTCCAATCCCTCCCAGAAGACTCCTCCGTCGCTGGTTGTGG
CCACATTGGTGAAGATAGTGTTCTTGAAGATAGTTCTCATAGCATTAGGGTTGGTAGCGC
TATTGGTTCCGGGTGCCACGCCGAAGAATCCATTTTCTGGATTTATAGCACGGAGTCTGC
CTTCCCGGTCGAATTTCATCCAGGTGATATCATCTCCCACGCACTCGACTTTGTACCCTG
GTAACGTCGGCTGCATCATGGCTAGGTTGGTCTTGCCGCAAGCACTGGGGAACGCTGCAG
TAATGTAACGCTTTCTACCTTTTGGATTTGTGATAGCCAGTATCTACAAAAGGTAACTGA
TACAGAATCTTAAGCGGCTAATGTACTTGCAAGTGCCAAGTAACGATTGAAATTGATTAT
AAGAGTAATAGTG-----AAGTTGTCACTGCTTTGATATCTTAAAAACTAAAAATTTTTA
TTTTTATTTAAAGTGTAGGTTTTGATATTTATGACAATTGTCTTTAGTCTATATTGTGAG
TCTTGATGTTCAAGACATACACAAAATTGACTTTAATCTATATTATATCAATTTAGAGTT
TAAAACAATTGCTTTTAATTTATATTACAAACGAAGCTTAGTATTCGAGATAATTGTTCT
TAATCTATATGATAGTAATCTCTGTAGAATTAAACTTTGATACAATTGCCTTTAAAGGTT
TCAACATATTACATGCAAGGTGAAGTTGCGA
>854_S_Niw_25_W.B.sylvicola
TCTAGATCCTCTGGTCCACTTTTTGCCTCGCCAATCGGTGATCTATACAAATATGTTTAC
TTAGGAAAGTTTTAGGAAATGTTGAGTTTTTAAATTTCCTATAAATAGAAAAACATCCGC
AGTTTAATGATAAGTATTT-TTTAAATACTTTTATGCGTAATAATGAATTCCTACTTCAA
CGTCATCGCTGATTTCTTTTTCCAATCCCTCCCAGAAGACTCCTCCGTCGCTGGTTGTGG
CCACATTGGTGAAGATAGTGTTCTTGAAGATAGTTCTCATAGCATTAGGGTTGGTAGCGC
TATTGGTTCCGGGTGCCACGCCGAAGAATCCATTTTCTGGATTTATAGCACGGAGTCTGC
CTTCCCGGTCGAATTTCATCCAGGTGATATCATCTCCCACGCACTCGACTTTGTACCCTG
GTAACGTCGGCTGCATCATGGCTAGGTTGGTCTTGCCGCAAGCACTGGGGAACGCTGCAG
TAATGTAACGCTTTCTACCTTTTGGATTTGTGATAGCCAGTATCTACAAAAGGTAACTGA
TACAGAATCTTAAGCGGCTAATGTACTTGCAAGTGCCAAGTAACGATTGAAATTGATTAT
AAGAGTAATAGTG-----AAGTTGTCACTGCTTTGATATCTTAAAAACTAAAAATTTTTA
TTTTTATTTAAAGTGTAGGTTTTGATATTTATGACAATTGTCTTTAGTCTATATTGTGAG
TCTTGATGTTCAAGACATACACAAAATTGACTTTAATCTATATTATATCAATTTAGAGTT
TAAAACAATTGCTTTTAATTTATATTACAAACGAAGCTTAGTATTCGAGATAATTGTTCT
TAATCTATATGATAGTAATCTCTGTAGAATTAAACTTTGATACAATTGCCTTTAAAGGTT
TCAACATATTACATGCAAGGTGAAGTTGCGA
>855_S_Niw_25_W.B.sylvicola
TCTAGATCCTCTGGTCCACTTTTTGCCTCGCCAATCGGTGATCTATACAAATATGTTTAC
TTAGGAAAGTTTTAGGAAATGTTGAGTTTTTAAATTTCCTATAAATAGAAAAACATCCGC
AGTTTAATGATAAGTATTT-TTTAAATACTTTTATGCGTAATAATGAATTCCTACTTCAA
CGTCATCGCTGATTTCTTTTTCCAATCCCTCCCAGAAGACTCCTCCGTCGCTGGTTGTGG
CCACATTGGTGAAGATAGTGTTCTTGAAGATAGTTCTCATAGCATTAGGGTTGGTAGCGC
TATTGGTTCCGGGTGCCACGCCGAAGAATCCATTTTCTGGATTTATAGCACGGAGTCTGC
CTTCCCGGTCGAATTTCATCCAGGTGATATCATCTCCCACGCACTCGACTTTGTACCCTG
GTAACGTCGGCTGCATCATGGCTAGGTTGGTCTTGCCGCAAGCACTGGGGAACGCTGCAG
TAATGTAACGCTTTCTACCTTTTGGATTTGTGATAGCCAGTATCTACAAAAGGTAACTGA
TACAGAATCTTAAGCGGCTAATGTACTTGCAAGTGCCAAGTAACGATTGAAATTGATTAT
AAGAGTAATAGTG-----AAGTTGTCACTGCTTTGATATCTTAAAAACTAAAAATTTTTA
TTTTTATTTAAAGTGTAGGTTTTGATATTTATGACAATTGTCTTTAATCTATATTGTGAG
TCTTGATGTTCAAGACATACACAAAATTGACTTTAATCTATATTATATCAATTTAGAGTT
TAAAACAATTGCTTTTAATTTATATTACAAACGAAGCTTAGTATTCGAGATAATTGTTCT
TAATCTATATGATAGTAATCTCTGTAGAATTAAACTTTGATACAATTGCCTTTAAAGGTT
TCAACATATTACATGCAAGGTGAAGTTGCGA
>859_S_Niw_25_W.B.incognitus
TCTAGATCCTCTGGTCCACTTTTTGCCTCGCCAATCGGTGATCTGTACAAATATGTTTAC
TTAGGAAAGTTTTAGGAAACGTTGAGTTTTTAAATTTCCTATAAATAGAAAAACATCCGC
AGTTTAATGATAAGTATTT-TTTAAATACTTTTATGCGTAATAATGAATTCCTACTTCAA
CGTCATCGCTGATTTCTTTTTCCAATCCCTCCCAGAAGACTCCTCCGTCGCTGGTTGTGG
CCACATTGGTGAAGATAGTGTTCTTGAAGATAGTTCTCATAGCATTAGGGTTGGTAGCGC
TATTGGTTCCGGGTGCCACGCCGAAGAATCCATTTTCTGGATTTATAGCACGGAGTCTGC
CTTCCCGGTCGAATTTCATCCAGGTGATATCATCTCCCACGCACTCGACTTTGTACCCTG
GTAACGTCGGCTGCATCATGGCTAGGTTGGTCTTGCCGCAAGCACTGGGGAACGCTGCAG
TAATGTAACGCTTTCTACCTTTTGGATTTGTGATAGCCAGTATCTACAAAAGGTAACTGA
TACAGAATCTTAAGCGGCTAATGTACTTGCAAGTGCCAAGTAACGATTGAAATTGATTAT
AAGAGTAATAGTG-----AAGTTGTCACTGCTTTGATATCTTAAAAACTAAAAATTTTTA
TTTTTATTTAAAGTGTAGGTTTTGATATTTATGACAATTGTCTTTAATCTATATTGCGAG
TCTTGATGTTCAAGACATACACAAAATTGACTTAAATCTATATTATATCAATTTAGAGTT
TAAAACAATTT--TTTAATTTATATTACAAACGAAGCTTAGTATTCGAGATAATTGTTCT
TAATCTATATGATAGTAATCTCTGTAGAATTAAACTTTGATACAATTGCCTTTAAAGGTT
TCAACATATTACATGCAAGGTGAAATTGCGA
>85_S_Bor_2_W.B.sylvicola
TCTAGATCCTCTGGTCCACTTTTTGCCTCGCCAATCGGTGATCTATACAAATATGTTTAC
TTAGGAAAGTTTTAGGAAATGTTGAGTTTTTAAATTTCCTATAAATAGAAAAACATCCGC
AGTTTAATGATAAGTATTT-TTTAAATACTTTTATGCGTAATAATGAATTCCTACTTCAA
CGTCATCACTGATTTCTTTTTCTAATCCCTCCCAGAAGACTCCTCCGTCGCTGGTTGTGG
CCACATTGGTGAAGATAGTGTTCTTGAAGATAGTTCTCATAGCATTAGGGTTGGTAGCGC
TATTGGTTCCGGGTGCCACGCCGAAGAATCCATTTTCTGGATTTATAGCACGGAGTCTGC
CTTCCCGGTCGAATTTCATCCAGGTGATATCATCTCCCACGCACTCGACTTTGTACCCTG
GTAACGTCGGCTGCATCATGGCTAGGTTGGTCTTGCCGCAAGCACTGGGGAACGCTGCAG
TAATGTAACGCTTTCTACCTTTTGGATTTGTGATAGCCAGTATCTACAAAAGGTAACTGA
TACAGAATCTTAAGCGGCTAATGTACTTGCAAGTGCCAAGTAACGATTGAAATTGATTAT
AAGAGTAATAGTG-----AAGTTGTCACTGCTTTGATATCTTAAAAACTAAAAATTTTTA
TTTTTATTTAAAGTGTAGGTTTTGATATTTATGACAATTGTCTTTAATCTATATTGTGAG
TCTTGATGTTCAAGACATACACAAAATTGACTTTAATCTATATTATATCAATTTAGAGTT
TAAAACAATTGCTTTTAATTTATATTAGAAACGAAGCTTAGTATTCGAGATAATTGTTCT
TATTCTATATGATAATAATCTCTGTAGAATTAAACTTTGATACAATTGCCTTTAAAGGTT
TCAACATATTACATGCAAGGTGAAGTTGCGA
>860_S_Niw_25_W.B.sylvicola
TCTAGATCCTCTGGTCCACTTTTTGCCTCGCCAATCGGTGATCTATACAAATATGTTTAC
TTAGGAAAGTTTTAGGAAATGTTGAGTTTTTAAATTTCCTATAAATAGAAAAACATCCGC
AGTTTAATGATAAGTATTT-TTTAAATACTTTTATGCGTAATAATGAATTCCTACTTCAA
CGTCATCGCTGATTTCTTTTTCCAATCCCTCCCAGAAGACTCCTCCGTCGCTGGTTGTGG
CCACATTGGTGAAGATAGTGTTCTTGAAGATAGTTCTCATAGCATTAGGGTTGGTAGCGC
TATTGGTTCCGGGTGCCACGCCGAAGAATCCATTTTCTGGATTTATAGCACGGAGTCTGC
CTTCCCGGTCGAATTTCATCCAGGTGATATCATCTCCCACGCACTCGACTTTGTACCCTG
GTAACGTCGGCTGCATCATGGCTAGGTTGGTCTTGCCGCAAGCACTGGGGAACGCTGCAG
TAATGTAACGCTTTCTACCTTTTGGATTTGTGATAGCCAGTATCTACAAAAGGTAACTGA
TACAGAATCTTAAGCGGCTAATGTACTTGCAAGTGCCAAGTAACGATTGAAATTGATTAT
AAGAGTAATAGTG-----AAGTTGTCACTGCTTTGATATCTTAAAAACTAAAAATTTTTA
TTTTTATTTAAAGTGTAGGTTTTGATATTTATGACAATTGTCTTTAGTCTATATTGTGAG
TCTTGATGTTCAAGACATACACAAAATTGACTTTAATCTATATTATATCAATTTAGAGTT
TAAAACAATTGCTTTTAATTTATATTACAAACGAAGCTTAGTATTCGAGATAATTGTTCT
TATTCTATATGATAATAATCTCTGTAGAATTAAACTTTGATACAATTGCCTTTAAAGGTT
TCAACATATTACATGCAAGGTGAAGTTGCGA
>863_S_Niw_25_W.B.sylvicola
TCTAGATCCTCTGGTCCACTTTTTGCCTCGCCAATCGGTGATCTATACAAATATGTTTAC
TTAGGAAAGTTTTAGGAAATGTTGAGTTTTTAAATTTCCTATAAATAGAAAAACATCCGC
AGTTTAATGATAAGTATTT-TTTAAATACTTTTATGCGTAATAATGAATTCCTACTTCAA
CGTCATCGCTGATTTCTTTTTCCAATCCCTCCCAGAAGACTCCTCCGTCGCTGGTTGTGG
CCACATTGGTGAAGATAGTGTTCTTGAAGATAGTTCTCATAGCATTAGGGTTGGTAGCGC
TATTGGTTCCGGGTGCCACGCCGAAGAATCCATTTTCTGGATTTATAGCACGGAGTCTGC
CTTCCCGGTCGAATTTCATCCAGGTGATATCATCTCCCACGCACTCGACTTTGTACCCTG
GTAACGTCGGCTGCATCATGGCTAGGTTGGTCTTGCCGCAAGCACTGGGGAACGCTGCAG
TAATGTAACGCTTTCTACCTTTTGGATTTGTGATAGCCAGTATCTACAAAAGGTAACTGA
TACAGAATCTTAAGCGGCTAATGTACTTGCAAGTGCCAAGTAACGATTGAAATTGATTAT
AAGAGTAATAGTG-----AAGTTGTCACTGCTTTGATATCTTAAAAACTAAAAATTTTTA
TTTTTATTTAAAGTGTAGGTTTTGATATTTATGACAATTGTCTTTAGTCTATATTGTGAG
TCTTGATGTTCAAGACATACACAAAATTGACTTTAATCTATATTATATCAATTTAGAGTT
TAAAACAATTGCTTTTAATTTATATTACAAACGAAGCTTAGTATTCGAGATAATTGTTCT
TAATCTATATGATAGTAATCTCTGTAGAATTAAACTTTGATACAATTGCCTTTAAAGGTT
TCAACATATTACATGCAAGGTGAAGTTGCGA
>864_S_Niw_25_W.B.incognitus
TCTAGATCCTCTGGTCCACTTTTTGCCTCGCCAATCGGTGATCTGTACAAATATGTTTAC
TTAGGAAAGTTTTAGGAAACGTTGAGTTTTTAAATTTCCTATAAATAGAAAAACATCCGC
AGTTTAATGATAAGTATTT-TTTAAATACTTTTATGCGTAATAATGAATTCCTACTTCAA
CGTCATCGCTGATTTCTTTTTCCAATCCCTCCCAGAAGACTCCTCCGTCGCTGGTTGTGG
CCACATTGGTGAAGATAGTGTTCTTGAAGATAGTTCTCATAGCATTAGGGTTGGTAGCGC
TATTGGTTCCGGGTGCCACGCCGAAGAATCCATTTTCTGGATTTATAGCACGGAGTCTGC
CTTCCCGGTCGAATTTCATCCAGGTGATATCATCTCCCACGCACTCGACTTTGTACCCTG
GTAACGTCGGCTGCATCATGGCTAGGTTGGTCTTGCCGCAAGCACTGGGGAACGCTGCAG
TAATGTAACGCTTTCTACCTTTTGGATTTGTGATAGCCAGTATCTACAAAAGGTAACTGA
TACAGAATCTTAAGCGGCTAATGTACTTGCAAGTGCCAAGTAACGATTGAAATTGATTAT
AAGAGTAATAGTG-----AAGTTGTCACTGCTTTGATATCTTAAAAACTAAAAATTTTTA
TTTTTATTTAAAGTGTAGGTTTTGATATTTATGACAATTGTCTTTAATCTATATTGCGAG
TCTTGATGTTCAAGACATACACAAAATTGACTTAAATCTATATTATATCAATTTAGAGTT
TAAAACAATTGCTTTTAATTTATATTAGAAACGAAGCTTAGTATTCGAGATAATTGTTCT
TAATCTATATGATAGTAATCTCTGTAGAATTAAACTTTGATACAATTGCCTTTAAAGGTT
TCAACATATTACATGCAAGGTGAAATTGCGA
>865_S_Niw_25_W.B.sylvicola
TCTAGATCCTCTGGTCCACTTTTTGCCTCGCCAATCGGTGATCTATACAAATATGTTTAC
TTAGGAAAGTTTTAGGAAATGTTGAGTTTTTAAATTTCCTATAAATAGAAAAACATCCGC
AGTTTAATGATAAGTATTT-TTTAAATACTTTTATGCGTAATAATGAATTCCTACTTCAA
CGTCATCGCTGATTTCTTTTTCCAATCCCTCCCAGAAGACTCCTCCTTCGCTGGTTGTGG
CCACATTGGTGAAGATAGTGTTCTTGAAGATAGTTCTCATAGCATTAGGGTTGGTAGCGC
TATTGGTTCCGGGTGCCACGCCGAAGAATCCATTTTCTGGATTTATAGCACGGAGTCTGC
CTTCCCGGTCGAATTTCATCCAGGTGATATCATCTCCCACGCACTCGACTTTGTACCCTG
GTAACGTCGGCTGCATCATGGCTAGGTTGGTCTTGCCGCAAGCACTGGGGAACGCTGCAG
TAATGTAACGCTTTCTACCTTTTGGATTTGTGATAGCCAGTATCTACAAAAGGTAACTGA
TACAGAATCTTAAGCGGCTAATGTACTTGCAAGTGCCAAGTAACGATTGAAATTGATTAT
AAGAGTAATAGTG-----AAGTTGTCACTGCTTTGATATCTTAAAAACTAAAAATTTTTA
TTTTTATTTAAAGTGTAGGTTTTGATATTTATGACAATTGTCTTTAGTCTATATTGTGAG
TCTTGATGTTCAAGACATACACAAAATTGACTTTAATCTATATTATATCAATTTAGAGTT
TAAAACAATTGCTTTTAATTTATATTACAAACGAAGCTTAGTATTCGAGATAATTGTTCT
TAATCTATATGATAGTAATCTCTGTAGAATTAAACTTTGATACAATTGCCTTTAAAGGTT
TCAACATATTACATGCAAGGTGAAGTTGCGA
>869_S_Niw_25_W.B.sylvicola
TCTAGATCCTCTGGTCCACTTTTTGCCTCGCCAATCGGTGATCTATACAAATATGTTTAC
TTAGGAAAGTTTTAGGAAATGTTGAGTTTTTAAATTTCCTATAAATAGAAAAACATCCGC
AGTTTAATGATAAGTATTT-TTTAAATACTTTTATGCGTAATAATGAATTCCTACTTCAA
CGTCATCGCTGATTTCTTTTTCCAATCCCTCCCAGAAGACTCCTCCGTCGCTGGTTGTGG
CCACATTGGTGAAGATAGTGTTCTTGAAGATAGTTCTCATAGCATTAGGGTTGGTAGCGC
TATTGGTTCCGGGTGCCACGCCGAAGAATCCATTTTCTGGATTTATAGCACGGAGTCTGC
CTTCCCGGTCGAATTTCATCCAGGTGATATCATCTCCCACGCACTCGACTTTGTACCCTG
GTAACGTCGGCTGCATCATGGCTAGGTTGGTCTTGCCGCAAGCACTGGGGAACGCTGCAG
TAATGTAACGCTTTCTACCTTTTGGATTTGTGATAGCCAGTATCTACAAAAGGTAACTGA
TACAGAATCTTAAGCGGCTAATGTACTTGCAAGTGCCAAGTAACGATTGAAATTGATTAT
AAGAGTAATAGTG-----AAGTTGTCACTGCTTTGATATCTTAAAAACTAAAAATTTTTA
TTTTTATTTAAAGTGTAGGTTTTGATATTTATGACAATTGTCTTTAATCTATATTGTGAG
TCTTGATGTTCAAGACATACACAAAATTGACTTTAATCTATATTATATCAATTTAGAGTT
TAAAACAATTGCTTTTAATTTATATTAGAAACGAAGCTTAGTATTCGAGATAATTGTTCT
TAATCTATATGATAGTAATCTCTGTAGAATTAAACTTTGATACAATTGCCTTTAAAGGTT
TCAACATATTACATGCAAGGTGAAGTTGCGA
>86_S_Bor_2_W.B.sylvicola
TCTAGATCCTCTGGTCCACTTTTTGCCTCGCCAATCGGTGATCTATACAAATATGTTTAC
TTAGGAAAGTTTTAGGAAATGTTGAGTTTTTAAATTTCCTATAAATAGAAAAACATCCGC
AGTTTAATGATAAGTATTT-TTTAAATACTTTTATGCGTAATAATGAATTCCTACTTCAA
CGTCATCGCTGATTTCTTTTTCCAATCCCTCCCAGAAGACTCCTCCGTCGCTGGTTGTGG
CCACATTGGTGAAGATAGTGTTCTTGAAGATAGTTCTCATAGCATTAGGGTTGGTAGCGC
TATTGGTTCCGGGTGCCACGCCGAAGAATCCATTTTCTGGATTTATAGCACGGAGTCTGC
CTTCCCGGTCGAATTTCATCCAGGTGATATCATCTCCCACGCACTCGACTTTGTACCCTG
GTAACGTCGGCTGCATCATGGCTAGGTTGGTCTTGCCGCAAGCACTGGGGAACGCTGCAG
TAATGTAACGCTTTCTACCTTTTGGATTTGTGATAGCCAGTATCTACAAAAGGTAACTGA
TACAGAATCTTAAGCGGCTAATGTACTTGCAAGTGCCAAGTAACGATTGAAATTGATTAT
AAGAGTAATAGTG-----AAGTTGTCACTGCTTTGATATCTTAAAAACTAAAAATTTTTA
TTTTTATTTAAAGTGTAGGTTTTGATATTTATGACAATTGTCTTTAATCTATATTGTGAG
TCTTGATGTTCAAGACATACACAAAATTGACTTTAATCTATATTATATCAATTTAGAGTT
TAAAACAATTGCTTTTAATTTATATTAGAAACGAAGCTTAGTATTCGAGATAATTGTTCT
TAATCTATATGATAGTAATCTCTGTAGAATTAAACTTTGATACAATTGCCTTTAAAGGTT
TCAACATATTACATGCAAGGTGAAGTTGCGA
>870_S_Niw_25_W.B.sylvicola
TCTAGATCCTCTGGTCCACTTTTTGCCTCGCCAATCGGTGATCTATACAAATATGTTTAC
TTAGGAAAGTTTTAGGAAATGTTGAGTTTTTAAATTTCCTATAAATAGAAAAACATCCGC
AGTTTAATGATAAGTATTT-TTTAAATACTTTTATGCGTAATAATGAATTCCTACTTCAA
CGTCATCGCTGATTTCTTTTTCCAATCCCTCCCAGAAGACTCCTCCGTCGCTGGTTGTGG
CCACATTGGTGAAGATAGTGTTCTTGAAGATAGTTCTCATAGCATTAGGGTTGGTAGCGC
TATTGGTTCCGGGTGCCACGCCGAAGAATCCATTTTCTGGATTTATAGCACGGAGTCTGC
CTTCCCGGTCGAATTTCATCCAGGTGATATCATCTCCCACGCACTCGACTTTGTACCCTG
GTAACGTCGGCTGCATCATGGCTAGGTTGGTCTTGCCGCAAGCACTGGGGAACGCTGCAG
TAATGTAACGCTTTCTACCTTTTGGATTTGTGATAGCCAGTATCTACAAAAGGTAACTGA
TACAGAATCTTAAGCGGCTAATGTACTTGCAAGTGCCAAGTAACGATTGAAATTGATTAT
AAGAGTAATAGTG-----AAGTTGTCACTGCTTTGATATCTTAAAAACTAAAAATTTTTA
TTTTTATTTAAAGTGTAGGTTTTGATATTTATGACAATTGTCTTTAATCTATATTGTGAG
TCTTGATGTTCAAGACATACACAAAATTGACTTTAATCTATATTATATCAATTTAGAGTT
TAAAACAATTGCTTTTAATTTATATTAGAAACGAAGCTTAGTATTCGAGATAATTGTTCT
TAATCTATATGATAGTAATCTCTGTAGAATTAAACTTTGATACAATTGCCTTTAAAGGTT
TCAACATATTACATGCAAGGTGAAGTTGCGA
>878_S_Niw_25_W.B.incognitus
TCTAGATCCTCTGGTCCACTTTTTGCCTCGCCAATCGGTGATCTGTACAAATATGTTTAC
TTAGGAAAGTTTTAGGAAACGTTGAGTTTTTAAATTTCCTATAAATAGAAAAACATCCGC
AGTTTAATGATAAGTATTT-TTTAAATACTTTTATGCGTAATAATGAATTCCTACTTCAA
CGTCATCGCTGATTTCTTTTTCCAATCCCTCCCAGAAGACTCCTCCGTCGCTGGTTGTGG
CCACATTGGTGAAGATAGTGTTCTTGAAGATAGTTCTCATAGCATTAGGGTTGGTAGCGC
TATTGGTTCCGGGTGCCACGCCGAAGAATCCATTTTCTGGATTTATAGCACGGAGTCTGC
CTTCCCGGTCGAATTTCATCCAGGTGATATCATCTCCCACGCACTCGACTTTGTACCCTG
GTAACGTCGGCTGCATCATGGCTAGGTTGGTCTTGCCGCAAGCACTGGGGAACGCTGCAG
TAATGTAACGCTTTCTACCTTTTGGATTTGTGATAGCCAGTATCTACAAAAGGTAACTGA
TACAGAATCTTAAGCGGCTAATGTACTTGCAAGTGCCAAGTAACGATTGAAATTGATTAT
AAGAGTAATAGTG-----AAGTTGTCACTGCTTTGATATCTTAAAAACTAAAAATTTTTA
TTTTTATTTAAAGTGTAGGTTTTGATATTTATGACAATTGTCTTTAATCTATATTGCGAG
TCTTGATGTTCAAGACATACACAAAATTGACTTAAATCTATATTATATCAATTTAGAGTT
TAAAACAATTT--TTTAATTTATATTACAAACGAAGCTTAGTATTCGAGATAATTGTTCT
TAATCTATATGATAGTAATCTCTGTAGAATTAAACTTTGATACAATTGCCTTTAAAGGTT
TCAACATATTACATGCAAGGTGAAATTGCGA
>880_S_Niw_25_W.B.sylvicola
TCTAGATCCTCTGGTCCACTTTTTGCCTCGCCAATCGGTGATCTATACAAATATGTTTAC
TTAGGAAAGTTTTAGGAAATGTTGAGTTTTTAAATTTCCTATAAATAGAAAAACATCCGC
AGTTTAATGATAAGTATTT-TTTAAATACTTTTATGCGTAATAATGAATTCCTACTTCAA
CGTCATCACTGATTTCTTTTTCTAATCCCTCCCAGAAGACTCCTCCGTCGCTGGTTGTGG
CCACATTGGTGAAGATAGTGTTCTTGAAGATAGTTCTCATAGCATTAGGGTTGGTAGCGC
TATTGGTTCCGGGTGCCACGCCGAAGAATCCATTTTCTGGATTTATAGCACGGAGTCTGC
CTTCCCGGTCGAATTTCATCCAGGTGATATCATCTCCCACGCACTCGACTTTGTACCCTG
GTAACGTCGGCTGCATCATGGCTAGGTTGGTCTTGCCGCAAGCACTGGGGAACGCTGCAG
TAATGTAACGCTTTCTACCTTTTGGATTTGTGATAGCCAGTATCTACAAAAGGTAACTGA
TACAGAATCTTAAGCGGCTAATGTACTTGCAAGTGCCAAGTAACGATTGAAATTGATTAT
AAGAGTAATAGTG-----AAGTTGTCACTGCTTTGATATCTTAAAAACTAAAAATTTTTA
TTTTTATTTAAAGTGTAGGTTTTGATATTTATGACAATTGTCTTTAATCTATATTGTGAG
TCTTGATGTTCAAGACATACACAAAATTGACTTTAATCTATATTATATCAATTTAGAGTT
TAAAACAATTGCTTTTAATTTATATTAGAAACGAAGCTTAGTATTCGAGATAATTGTTCT
TAATCTATATGATAGTAATCTCTGTAGAATTAAACTTTGATACAATTGCCTTTAAAGGTT
TCAACATATTACATGCAAGGTGAAGTTGCGA
>883_S_Niw_25_W.B.sylvicola
TCTAGATCCTCTGGTCCACTTTTTGCCTCGCCAATCGGTGATCTATACAAATATGTTTAC
TTAGGAAAGTTTTAGGAAATGTTGAGTTTTTAAATTTCCTATAAATAGAAAAACATCCGC
AGTTTAATGATAAGTATTT-TTTAAATACTTTTATGCGTAATAATGAATTCCTACTTCAA
CGTCATCGCTGATTTCTTTTTCCAATCCCTCCCAGAAGACTCCTCCGTCGCTGGTTGTGG
CCACATTGGTGAAGATAGTGTTCTTGAAGATAGTTCTCATAGCATTAGGGTTGGTAGCGC
TATTGGTTCCGGGTGCCACGCCGAAGAATCCATTTTCTGGATTTATAGCACGGAGTCTGC
CTTCCCGGTCGAATTTCATCCAGGTGATATCATCTCCCACGCACTCGACTTTGTACCCTG
GTAACGTCGGCTGCATCATGGCTAGGTTGGTCTTGCCGCAAGCACTGGGGAACGCTGCAG
TAATGTAACGCTTTCTACCTTTTGGATTTGTGATAGCCAGTATCTACAAAAGGTAACTGA
TACAGAATCTTAAGCGGCTAATGTACTTGCAAGTGCCAAGTAACGATTGAAATTGATTAT
AAGAGTAATAGTG-----AAGTTGTCACTGCTTTGATATCTTAAAAACTAAAAATTTTTA
TTTTTATTTAAAGTGTAGGTTTTGATATTTATGACAATTGTCTTTAATCTATATTGTGAG
TCTTGATGTTCAAGACATACACAAAATTGACTTTAATCTATATTATATCAATTTAGAGTT
TAAAACAATTGCTTTTAATTTATATTACAAACGAAGCTTAGTATTCGAGATAATTGTTCT
TATTCTATATGATAATAATCTCTGTAGAATTAAACTTTGATACAATTGCCTTTAAAGGTT
TCAACATATTACATGCAAGGTGAAGTTGCGA
>884_S_Niw_25_W.B.sylvicola
TCTAGATCCTCTGGTCCACTTTTTGCCTCGCCAATCGGTGATCTATACAAATATGTTTAC
TTAGGAAAGTTTTAGGAAATGTTGAGTTTTTAAATTTCCTATAAATAGAAAAACATCCGC
AGTTTAATGATAAGTATTT-TTTAAATACTTTTATGCGTAATAATGAATTCCTACTTCAA
CGTCATCACTGATTTCTTTTTCTAATCCCTCCCAGAAGACTCCTCCTTCGCTGGTTGTGG
CCACATTGGTGAAGATAGTGTTCTTGAAGATAGTTCTCATAGCATTAGGGTTGGTAGCGC
TATTGGTTCCGGGTGCCACGCCGAAGAATCCATTTTCTGGATTTATAGCACGGAGTCTGC
CTTCCCGGTCGAATTTCATCCAGGTGATATCATCTCCCACGCACTCGACTTTGTACCCTG
GTAACGTCGGCTGCATCATGGCTAGGTTGGTCTTGCCGCAAGCACTGGGGAACGCTGCAG
TAATGTAACGCTTTCTACCTTTTGGATTTGTGATAGCCAGTATCTACAAAAGGTAACTGA
TACAGAATCTTAAGCGGCTAATGTACTTGCAAGTGCCAAGTAACGATTGAAATTGATTAT
AAGAGTAATAGTG-----AAGTTGTCACTGCTTTGATATCTTAAAAACTAAAAATTTTTA
TTTTTATTTAAAGTGTAGGTTTTGATATTTATGACAATTGTCTTTAGTCTATATTGTGAG
TCTTGATGTTCAAGACATACACAAAATTGACTTTAATCTATATTATATCAATTTAGAGTT
TAAAACAATTGCTTTTAATTTATATTACAAACGAAGCTTAGTATTCGAGATAATTGTTCT
TAATCTATATGATAGTAATCTCTGTAGAATTAAACTTTGATACAATTGCCTTTAAAGGTT
TCAACATATTACATGAAAGGTGAAGTTGCGA
>885_S_Niw_25_W.B.sylvicola
TCTAGATCCTCTGGTCCACTTTTTGCCTCGCCAATCGGTGATCTATACAAATATGTTTAC
TTAGGAAAGTTTTAGGAAATGTTGAGTTTTTAAATTTCCTATAAATAGAAAAACATCCGC
AGTTTAATGATAAGTATTT-TTTAAATACTTTTATGCGTAATAATGAATTCCTACTTCAA
CGTCATCGCTGATTTCTTTTTCCAATCCCTCCCAGAAGACTCCTCCGTCGCTGGTTGTGG
CCACATTGGTGAAGATAGTGTTCTTGAAGATAGTTCTCATAGCATTAGGGTTGGTAGCGC
TATTGGTTCCGGGTGCCACGCCGAAGAATCCATTTTCTGGATTTATAGCACGGAGTCTGC
CTTCCCGGTCGAATTTCATCCAGGTGATATCATCTCCCACGCACTCGACTTTGTACCCTG
GTAACGTCGGCTGCATCATGGCTAGGTTGGTCTTGCCGCAAGCACTGGGGAACGCTGCAG
TAATGTAACGCTTTCTACCTTTTGGATTTGTGATAGCCAGTATCTACAAAAGGTAACTGA
TACAGAATCTTAAGCGGCTAATGTACTTGCAAGTGCCAAGTAACGATTGAAATTGATTAT
AAGAGTAATAGTG-----AAGTTGTCACTGCTTTGATATCTTAAAAACTAAAAATTTTTA
TTTTTATTTAAAGTGTAGGTTTTGATATTTATGACAATTGTCTTTAGTCTATATTGTGAG
TCTTGATGTTCAAGACATACACAAAATTGACTTTAATCTATATTATATCAATTTAGAGTT
TAAAACAATTGCTTTTAATTTATATTACAAACGAAGCTTAGTATTCGAGATAATTGTTCT
TAATCTATATGATAGTAATCTCTGTAGAATTAAACTTTGATACAATTGCCTTTAAAGGTT
TCAACATATTACATGCAAGGTGAAGTTGCGA
>887_S_Niw_25_W.B.incognitus
TCTAGATCCTCTGGTCCACTTTTTGCCTCGCCAATCGGTGATCTATACAAATATGTTTAC
TTAGGAAAGTTTTAGGAAACGTTGAGTTTTTAAATTTCCTATAAATAGAAAAACATCCGC
AGTTTAATGATAAGTATTT-TTTAAATACTTTTATGCGTAATAATGAATTCCTACTTCAA
CGTCATCACTGATTTCTTTTTCCAATCCCTCCCAGAAGACTCCTCCGTCGCTGGTTGTGG
CCACATTGGTGAAGATAGTGTTCTTGAAGATAGTTCTCATAGCATTAGGGTTGGTAGCGC
TATTGGTTCCGGGTGCCACGCCGAAGAATCCATTTTCTGGATTTATAGCACGGAGTCTGC
CTTCCCGGTCGAATTTCATCCAGGTGATATCATCTCCCACGCACTCGACTTTGTACCCTG
GTAACGTCGGCTGCATCATGGCTAGGTTGGTCTTGCCGCAAGCACTGGGGAACGCTGCAG
TAATGTAACGCTTTCTACCTTTTGGATTTGTGATAGCCAGTATCTACAAAAGGTAACTGA
TACAGAATCTTAAGCGGCTAATGTACTTGCAAGTGCCAAGTAACGATTGAAATTGATTAT
AAGAGTAATAGTG-----AAGTTGTCACTGCTTTGATATCTTAAAAACTAAAAATTTTTA
TTTTTATTTAAAGTGTAGGTTTTGATATTTATGACAATTGTCTTTAATCTATATTGCGAG
TCTTGATGTTCAAGACATACACAAAATTGACTTTAATCTATATTATATCAATTTAGAGTT
TAAAACAATTT--TTTAATTTATATTACAAACGAAGCTTAGTATTCGAGATAATTGTTCT
TAATCTATATGATAGTAATCTCTGTAGAATTAAACTTTGATACAATTGCCTTTAAAGGTT
TCAACATATTACATGCAAGGTGAAGTTGCGA
>888_S_Niw_25_W.B.incognitus
TCTAGATCCTCTGGTCCACTTTTTGCCTCGCCAATCGGTGATCTATACAAATATGTTTAC
TTAGGAAAGTTTTAGGAAACGTTGAGTTTTTAAATTTCCTATAAATAGAAAAACATCCGC
AGTTTAATGATAAGTATTT-TTTAAATACTTTTATGCGTAATAATGAATTCCTACTTCAA
CGTCATCACTGATTTCTTTTTCCAATCCCTCCCAGAAGACTCCTCCGTCGCTGGTTGTGG
CCACATTGGTGAAGATAGTGTTCTTGAAGATAGTTCTCATAGCATTAGGGTTGGTAGCGC
TATTGGTTCCGGGTGCCACGCCGAAGAATCCATTTTCTGGATTTATAGCACGGAGTCTGC
CTTCCCGGTCGAATTTCATCCAGGTGATATCATCTCCCACGCACTCGACTTTGTACCCTG
GTAACGTCGGCTGCATCATGGCTAGGTTGGTCTTGCCGCAAGCACTGGGGAACGCTGCAG
TAATGTAACGCTTTCTACCTTTTGGATTTGTGATAGCCAGTATCTACAAAAGGTAACTGA
TACAGAATCTTAAGCGGCTAATGTACTTGCAAGTGCCAAGTAACGATTGAAATTGATTAT
AAGAGTAATAGTG-----AAGTTGTCACTGCTTTGATATCTTAAAAACTAAAAATTTTTA
TTTTTATTTAAAGTGTAGGTTTTGATATTTATGACAATTGTCTTTAATCTATATTGTGAG
TCTTGATGTTCAAGACATACACAAAATTGACTTTAATCTATATTATATCAATTTAGAGTT
TAAAACAATTT--TTTAATTTATATTACAAACGAAGCTTAGTATTCGAGATAATTGTTCT
TAATCTATATGATAGTAATCTCTGTAGAATTAAACTTTGATACAATTGTCTTTAAAGGTT
TCAACATATTACATGCAAGGTGAAGTTGCGA
>892_S_Niw_25_W.B.incognitus
TCTAGATCCTCTGGTCCACTTTTTGCCTCGCCAATCGGTGATCTGTACAAATATGTTTAC
TTAGGAAAGTTTTAGGAAACGTTGAGTTTTTAAATTTCCTATAAATAGAAAAATATCCGC
AGTTTAATGATAAGTATTT-TTTAAATACTTTTATGCGTAATAATGAATTCCTACTTCAA
CGTCATCGCTGATTTCTTTTTCCAATCCCTCCCAGAAGACTCCTCCGTCGCTGGTTGCGG
CCACATTGGTGAAGATAGTGTTCTTGAAGATAGTTCTCATAGCATTAGGGTTGGTAGCGC
TATTGGTTCCGGGTGCCACGCCGAAGAATCCATTTTCTGGATTTATAGCACGGAGTCTGC
CTTCCCGGTCGAATTTCATCCAGGTGATATCATCTCCCACGCACTCGACTTTGTACCCTG
GTAACGTCGGCTGCATCATGGCTAGGTTGGTCTTGCCGCAAGCACTGGGGAACGCTGCAG
TAATGTAACGCTTTCTACCTTTTGGATTTGTGATAGCCAGTATCTACAAAAGGTAACTGA
TACAGAATCTTAAGCGGCTAATGTACTTGCAAGTGCCAAGTAACGATTGAAATTGATTAT
AAGAGTAATAGTG-----AAGTTGTCACTGCTTTGATATCTTAAAAACTAAAAATTTTTA
TTTTTATTTAAAGTGTAGGTTTTGATATTTATGACAATTGTCTTTAATCTATATTGCGAG
TCTTGATGTTCAAGACATACACAAAATTGACTTAAATCTATATTATATCAATTTAGAGTT
TAAAACAATTT--TTTAATTTATATTACAAACGAAGCTTAGTATTCGAGATAATTGTTCT
TAATCTATATGATAGTAATCTCTGTAGAATTAAACTTTGATACAATTGCCTTTAAAGGTT
TCAACATATTACATGCAAGGTGAAATTGCGA
>895_S_Niw_25_W.B.sylvicola
TCTAGATCCTCTGGTCCACTTTTTGCCTCGCCAATCGGTGATCTATACAAATATGTTTAC
TTAGGAAAGTTTTAGGAAATGTTGAGTTTTTAAATTTCCTATAAATAGAAAAACATCCGC
AGTTTAATGATAAGTATTT-TTTAAATACTTTTATGCGTAATAATGAATTCCTACTTCAA
CGTCATCACTGATTTCTTTTTCTAATCCCTCCCAGAAGACTCCTCCGTCGCTGGTTGTGG
CCACATTGGTGAAGATAGTGTTCTTGAAGATAGTTCTCATAGCATTAGGGTTGGTAGCGC
TATTGGTTCCGGGTGCCACGCCGAAGAATCCATTTTCTGGATTTATAGCACGGAGTCTGC
CTTCCCGGTCGAATTTCATCCAGGTGATATCATCTCCCACGCACTCGACTTTGTACCCTG
GTAACGTCGGCTGCATCATGGCTAGGTTGGTCTTGCCGCAAGCACTGGGGAACGCTGCAG
TAATGTAACGCTTTCTACCTTTTGGATTTGTGATAGCCAGTATCTACAAAAGGTAACTGA
TACAGAATCTTAAGCGGCTAATGTACTTGCAAGTGCCAAGTAACGATTGAAATTGATTAT
AAGAGTAATAGTG-----AAGTTGTCACTGCTTTGATATCTTAAAAACTAAAAATTTTTA
TTTTTATTTAAAGTGTAGGTTTTGATATTTATGACAATTGTCTTTAGTCTATATTGTGAG
TCTTGATGTTCAAGACATACACAAAATTGACTTTAATCTATATTATATCAATTTAGAGTT
TAAAACAATTGCTTTTAATTTATATTAGAAACGAAGCTTAGTATTCGAGATAATTGTTCT
TAATCTATATGATAGTAATCTCTGTAGAATTAAACTTTGATACAATTGCCTTTAAAGGTT
TCAACATATTACATGAAAGGTGAAGTTGCGA
>898_S_Niw_25_W.B.incognitus
TCTAGATCCTCTGGTCCACTTTTTGCCTCGCCAATCGGTGATCTATACAAATATGTTTAC
TTAGGAAAGTTTTAGGAAACGTTGAGTTTTTAAATTTCCTATAAATAGAAAAACATCCGC
AGTTTAATGATAAGTATTT-TTTAAATACTTTTATGCGTAATAATGAATTCCTACTTCAA
CGTCATCGCTGATTTCTTTTTCCAATCCCTCCCAGAAGACTCCTCCGTCGCTGGTTGCGG
CCACATTGGTGAAGATAGTGTTCTTGAAGATAGTTCTCATAGCATTAGGGTTGGTAGCGC
TATTGGTTCCGGGTGCCACGCCGAAGAATCCATTTTCTGGATTTATAGCACGGAGTCTGC
CTTCCCGGTCGAATTTCATCCAGGTGATATCATCTCCCACGCACTCGACTTTGTACCCTG
GTAACGTCGGCTGCATCATGGCTAGGTTGGTCTTGCCGCAAGCACTGGGGAACGCTGCAG
TAATGTAACGCTTTCTACCTTTTGGATTTGTGATAGCCAGTATCTACAAAAGGTAACTGA
TACAGAATCTTAAGCGGCTAATGTACTTGCAAGTGCCAAGTAACGATTGAAATTGATTAT
AAGAGTAATAGTG-----AAGTTGTCACTGCTTTGATATCTTAAAAACTAAAAATTTTTA
TTTTTATTTAAAGTGTAGGTTTTGATATTTATGACAATTGTCTTTAATCTATATTGCGAG
TCTTGATGTTCAAGACATACACAAAATTGACTTTAATCTATATTATATCAATTTAGAGTT
TAAAACAATTGCTTTTAATTTATATTACAAACGAAGCTTAGTATTCGAGATAATTGTTCT
TAATCTATATGATAGTAATCTCTGTAGAATTAAACTTTGATACAATTGCCTTTAAAGGTT
TCAACATATTACATGCAAGGTGAAATTGCGA
>899_S_Niw_25_W.B.sylvicola
TCTAGATCCTCTGGTCCACTTTTTGCCTCGCCAATCGGTGATCTATACAAATATGTTTAC
TTAGGAAAGTTTTAGGAAATGTTGAGTTTTTAAATTTCCTATAAATAGAAAAACATCCGC
AGTTTAATGATAAGTATTT-TTTAAATACTTTTATGCGTAATAATGAATTCCTACTTCAA
CGTCATCGCTGATTTCTTTTTCCAATCCCTCCCAGAAGACTCCTCCGTCGCTGGTTGTGG
CCACATTGGTGAAGATAGTGTTCTTGAAGATAGTTCTCATAGCATTAGGGTTGGTAGCGC
TATTGGTTCCGGGTGCCACGCCGAAGAATCCATTTTCTGGATTTATAGCACGGAGTCTGC
CTTCCCGGTCGAATTTCATCCAGGTGATATCATCTCCCACGCACTCGACTTTGTACCCTG
GTAACGTCGGCTGCATCATGGCTAGGTTGGTCTTGCCGCAAGCACTGGGGAACGCTGCAG
TAATGTAACGCTTTCTACCTTTTGGATTTGTGATAGCCAGTATCTACAAAAGGTAACTGA
TACAGAATCTTAAGCGGCTAATGTACTTGCAAGTGCCAAGTAACGATTGAAATTGATTAT
AAGAGTAATAGTG-----AAGTTGTCACTGCTTTGATATCTTAAAAACTAAAAATTTTTA
TTTTTATTTAAAGTGTAGGTTTTGATATTTATGACAATTGTCTTTAGTCTATATTGTGAG
TCTTGATGTTCAAGACATACACAAAATTGACTTTAATCTATATTATATCAATTTAGAGTT
TAAAACAATTGCTTTTAATTTATATTACAAACGAAGCTTAGTATTCGAGATAATTGTTCT
TAATCTATATGATAGTAATCTCTGTAGAATTAAACTTTGATACAATTGCCTTTAAAGGTT
TCAACATATTACATGCAAGGTGAAGTTGCGA
>8_S_Dem_1_W.B.sylvicola
TCTAGATCCTCTGGTCCACTTTTTGCCTCGCCAATCGGTGATCTATACAAATATGTTTAC
TTAGGAAAGTTTTAGGAAATGTTGAGTTTTTAAATTTCCTATAAATAGAAAAACATCCGC
AGTTTAATGATAAGTATTT-TTTAAATACTTTTATGCGTAATAATGAATTCCTACTTCAA
CGTCATCGCTGATTTCTTTTTCCAATCCCTCCCAGAAGACTCCTCCGTCGCTGGTTGTGG
CCACATTGGTGAAGATAGTGTTCTTGAAGATAGTTCTCATAGCATTAGGGTTGGTAGCGC
TATTGGTTCCGGGTGCCACGCCGAAGAATCCATTTTCTGGATTTATAGCACGGAGTCTGC
CTTCCCGGTCGAATTTCATCCAGGTGATATCATCTCCCACGCACTCGACTTTGTACCCTG
GTAACGTCGGCTGCATCATGGCTAGGTTGGTCTTGCCGCAAGCACTGGGGAACGCTGCAG
TAATGTAACGCTTTCTACCTTTTGGATTTGTGATAGCCAGTATCTACAAAAGGTAACTGA
TACAGAATCTTAAGCGGCTAATGTACTTGCAAGTGCCAAGTAACGATTGAAATTGATTAT
AAGAGTAATAGTG-----AAGTTGTCACTGCTTTGATATCTTAAAAACTAAAAATTTTTA
TTTTTATTTAAAGTGTAGGTTTTGATATTTATGACAATTGTCTTTAGTCTATATTGTGAG
TCTTGATGTTCAAGACATACACAAAATTGACTTTAATCTATATTATATCAATTTAGAGTT
TAAAACAATTGCTTTTAATTTATATTACAAACGAAGCTTAGTATTCGAGATAATTGTTCT
TAATCTATATGATAGTAATCTCTGTAGAATTAAACTTTGATACAATTGCCTTTAAAGGTT
TCAACATATTACATGCAAGGTGAAGTTGCGA
>904_S_Niw_25_W.B.incognitus
TCTAGATCCTCTGGTCCACTTTTTGCCTCGCCAATCGGTGATCTATACAAATATGTTTAC
TTAGGAAAGTTTTAGGAAACGTTGAGTTTTTAAATTTCCTATAAATAGAAAAACATCCGC
AGTTTAATGATAAGTATTT-TTTAAATACTTTTATGCGTAATAATGAATTCCTACTTCAA
CGTCATCACTGATTTCTTTTTCCAATCCCTCCCAGAAGACTCCTCCGTCGCTGGTTGTGG
CCACATTGGTGAAGATAGTGTTCTTGAAGATAGTTCTCATAGCATTAGGGTTGGTAGCGC
TATTGGTTCCGGGTGCCACGCCGAAGAATCCATTTTCTGGATTTATAGCACGGAGTCTGC
CTTCCCGGTCGAATTTCATCCAGGTGATATCATCTCCCACGCACTCGACTTTGTACCCTG
GTAACGTCGGCTGCATCATGGCTAGGTTGGTCTTGCCGCAAGCACTGGGGAACGCTGCAG
TAATGTAACGCTTTCTACCTTTTGGATTTGTGATAGCCAGTATCTACAAAAGGTAACTGA
TACAGAATCTTAAGCGGCTAATGTACTTGCAAGTGCCAAGTAACGATTGAAATTGATTAT
AAGAGTAATAGTG-----AAGTTGTCACTGCTTTGATATCTTAAAAACTAAAAATTTTTA
TTTTTATTTAAAGTGTAGGTTTTGATATTTATGACAATTGTCTTTAATCTATATTGTGAG
TCTTGATGTTTAAGACATACACAAAATTGACTTTAATCTATATTATATCAATTTAGAGTT
TAAAACAATTT--TTTAATTTATATTACAAACGAAGCTTAGTATTCGAAATAATTGTTCT
TAATCTATATGATAATAATCTCTGTAGAATTAAACTTTGATACAATTGCCTTTAAAGGTT
TCAACATATTACATGCAAGGTGAAGTTGCGA
>905_S_Niw_25_W.B.sylvicola
TCTAGATCCTCTGGTCCACTTTTTGCCTCGCCAATCGGTGATCTATACAAATATGTTTAC
TTAGGAAAGTTTTAGGAAATGTTGAGTTTTTAAATTTCCTATAAATAGAAAAACATCCGC
AGTTTAATGATAAGTATTT-TTTAAATACTTTTATGCGTAATAATGAATTCCTACTTCAA
CGTCATCGCTGATTTCTTTTTCCAATCCCTCCCAGAAGACTCCTCCGTCGCTGGTTGTGG
CCACATTGGTGAAGATAGTGTTCTTGAAGATAGTTCTCATAGCATTAGGGTTGGTAGCGC
TATTGGTTCCGGGTGCCACGCCGAAGAATCCATTTTCTGGATTTATAGCACGGAGTCTGC
CTTCCCGGTCGAATTTCATCCAGGTGATATCATCTCCCACGCACTCGACTTTGTACCCTG
GTAACGTCGGCTGCATCATGGCTAGGTTGGTCTTGCCGCAAGCACTGGGGAACGCTGCAG
TAATGTAACGCTTTCTACCTTTTGGATTTGTGATAGCCAGTATCTACAAAAGGTAACTGA
TACAGAATCTTAAGCGGCTAATGTACTTGCAAGTGCCAAGTAACGATTGAAATTGATTAT
AAGAGTAATAGTG-----AAGTTGTCACTGCTTTGATATCTTAAAAACTAAAAATTTTTA
TTTTTATTTAAAGTGTAGGTTTTGATATTTATGACAATTGTCTTTAGTCTATATTGTGAG
TCTTGATGTTCAAGACATACACAAAATTGACTTTAATCTATATTATATCAATTTAGAGTT
TAAAACAATTGCTTTTAATTTATATTACAAACGAAGCTTAGTATTCGAGATAATTGTTCT
TAATCTATATGATAGTAATCTCTGTAGAATTAAACTTTGATACAATTGCCTTTAAAGGTT
TCAACATATTACATGCAAGGTGAAGTTGCGA
>906_S_Niw_25_W.B.sylvicola
TCTAGATCCTCTGGTCCACTTTTTGCCTCGCCAATCGGTGATCTATACAAATATGTTTAC
TTAGGAAAGTTTTAGGAAATGTTGAGTTTTTAAATTTCCTATAAATAGAAAAACATCCGC
AGTTTAATGATAAGTATTT-TTTAAATACTTTTATGCGTAATAATGAATTCCTACTTCAA
CGTCATCACTGATTTCTTTTTCTAATCCCTCCCAGAAGACTCCTCCGTCGCTGGTTGTGG
CCACATTGGTGAAGATAGTGTTCTTGAAGATAGTTCTCATAGCATTAGGGTTGGTAGCGC
TATTGGTTCCGGGTGCCACGCCGAAGAATCCATTTTCTGGATTTATAGCACGGAGTCTGC
CTTCCCGGTCGAATTTCATCCAGGTGATATCATCTCCCACGCACTCGACTTTGTACCCTG
GTAACGTCGGCTGCATCATGGCTAGGTTGGTCTTGCCGCAAGCACTGGGGAACGCTGCAG
TAATGTAACGCTTTCTACCTTTTGGATTTGTGATAGCCAGTATCTACAAAAGGTAACTGA
TACAGAATCTTAAGCGGCTAATGTACTTGCAAGTGCCAAGTAACGATTGAAATTGATTAT
AAGAGTAATAGTG-----AAGTTGTCACTGCTTTGATATCTTAAAAACTAAAAATTTTTA
TTTTTATTTAAAGTGTAGGTTTTGATATTTATGACAATTGTCTTTAGTCTATATTGTGAG
TCTTGATGTTCAAGACATACACAAAATTGACTTTAATCTATATTATATCAATTTAGAGTT
TAAAACAATTGCTTTTAATTTATATTAGAAACGAAGCTTAGTATTCGAGATAATTGTTCT
TAATCTATATGATAGTAATCTCTGTAGAATTAAACTTTGATACAATTGCCTTTAAAGGTT
TCAACATATTACATGCAAGGTGAAGTTGCGA
>908_S_Niw_25_W.B.sylvicola
TCTAGATCCTCTGGTCCACTTTTTGCCTCGCCAATCGGTGATCTATACAAATATGTTTAC
TTAGGAAAGTTTTAGGAAATGTTGAGTTTTTAAATTTCCTATAAATAGAAAAACATCCGC
AGTTTAATGATAAGTATTT-TTTAAATACTTTTATGCGTAATAATGAATTCCTACTTCAA
CGTCATCGCTGATTTCTTTTTCCAATCCCTCCCAGAAGACTCCTCCGTCGCTGGTTGTGG
CCACATTGGTGAAGATAGTGTTCTTGAAGATAGTTCTCATAGCATTAGGGTTGGTAGCGC
TATTGGTTCCGGGTGCCACGCCGAAGAATCCATTTTCTGGATTTATAGCACGGAGTCTGC
CTTCCCGGTCGAATTTCATCCAGGTGATATCATCTCCCACGCACTCGACTTTGTACCCTG
GTAACGTCGGCTGCATCATGGCTAGGTTGGTCTTGCCGCAAGCACTGGGGAACGCTGCAG
TAATGTAACGCTTTCTACCTTTTGGATTTGTGATAGCCAGTATCTACAAAAGGTAACTGA
TACAGAATCTTAAGCGGCTAATGTACTTGCAAGTGCCAAGTAACGATTGAAATTGATTAT
AAGAGTAATAGTG-----AAGTTGTCACTGCTTTGATATCTTAAAAACTAAAAATTTTTA
TTTTTATTTAAAGTGTAGGTTTTGATATTTATGACAATTGTCTTTAATCTATATTGTGAG
TCTTGATGTTCAAGACATACACAAAATTGACTTTAATCTATATTATATCAATTTAGAGTT
TAAAACAATTGCTTTTAATTTATATTAGAAACGAAGCTTAGTATTCGAGATAATTGTTCT
TAATCTATATGATAGTAATCTCTGTAGAATTAAACTTTGATACAATTGCCTTTAAAGGTT
TCAACATATTACATGCAAGGTGAAGTTGCGA
>909_S_Niw_25_W.B.sylvicola
TCTAGATCCTCTGGTCCACTTTTTGCCTCGCCAATCGGTGATCTATACAAATATGTTTAC
TTAGGAAAGTTTTAGGAAATGTTGAGTTTTTAAATTTCCTATAAATAGAAAAACATCCGC
AGTTTAATGATAAGTATTT-TTTAAATACTTTTATGCGTAATAATGAATTCCTACTTCAA
CGTCATCGCTGATTTCTTTTTCTAATCCCTCCCAGAAGACTCCTCCGTCGCTGGTTGTGG
CCACATTGGTGAAGATAGTGTTCTTGAAGATAGTTCTCATAGCATTAGGGTTGGTAGCGC
TATTGGTTCCGGGTGCCACGCCGAAGAATCCATTTTCTGGATTTATAGCACGGAGTCTGC
CTTCCCGGTCGAATTTCATCCAGGTGATATCATCTCCCACGCACTCGACTTTGTACCCTG
GTAACGTCGGCTGCATCATGGCTAGGTTGGTCTTGCCGCAAGCACTGGGGAACGCTGCAG
TAATGTAACGCTTTCTACCTTTTGGATTTGTGATAGCCAGTATCTACAAAAGGTAACTGA
TACAGAATCTTAAGCGGCTAATGTACTTGCAAGTGCCAAGTAACGATTGAAATTGATTAT
AAGAGTAATAGTG-----AAGTTGTCACTGCTTTGATATCTTAAAAACTAAAAATTTTTA
TTTTTATTTAAAGTGTAGGTTTTGATATTTATGACAATTGTCTTTAGTCTATATTGTGAG
TCTTGATGTTCAAGACATACACAAAATTGACTTTAATCTATATTATATCAATTTAGAGTT
TAAAACAATTGCTTTTAATTTATATTACAAACGAAGCTTAGTATTCGAGATAATTGTTCT
TAATCTATATGATAGTAATCTCTGTAGAATTAAACTTTGATACAATTGCCTTTAAAGGTT
TCAACATATTACATGCAAGGTGAAGTTGCGA
>910_S_Niw_26_W.B.sylvicola
TCTAGATCCTCTGGTCCACTTTTTGCCTCGCCAATCGGTGATCTATACAAATATGTTTAC
TTAGGAAAGTTTTAGGAAATGTTGAGTTTTTAAATTTCCTATAAATAGAAAAACATCCGC
AGTTTAATGATAAGTATTT-TTTAAATACTTTTATGCGTAATAATGAATTCCTACTTCAA
CGTCATCGCTGATTTCTTTTTCCAATCCCTCCCAGAAGACTCCTCCGTCGCTGGTTGTGG
CCACATTGGTGAAGATAGTGTTCTTGAAGATAGTTCTCATAGCATTAGGGTTGGTAGCGC
TATTGGTTCCGGGTGCCACGCCGAAGAATCCATTTTCTGGATTTATAGCACGGAGTCTGC
CTTCCCGGTCGAATTTCATCCAGGTGATATCATCTCCCACGCACTCGACTTTGTACCCTG
GTAACGTCGGCTGCATCATGGCTAGGTTGGTCTTGCCGCAAGCACTGGGGAACGCTGCAG
TAATGTAACGCTTTCTACCTTTTGGATTTGTGATAGCCAGTATCTACAAAAGGTAACTGA
TACAGAATCTTAAGCGGCTAATGTACTTGCAAGTGCCAAGTAACGATTGAAATTGATTAT
AAGAGTAATAGTG-----AAGTTGTCACTGCTTTGATATCTTAAAAACTAAAAATTTTTA
TTTTTATTTAAAGTGTAGGTTTTGATATTTATGACAATTGTCTTTAGTCTATATTGTGAG
TCTTGATGTTCAAGACATACACAAAATTGACTTTAATCTATATTATATCAATTTAGAGTT
TAAAACAATTGCTTTTAATTTATATTACAAACGAAGCTTAGTATTCGAGATAATTGTTCT
TAATCTATATGATAGTAATCTCTGTAGAATTAAACTTTGATACAATTGCCTTTAAAGGTT
TCAACATATTACATGCAAGGTGAAGTTGCGA
>912_S_Niw_26_W.B.sylvicola
TCTAGATCCTCTGGTCCACTTTTTGCCTCGCCAATCGGTGATCTATACAAATATGTTTAC
TTAGGAAAGTTTTAGGAAATGTTGAGTTTTTAAATTTCCTATAAATAGAAAAACATCCGC
AGTTTAATGATAAGTATTT-TTTAAATACTTTTATGCGTAATAATGAATTCCTACTTCAA
CGTCATCGCTGATTTCTTTTTCCAATCCCTCCCAGAAGACTCCTCCTTCGCTGGTTGTGG
CCACATTGGTGAAGATAGTGTTCTTGAAGATAGTTCTCATAGCATTAGGGTTGGTAGCGC
TATTGGTTCCGGGTGCCACGCCGAAGAATCCATTTTCTGGATTTATAGCACGGAGTCTGC
CTTCCCGGTCGAATTTCATCCAGGTGATATCATCTCCCACGCACTCGACTTTGTACCCTG
GTAACGTCGGCTGCATCATGGCTAGGTTGGTCTTGCCGCAAGCACTGGGGAACGCTGCAG
TAATGTAACGCTTTCTACCTTTTGGATTTGTGATAGCCAGTATCTACAAAAGGTAACTGA
TACAGAATCTTAAGCGGCTAATGTACTTGCAAGTGCCAAGTAACGATTGAAATTGATTAT
AAGAGTAATAGTG-----AAGTTGTCACTGCTTTGATATCTTAAAAACTAAAAATTTTTA
TTTTTATTTAAAGTGTAGGTTTTGATATTTATGACAATTGTCTTTAGTCTATATTGTGAG
TCTTGATGTTCAAGACATACACAAAATTGACTTTAATCTATATTATATCAATTTAGAGTT
TAAAACAATTGCTTTTAATTTATATTACAAACGAAGCTTAGTATTCGAGATAATTGTTCT
TAATCTATATGATAGTAATCTCTGTAGAATTAAACTTTGATACAATTGCCTTTAAAGGTT
TCAACATATTACATGCAAGGTGAAGTTGCGA
>914_S_Niw_26_W.B.sylvicola
TCTAGATCCTCTGGTCCACTTTTTGCCTCGCCAATCGGTGATCTATACAAATATGTTTAC
TTAGGAAAGTTTTAGGAAATGTTGAGTTTTTAAATTTCCTATAAATAGAAAAACATCCGC
AGTTTAATGATAAGTATTT-TTTAAATACTTTTATGCGTAATAATGAATTCCTACTTCAA
CGTCATCGCTGATTTCTTTTTCCAATCCCTCCCAGAAGACTCCTCCGTCGCTGGTTGTGG
CCACATTGGTGAAGATAGTGTTCTTGAAGATAGTTCTCATAGCATTAGGGTTGGTAGCGC
TATTGGTTCCGGGTGCCACGCCGAAGAATCCATTTTCTGGATTTATAGCACGGAGTCTGC
CTTCCCGGTCGAATTTCATCCAGGTGATATCATCTCCCACGCACTCGACTTTGTACCCTG
GTAACGTCGGCTGCATCATGGCTAGGTTGGTCTTGCCGCAAGCACTGGGGAACGCTGCAG
TAATGTAACGCTTTCTACCTTTTGGATTTGTGATAGCCAGTATCTACAAAAGGTAACTGA
TACAGAATCTTAAGCGGCTAATGTACTTGCAAGTGCCAAGTAACGATTGAAATTGATTAT
AAGAGTAATAGTG-----AAGTTGTCACTGCTTTGATATCTTAAAAACTAAAAATTTTTA
TTTTTATTTAAAGTGTAGGTTTTGATATTTATGACAATTGTCTTTAGTCTATATTGTGAG
TCTTGATGTTCAAGACATACACAAAATTGACTTTAATCTATATTATATCAATTTAGAGTT
TAAAACAATTGCTTTTAATTTATATTACAAACGAAGCTTAGTATTCGAGATAATTGTTCT
TAATCTATATGATAGTAATCTCTGTAGAATTAAACTTTGATACAATTGCCTTTAAAGGTT
TCAACATATTACATGCAAGGTGAAGTTGCGA
>915_S_Niw_26_W.B.sylvicola
TCTAGATCCTCTGGTCCACTTTTTGCCTCGCCAATCGGTGATCTATACAAATATGTTTAC
TTAGGAAAGTTTTAGGAAATGTTGAGTTTTTAAATTTCCTATAAATAGAAAAACATCCGC
AGTTTAATGATAAGTATTT-TTTAAATACTTTTATGCGTAATAATGAATTCCTACTTCAA
CGTCATCGCTGATTTCTTTTTCCAATCCCTCCCAGAAGACTCCTCCGTCGCTGGTTGTGG
CCACATTGGTGAAGATAGTGTTCTTGAAGATAGTTCTCATAGCATTAGGGTTGGTAGCGC
TATTGGTTCCGGGTGCCACGCCGAAGAATCCATTTTCTGGATTTATAGCACGGAGTCTGC
CTTCCCGGTCGAATTTCATCCAGGTGATATCATCTCCCACGCACTCGACTTTGTACCCTG
GTAACGTCGGCTGCATCATGGCTAGGTTGGTCTTGCCGCAAGCACTGGGGAACGCTGCAG
TAATGTAACGCTTTCTACCTTTTGGATTTGTGATAGCCAGTATCTACAAAAGGTAACTGA
TACAGAATCTTAAGCGGCTAATGTACTTGCAAGTGCCAAGTAACGATTGAAATTGATTAT
AAGAGTAATAGTG-----AAGTTGTCACTGCTTTGATATCTTAAAAACTAAAAATTTTTA
TTTTTATTTAAAGTGTAGGTTTTGATATTTATGACAATTGTCTTTAGTCTATATTGTGAG
TCTTGATGTTCAAGACATACACAAAATTGACTTTAATCTATATTATATCAATTTAGAGTT
TAAAACAATTGCTTTTAATTTATATTACAAACGAAGCTTAGTATTCGAGATAATTGTTCT
TAATCTATATGATAGTAATCTCTGTAGAATTAAACTTTGATACAATTGCCTTTAAAGGTT
TCAACATATTACATGCAAGGTGAAGTTGCGA
>916_S_Niw_26_W.B.sylvicola
TCTAGATCCTCTGGTCCACTTTTTGCCTCGCCAATCGGTGATCTATACAAATATGTTTAC
TTAGGAAAGTTTTAGGAAATGTTGAGTTTTTAAATTTCCTATAAATAGAAAAACATCCGC
AGTTTAATGATAAGTATTT-TTTAAATACTTTTATGCGTAATAATGAATTCCTACTTCAA
CGTCATCGCTGATTTCTTTTTCTAATCCCTCCCAGAAGACTCCTCCGTCGCTGGTTGTGG
CCACATTGGTGAAGATAGTGTTCTTGAAGATAGTTCTCATAGCATTAGGGTTGGTAGCGC
TATTGGTTCCGGGTGCCACGCCGAAGAATCCATTTTCTGGATTTATAGCACGGAGTCTGC
CTTCCCGGTCGAATTTCATCCAGGTGATATCATCTCCCACGCACTCAACTTTGTACCCTG
GTAACGTCGGCTGCATCATGGCTAGGTTGGTCTTGCCGCAAGCACTGGGGAACGCTGCAG
TAATGTAACGCTTTCTACCTTTTGGATTTGTGATAGCCAGTATCTACAAAAGGTAACTGA
TACAGAATCTTAAGCGGCTAATGTACTTGCAAGTGCCAAGTAACGATTGAAATTGATTAT
AAGAGTAATAGTG-----AAGTTGTCACTGCTTTGATATCTTAAAAACTAAAAATTTTTA
TTTTTATTTAAAGTGTAGGTTTTGATATTTATGACAATTGTCTTTAATCTATATTGTGAG
TCTTGATGTTCAAGACATACACAAAATTGACTTTAATCTATATTATATCAATTTAGAGTT
TAAAACAATTGCTTTTAATTTATATTAGAAACGAAGCTTAGTATTCGAGATAATTGTTCT
TAATCTATATGATAGTAATCTCTGTAGAATTAAACTTTGATACAATTGCCTTTAAAGGTT
TCAACATATTACATGCAAGGTGAAGTTGCGA
>917_S_Niw_26_W.B.sylvicola
TCTAGATCCTCTGGTCCACTTTTTGCCTCGCCAATCGGTGATCTATACAAATATGTTTAC
TTAGGAAAGTTTTAGGAAATGTTGAGTTTTTAAATTTCCTATAAATAGAAAAACATCCGC
AGTTTAATGATAAGTATTT-TTTAAATACTTTTATGCGTAATAATGAATTCCTACTTCAA
CGTCATCGCTGATTTCTTTTTCCAATCCCTCCCAGAAGACTCCTCCGTCGCTGGTTGTGG
CCACATTGGTGAAGATAGTGTTCTTGAAGATAGTTCTCATAGCATTAGGGTTGGTAGCGC
TATTGGTTCCGGGTGCCACGCCGAAGAATCCATTTTCTGGATTTATAGCACGGAGTCTGC
CTTCCCGGTCGAATTTCATCCAGGTGATATCATCTCCCACGCACTCGACTTTGTACCCTG
GTAACGTCGGCTGCATCATGGCTAGGTTGGTCTTGCCGCAAGCACTGGGGAACGCTGCAG
TAATGTAACGCTTTCTACCTTTTGGATTTGTGATAGCCAGTATCTACAAAAGGTAACTGA
TACAGAATCTTAAGCGGCTAATGTACTTGCAAGTGCCAAGTAACGATTGAAATTGATTAT
AAGAGTAATAGTG-----AAGTTGTCACTGCTTTGATATCTTAAAAACTAAAAATTTTTA
TTTTTATTTAAAGTGTAGGTTTTGATATTTATGACAATTGTCTTTAGTCTATATTGTGAG
TCTTGATGTTCAAGACATACACAAAATTGACTTTAATCTATATTATATCAATTTAGAGTT
TAAAACAATTGCTTTTAATTTATATTAGAAACGAAGCTTAGTATTCGAGATAATTGTTCT
TAATCTATATGATAGTAATCTCTGTAGAATTAAACTTTGATACAATTGCCTTTAAAGGTT
TCAACATATTACATGCAAGGTGAAGTTGCGA
>918_S_Niw_26_W.B.sylvicola
TCTAGATCCTCTGGTCCACTTTTTGCCTCGCCAATCGGTGATCTATACAAATATGTTTAC
TTAGGAAAGTTTTAGGAAATGTTGAGTTTTTAAATTTCCTATAAATAGAAAAACATCCGC
AGTTTAATGATAAGTATTT-TTTAAATACTTTTATGCGTAATAATGAATTCCTACTTCAA
CGTCATCGCTGATTTCTTTTTCCAATCCCTCCCAGAAGACTCCTCCGTCGCTGGTTGTGG
CCACATTGGTGAAGATAGTGTTCTTGAAGATAGTTCTCATAGCATTAGGGTTGGTAGCGC
TATTGGTTCCGGGTGCCACGCCGAAGAATCCATTTTCTGGATTTATAGCACGGAGTCTGC
CTTCCCGGTCGAATTTCATCCAGGTGATATCATCTCCCACGCACTCGACTTTGTACCCTG
GTAACGTCGGCTGCATCATGGCTAGGTTGGTCTTGCCGCAAGCACTGGGGAACGCTGCAG
TAATGTAACGCTTTCTACCTTTTGGATTTGTGATAGCCAGTATCTACAAAAGGTAACTGA
TACAGAATCTTAAGCGGCTAATGTACTTGCAAGTGCCAAGTAACGATTGAAATTGATTAT
AAGAGTAATAGTG-----AAGTTGTCACTGCTTTGATATCTTAAAAACTAAAAATTTTTA
TTTTTATTTAAAGTGTAGGTTTTGATATTTATGACAATTGTCTTTAGTCTATATTGTGAG
TCTTGATGTTCAAGACATACACAAAATTGACTTTAATCTATATTATATCAATTTAGAGTT
TAAAACAATTGCTTTTAATTTATATTACAAACGAAGCTTAGTATTCGAGATAATTGTTCT
TATTCTATATGATAATAATCTCTGTAGAATTAAACTTTGATACAATTGCCTTTAAAGGTT
TCAACATATTACATGCAAGGTGAAGTTGCGA
>919_S_Niw_26_W.B.sylvicola
TCTAGATCCTCTGGTCCACTTTTTGCCTCGCCAATCGGTGATCTATACAAATATGTTTAC
TTAGGAAAGTTTTAGGAAATGTTGAGTTTTTAAATTTCCTATAAATAGAAAAACATCCGC
AGTTTAATGATAAGTATTT-TTTAAATACTTTTATGCGTAATAATGAATTCCTACTTCAA
CGTCATCGCTGATTTCTTTTTCCAATCCCTCCCAGAAGACTCCTCCGTCGCTGGTTGTGG
CCACATTGGTGAAGATAGTGTTCTTGAAGATAGTTCTCATAGCATTAGGGTTGGTAGCGC
TATTGGTTCCGGGTGCCACGCCGAAGAATCCATTTTCTGGATTTATAGCACGGAGTCTGC
CTTCCCGGTCGAATTTCATCCAGGTGATATCATCTCCCACGCACTCGACTTTGTACCCTG
GTAACGTCGGCTGCATCATGGCTAGGTTGGTCTTGCCGCAAGCACTGGGGAACGCTGCAG
TAATGTAACGCTTTCTACCTTTTGGATTTGTGATAGCCAGTATCTACAAAAGGTAACTGA
TACAGAATCTTAAGCGGCTAATGTACTTGCAAGTGCCAAGTAACGATTGAAATTGATTAT
AAGAGTAATAGTG-----AAGTTGTCACTGCTTTGATATCTTAAAAACTAAAAATTTTTA
TTTTTATTTAAAGTGTAGGTTTTGATATTTATGACAATTGTCTTTAGTCTATATTGTGAG
TCTTGATGTTCAAGACATACACAAAATTGACTTTAATCTATATTATATCAATTTAGAGTT
TAAAACAATTGCTTTTAATTTATATTACAAACGAAGCTTAGTATTCGAGATAATTGTTCT
TAATCTATATGATAGTAATCTCTGTAGAATTAAACTTTGATACAATTGCCTTTAAAGGTT
TCAACATATTACATGCAAGGTGAAGTTGCGA
>91_S_Bor_2_W.B.sylvicola
TCTAGATCCTCTGGTCCACTTTTTGCCTCGCCAATCGGTGATCTATACAAATATGTTTAC
TTAGGAAAGTTTTAGGAAATGTTGAGTTTTTAAATTTCCTATAAATAGAAAAACATCCGC
AGTTTAATGATAAGTATTT-TTTAAATACTTTTATGCGTAATAATGAATTCCTACTTCAA
CGTCATCGCTGATTTCTTTTTCTAATCCCTCCCAGAAGACTCCTCCGTCGCTGGTTGTGG
CCACATTGGTGAAGATAGTGTTCTTGAAGATAGTTCTCATAGCATTAGGGTTGGTAGCGC
TATTGGTTCCGGGTGCCACGCCGAAGAATCCATTTTCTGGATTTATAGCACGGAGTCTGC
CTTCCCGGTCGAATTTCATCCAGGTGATATCATCTCCCACGCACTCAACTTTGTACCCTG
GTAACGTCGGCTGCATCATGGCTAGGTTGGTCTTGCCGCAAGCACTGGGGAACGCTGCAG
TAATGTAACGCTTTCTACCTTTTGGATTTGTGATAGCCAGTATCTACAAAAGGTAACTGA
TACAGAATCTTAAGCGGCTAATGTACTTGCAAGTGTCAAGTAACGATTGAAATTGATTAT
AAGAGTAATAGTG-----AAGTTGTCACTGCTTTGATATCTTAAAAACTAAAAATTTTTA
TTTTTATTTAAAGTGTAGGTTTTGATATTTATGACAATTGTCTTTAATCTATATTGTGAG
TCTTGATGTTCAAGACATACACAAAATTGACTTTAATCTATATTATATCAATTTAGAGTT
TAAAACAATTGCTTTTAATTTATATTAGAAACGAAGCTTAGTATTCGAGATAATTGTTCT
TAATCTATATGATAGTAATCTCTGTAGAATTAAACTTTGATACAATTGCCTTTAAAGGTT
TCAACATATTACATGCAAGGTGAAGTTGCGA
>920_S_Niw_26_W.B.sylvicola
TCTAGATCCTCTGGTCCACTTTTTGCCTCGCCAATCGGTGATCTATACAAATATGTTTAC
TTAGGAAAGTTTTAGGAAATGTTGAGTTTTTAAATTTCCTATAAATAGAAAAACATCCGC
AGTTTAATGATAAGTATTT-TTTAAATACTTTTATGCGTAATAATGAATTCCTACTTCAA
CGTCATCGCTGATTTCTTTTTCCAATCCCTCCCAGAAGACTCCTCCGTCGCTGGTTGTGG
CCACATTGGTGAAGATAGTGTTCTTGAAGATAGTTCTCATAGCATTAGGGTTGGTAGCGC
TATTGGTTCCGGGTGCCACGCCGAAGAATCCATTTTCTGGATTTATAGCACGGAGTCTGC
CTTCCCGGTCGAATTTCATCCAGGTGATATCATCTCCCACGCACTCGACTTTGTACCCTG
GTAACGTCGGCTGCATCATGGCTAGGTTGGTCTTGCCGCAAGCACTGGGGAACGCTGCAG
TAATGTAACGCTTTCTACCTTTTGGATTTGTGATAGCCAGTATCTACAAAAGGTAACTGA
TACAGAATCTTAAGCGGCTAATGTACTTGCAAGTGCCAAGTAACGATTGAAATTGATTAT
AAGAGTAATAGTG-----AAGTTGTCACTGCTTTGATATCTTAAAAACTAAAAATTTTTA
TTTTTATTTAAAGTGTAGGTTTTGATATTTATGACAATTGTCTTTAATCTATATTGTGAG
TCTTGATGTTCAAGACATACACAAAATTGACTTTAATCTATATTATATCAATTTAGAGTT
TAAAACAATTGCTTTTAATTTATATTAGAAACGAAGCTTAGTATTCGAGATAATTGTTCT
TAATCTATATGATAGTAATCTCTGTAGAATTAAACTTTGATACAATTGCCTTTAAAGGTT
TCAACATATTACATGCAAGGTGAAGTTGCGA
>921_S_Niw_26_W.B.sylvicola
TCTAGATCCTCTGGTCCACTTTTTGCCTCGCCAATCGGTGATCTATACAAATATGTTTAC
TTAGGAAAGTTTTAGGAAATGTTGAGTTTTTAAATTTCCTATAAATAGAAAAACATCCGC
AGTTTAATGATAAGTATTT-TTTAAATACTTTTATGCGTAATAATGAATTCCTACTTCAA
CGTCATCACTGATTTCTTTTTCTAATCCCTCCCAGAAGACTCCTCCTTCGCTGGTTGTGG
CCACATTGGTGAAGATAGTGTTCTTGAAGATAGTTCTCATAGCATTAGGGTTGGTAGCGC
TATTGGTTCCGGGTGCCACGCCGAAGAATCCATTTTCTGGATTTATAGCACGGAGTCTGC
CTTCCCGGTCGAATTTCATCCAGGTGATATCATCTCCCACGCACTCGACTTTGTACCCTG
GTAACGTCGGCTGCATCATGGCTAGGTTGGTCTTGCCGCAAGCACTGGGGAACGCTGCAG
TAATGTAACGCTTTCTACCTTTTGGATTTGTGATAGCCAGTATCTACAAAAGGTAACTGA
TACAGAATCTTAAGCGGCTAATGTACTTGCAAGTGCCAAGTAACGATTGAAATTGATTAT
AAGAGTAATAGTG-----AAGTTGTCACTGCTTTGATATCTTAAAAACTAAAAATTTTTA
TTTTTATTTAAAGTGTAGGTTTTGATATTTATGACAATTGTCTTTAGTCTATATTGTGAG
TCTTGATGTTCAAGACATACACAAAATTGACTTTAATCTATATTATATCAATTTAGAGTT
TAAAACAATTGCTTTTAATTTATATTACAAACGAAGCTTAGTATTCGAGATAATTGTTCT
TAATCTATATGATAGTAATCTCTGTAGAATTAAACTTTGATACAATTGCCTTTAAAGGTT
TCAACATATTACATGCAAGGTGAAGTTGCGA
>923_S_Niw_26_W.B.sylvicola
TCTAGATCCTCTGGTCCACTTTTTGCCTCGCCAATCGGTGATCTATACAAATATGTTTAC
TTAGGAAAGTTTTAGGAAATGTTGAGTTTTTAAATTTCCTATAAATAGAAAAACATCCGC
AGTTTAATGATAAGTATTT-TTTAAATACTTTTATGCGTAATAATGAATTCCTACTTCAA
CGTCATCGCTGATTTCTTTTTCTAATCCCTCCCAGAAGACTCCTCCGTCGCTGGTTGTGG
CCACATTGGTGAAGATAGTGTTCTTGAAGATAGTTCTCATAGCATTAGGGTTGGTAGCGC
TATTGGTTCCGGGTGCCACGCCGAAGAATCCATTTTCTGGATTTATAGCACGGAGTCTGC
CTTCCCGGTCGAATTTCATCCAGGTGATATCATCTCCCACGCACTCAACTTTGTACCCTG
GTAACGTCGGCTGCATCATGGCTAGGTTGGTCTTGCCGCAAGCACTGGGGAACGCTGCAG
TAATGTAACGCTTTCTACCTTTTGGATTTGTGATAGCCAGTATCTACAAAAGGTAACTGA
TACAGAATCTTAAGCGGCTAATGTACTTGCAAGTGCCAAGTAACGATTGAAATTGATTAT
AAGAGTAATAGTG-----AAGTTGTCACTGCTTTGATATCTTAAAAACTAAAAATTTTTA
TTTTTATTTAAAGTGTAGGTTTTGATATTTATGACAATTGTCTTTAATCTATATTGTGAG
TCTTGATGTTCAAGACATACACAAAATTGACTTTAATCTATATTATATCAATTTAGAGTT
TAAAACAATTGCTTTTAATTTATATTAGAAACGAAGCTTAGTATTCGAGATAATTGTTCT
TATTCTATATGATAATAATCTCTGTAGAATTAAACTTTGATACAATTGCCTTTAAAGGTT
TCAACATATTACATGCAAGGTGAAGTTGCGA
>924_S_Niw_26_W.B.sylvicola
TCTAGATCCTCTGGTCCACTTTTTGCCTCGCCAATCGGTGATCTATACAAATATGTTTAC
TTAGGAAAGTTTTAGGAAATGTTGAGTTTTTAAATTTCCTATAAATAGAAAAACATCCGC
AGTTTAATGATAAGTATTT-TTTAAATACTTTTATGCGTAATAATGAATTCCTACTTCAA
CGTCATCGCTGATTTCTTTTTCCAATCCCTCCCAGAAGACTCCTCCGTCGCTGGTTGTGG
CCACATTGGTGAAGATAGTGTTCTTGAAGATAGTTCTCATAGCATTAGGGTTGGTAGCGC
TATTGGTTCCGGGTGCCACGCCGAAGAATCCATTTTCTGGATTTATAGCACGGAGTCTGC
CTTCCCGGTCGAATTTCATCCAGGTGATATCATCTCCCACGCACTCGACTTTGTACCCTG
GTAACGTCGGCTGCATCATGGCTAGGTTGGTCTTGCCGCAAGCACTGGGGAACGCTGCAG
TAATGTAACGCTTTCTACCTTTTGGATTTGTGATAGCCAGTATCTACAAAAGGTAACTGA
TACAGAATCTTAAGCGGCTAATGTACTTGCAAGTGCCAAGTAACGATTGAAATTGATTAT
AAGAGTAATAGTG-----AAGTTGTCACTGCTTTGATATCTTAAAAACTAAAAATTTTTA
TTTTTATTTAAAGTGTAGGTTTTGATATTTATGACAATTGTCTTTAGTCTATATTGTGAG
TCTTGATGTTCAAGACATACACAAAATTGACTTTAATCTATATTATATCAATTTAGAGTT
TAAAACAATTGCTTTTAATTTATATTACAAACGAAGCTTAGTATTCGAGATAATTGTTCT
TAATCTATATGATAGTAATCTCTGTAGAATTAAACTTTGATACAATTGCCTTTAAAGGTT
TCAACATATTACATGCAAGGTGAAGTTGCGA
>928_S_Niw_26_W.B.sylvicola
TCTAGATCCTCTGGTCCACTTTTTGCCTCGCCAATCGGTGATCTATACAAATATGTTTAC
TTAGGAAAGTTTTAGGAAATGTTGAGTTTTTAAATTTCCTATAAATAGAAAAACATCCGC
AGTTTAATGATAAGTATTT-TTTAAATACTTTTATGCGTAATAATGAATTCCTACTTCAA
CGTCATCACTGATTTCTTTTTCTAATCCCTCCCAGAAGACTCCTCCGTCGCTGGTTGTGG
CCACATTGGTGAAGATAGTGTTCTTGAAGATAGTTCTCATAGCATTAGGGTTGGTAGCGC
TATTGGTTCCGGGTGCCACGCCGAAGAATCCATTTTCTGGATTTATAGCACGGAGTCTGC
CTTCCCGGTCGAATTTCATCCAGGTGATATCATCTCCCACGCACTCGACTTTGTACCCTG
GTAACGTCGGCTGCATCATGGCTAGGTTGGTCTTGCCGCAAGCACTGGGGAACGCTGCAG
TAATGTAACGCTTTCTACCTTTTGGATTTGTGATAGCCAGTATCTACAAAAGGTAACTGA
TACAGAATCTTAAGCGGCTAATGTACTTGCAAGTGCCAAGTAACGATTGAAATTGATTAT
AAGAGTAATAGTG-----AAGTTGTCACTGCTTTGATATCTTAAAAACTAAAAATTTTTA
TTTTTATTTAAAGTGTAGGTTTTGATATTTATGACAATTGTCTTTAGTCTATATTGTGAG
TCTTGATGTTCAAGACATACACAAAATTGACTTTAATCTATATTATATCAATTTAGAGTT
TAAAACAATTGCTTTTAATTTATATTACAAACGAAGCTTAGTATTCGAGATAATTGTTCT
TATTCTATATGATAATAATCTCTGTAGAATTAAACTTTGATACAATTGCCTTTAAAGGTT
TCAACATATTACATGCAAGGTGAAGTTGCGA
>929_S_Niw_27_W.B.incognitus
TCTAGATCCTCTGGTCCACTTTTTGCCTCGCCAATCGGTGATCTATACAAATATGTTTAC
TTAGGAAAGTTTTAGGAAACGTTGAGTTTTTAAATTTCCTATAAATAGAAAAACATCCGC
AGTTTAATGATAAGTATTT-TTTAAATATTTTTATGCGTAATAATGAATTCCTACTTCAA
CGTCATCGCTGATTTCTTTTTCCAATCCCTCCCAGAAGACTCCTCCGTCGCTGGTTGCGG
CCACATTGGTGAAGATAGTGTTCTTGAAGATAGTTCTCATAGCATTAGGGTTGGTAGCGC
TATTGGTTCCGGGTGCCACGCCGAAGAATCCATTTTCTGGATTTATAGCACGGAGTCTGC
CTTCCCGGTCGAATTTCATCCAGGTGATATCATCTCCCACGCACTCGACTTTGTACCCTG
GTAACGTCGGCTGCATCATGGCTAGGTTGGTCTTGCCGCAAGCACTGGGGAACGCTGCAG
TAATGTAACGCTTTCTACCTTTTGGATTTGTGATAGCCAGTATCTACAAAAGGTAACTGA
TACAGAATCTTAAGCGGCTAATGTACTTGCAAGTGCCAAGTAACGATTGAAATTGATTAT
AAGAGTAATAGTG-----AAGTTGTCACTGCTTTGATATCTTAAAAACTAAAAATTTTTA
TTTTTATTTAAAGTGTAGGTTTTGATATTTATGACAATTGTCTTTAATCTATATTGCGAG
TCTTGATGTTTAAGACATACACAAAATTGACTTTAATCTATATTATATCAATTTAGAGTT
TAAAACAATTGCTTTTAATTTATATTAGAAACGAAGCTTAGTATTCGAAATAATTGTTCT
TAATCTATATGATAGTAATCTCTGTAGAATTAAACTTTGATACAATTGCCTTTAAAGGTT
TCAACATATTACATGCAAGGTGAAATTGCGA
>930_S_Niw_27_W.B.sylvicola
TCTAGATCCTCTGGTCCACTTTTTGCCTCGCCAATCGGTGATCTATACAAATATGTTTAC
TTAGGAAAGTTTTAGGAAATGTTGAGTTTTTAAATTTCCTATAAATAGAAAAACATCCGC
AGTTTAATGATAAGTATTT-TTTAAATACTTTTATGCGTAATAATGAATTCCTACTTCAA
CGTCATCGCTGATTTCTTTTTCCAATCCCTCCCAGAAGACTCCTCCGTCGCTGGTTGTGG
CCACATTGGTGAAGATAGTGTTCTTGAAGATAGTTCTCATAGCATTAGGGTTGGTAGCGC
TATTGGTTCCGGGTGCCACGCCGAAGAATCCATTTTCTGGATTTATAGCACGGAGTCTGC
CTTCCCGGTCGAATTTCATCCAGGTGATATCATCTCCCACGCACTCGACTTTGTACCCTG
GTAACGTCGGCTGCATCATGGCTAGGTTGGTCTTGCCGCAAGCACTGGGGAACGCTGCAG
TAATGTAACGCTTTCTACCTTTTGGATTTGTGATAGCCAGTATCTACAAAAGGTAACTGA
TACAGAATCTTAAGCGGCTAATGTACTTGCAAGTGCCAAGTAACGATTGAAATTGATTAT
AAGAGTAATAGTG-----AAGTTGTCACTGCTTTGATATCTTAAAAACTAAAAATTTTTA
TTTTTATTTAAAGTGTAGGTTTTGATATTTATGACAATTGTCTTTAGTCTATATTGTGAG
TCTTGATGTTCAAGACATACACAAAATTGACTTTAATCTATATTATATCAATTTAGAGTT
TAAAACAATTGCTTTTAATTTATATTACAAACGAAGCTTAGTATTCGAGATAATTGTTCT
TAATCTATATGATAGTAATCTCTGTAGAATTAAACTTTGATACAATTGCCTTTAAAGGTT
TCAACATATTACATGCAAGGTGAAGTTGCGA
>931_S_Niw_27_W.B.sylvicola
TCTAGATCCTCTGGTCCACTTTTTGCCTCGCCAATCGGTGATCTATACAAATATGTTTAC
TTAGGAAAGTTTTAGGAAATGTTGAGTTTTTAAATTTCCTATAAATAGAAAAACATCCGC
AGTTTAATGATAAGTATTT-TTTAAATACTTTTATGCGTAATAATGAATTCCTACTTCAA
CGTCATCGCTGATTTCTTTTTCCAATCCCTCCCAGAAGACTCCTCCGTCGCTGGTTGTGG
CCACATTGGTGAAGATAGTGTTCTTGAAGATAGTTCTCATAGCATTAGGGTTGGTAGCGC
TATTGGTTCCGGGTGCCACGCCGAAGAATCCATTTTCTGGATTTATAGCACGGAGTCTGC
CTTCCCGGTCGAATTTCATCCAGGTGATATCATCTCCCACGCACTCGACTTTGTACCCTG
GTAACGTCGGCTGCATCATGGCTAGGTTGGTCTTGCCGCAAGCACTGGGGAACGCTGCAG
TAATGTAACGCTTTCTACCTTTTGGATTTGTGATAGCCAGTATCTACAAAAGGTAACTGA
TACAGAATCTTAAGCGGCTAATGTACTTGCAAGTGCCAAGTAACGATTGAAATTGATTAT
AAGAGTAATAGTG-----AAGTTGTCACTGCTTTGATATCTTAAAAACTAAAAATT-TTA
TTTTTATTTAAAGTGTAGGTTTTGATATTTATGACAATTGTCTTTAATCTATATTGTGAG
TCTTGATGTTCAAGACATACACAAAATTGACTTTAATCTATATTATATCAATTTAGAGTT
TAAAACAATTGCTTTTAATTTATATTAGAAACGAAGCTTAGTATTCGAGATAATTGTTCT
TAATCTATATGATAGTAATCTCTGTAGAATTAAACTTTGATACAATTGCCTTTAAAGGTT
TCAACATATTACATGCAAGGTGAAGTTGCGA
>932_S_Niw_27_W.B.sylvicola
TCTAGATCCTCTGGTCCACTTTTTGCCTCGCCAATCGGTGATCTATACAAATATGTTTAC
TTAGGAAAGTTTTAGGAAATGTTGAGTTTTTAAATTTCCTATAAATAGAAAAACATCCGC
AGTTTAATGATAAGTATTT-TTTAAATACTTTTATGCGTAATAATGAATTCCTACTTCAA
CGTCATCGCTGATTTCTTTTTCCAATCCCTCCCAGAAGACTCCTCCGTCGCTGGTTGTGG
CCACATTGGTGAAGATAGTGTTCTTGAAGATAGTTCTCATAGCATTAGGGTTGGTAGCGC
TATTGGTTCCGGGTGCCACGCCGAAGAATCCATTTTCTGGATTTATAGCACGGAGTCTGC
CTTCCCGGTCGAATTTCATCCAGGTGATATCATCTCCCACGCACTCGACTTTGTACCCTG
GTAACGTCGGCTGCATCATGGCTAGGTTGGTCTTGCCGCAAGCACTGGGGAACGCTGCAG
TAATGTAACGCTTTCTACCTTTTGGATTTGTGATAGCCAGTATCTACAAAAGGTAACTGA
TACAGAATCTTAAGCGGCTAATGTACTTGCAAGTGCCAAGTAACGATTGAAATTGATTAT
AAGAGTAATAGTG-----AAGTTGTCACTGCTTTGATATCTTAAAAACTAAAAATTTTTA
TTTTTATTTAAAGTGTAGGTTTTGATATTTATGACAATTGTCTTTAGTCTATATTGTGAG
TCTTGATGTTCAAGACATACACAAAATTGACTTTAATCTATATTATATCAATTTAGAGTT
TAAAACAATTGCTTTTAATTTATATTAGAAACGAAGCTTAGTATTCGAGATAATTGTTCT
TAATCTATATGATAGTAATCTCTGTAGAATTAAACTTTGATACAATTGCCTTTAAAGGTT
TCAACATATTACATGCAAGGTGAAGTTGCGA
>933_S_Niw_27_W.B.sylvicola
TCTAGATCCTCTGGTCCACTTTTTGCCTCGCCAATCGGTGATCTATACAAATATGTTTAC
TTAGGAAAGTTTTAGGAAATGTTGAGTTTTTAAATTTCCTATAAATAGAAAAACATCCGC
AGTTTAATGATAAGTATTT-TTTAAATACTTTTATGCGTAATAATGAATTCCTACTTCAA
CGTCATCGCTGATTTCTTTTTCCAATCCCTCCCAGAAGACTCCTCCGTCGCTGGTTGTGG
CCACATTGGTGAAGATAGTGTTCTTGAAGATAGTTCTCATAGCATTAGGGTTGGTAGCGC
TATTGGTTCCGGGTGCCACGCCGAAGAATCCATTTTCTGGATTTATAGCACGGAGTCTGC
CTTCCCGGTCGAATTTCATCCAGGTGATATCATCTCCCACGCACTCGACTTTGTACCCTG
GTAACGTCGGCTGCATCATGGCTAGGTTGGTCTTGCCGCAAGCACTGGGGAACGCTGCAG
TAATGTAACGCTTTCTACCTTTTGGATTTGTGATAGCCAGTATCTACAAAAGGTAACTGA
TACAGAATCTTAAGCGGCTAATGTACTTGCAAGTGCCAAGTAACGATTGAAATTGATTAT
AAGAGTAATAGTG-----AAGTTGTCACTGCTTTGATATCTTAAAAACTAAAAATTTTTA
TTTTTATTTAAAGTGTAGGTTTTGATATTTATGACAATTGTCTTTAGTCTATATTGTGAG
TCTTGATGTTCAAGACATACACAAAATTGACTTTAATCTATATTATATCAATTTAGAGTT
TAAAACAATTGCTTTTAATTTATATTACAAACGAAGCTTAGTATTCGAGATAATTGTTCT
TAATCTATATGATAGTAATCTCTGTAGAATTAAACTTTGATACAATTGCCTTTAAAGGTT
TCAACATATTACATGCAAGGTGAAGTTGCGA
>934_S_Niw_27_W.B.sylvicola
TCTAGATCCTCTGGTCCACTTTTTGCCTCGCCAATCGGTGATCTATACAAATATGTTTAC
TTAGGAAAGTTTTAGGAAATGTTGAGTTTTTAAATTTCCTATAAATAGAAAAACATCCGC
AGTTTAATGATAAGTATTT-TTTAAATACTTTTATGCGTAATAATGAATTCCTACTTCAA
CGTCATCACTGATTTCTTTTTCTAATCCCTCCCAGAAGACTCCTCCGTCGCTGGTTGTGG
CCACATTGGTGAAGATAGTGTTCTTGAAGATAGTTCTCATAGCATTAGGGTTGGTAGCGC
TATTGGTTCCGGGTGCCACGCCGAAGAATCCATTTTCTGGATTTATAGCACGGAGTCTGC
CTTCCCGGTCGAATTTCATCCAGGTGATATCATCTCCCACGCACTCGACTTTGTACCCTG
GTAACGTCGGCTGCATCATGGCTAGGTTGGTCTTGCCGCAAGCACTGGGGAACGCTGCAG
TAATGTAACGCTTTCTACCTTTTGGATTTGTGATAGCCAGTATCTACAAAAGGTAACTGA
TACAGAATCTTAAGCGGCTAATGTACTTGCAAGTGCCAAGTAACGATTGAAATTGATTAT
AAGAGTAATAGTG-----AAGTTGTCACTGCTTTGATATCTTAAAAACTAAAAATTTTTA
TTTTTATTTAAAGTGTAGGTTTTGATATTTATGACAATTGTCTTTAGTCTATATTGTGAG
TCTTGATGTTCAAGACATACACAAAATTGACTTTAATCTATATTATATCAATTTAGAGTT
TAAAACAATTGCTTTTAATTTATATTAGAAACGAAGCTTAGTATTCGAGATAATTGTTCT
TATTCTATATGATAATAATCTCTGTAGAATTAAACTTTGATACAATTGCCTTTAAAGGTT
TCAACATATTACATGCAAGGTGAAGTTGCGA
>935_S_Niw_27_W.B.sylvicola
TCTAGATCCTCTGGTCCACTTTTTGCCTCGCCAATCGGTGATCTATACAAATATGTTTAC
TTAGGAAAGTTTTAGGAAATGTTGAGTTTTTAAATTTCCTATAAATAGAAAAACATCCGC
AGTTTAATGATAAGTATTT-TTTAAATACTTTTATGCGTAATAATGAATTCCTACTTCAA
CGTCATCACTGATTTCTTTTTCTAATCCCTCCCAGAAGACTCCTCCGTCGCTGGTTGTGG
CCACATTGGTGAAGATAGTGTTCTTGAAGATAGTTCTCATAGCATTAGGGTTGGTAGCGC
TATTGGTTCCGGGTGCCACGCCGAAGAATCCATTTTCTGGATTTATAGCACGGAGTCTGC
CTTCCCGGTCGAATTTCATCCAGGTGATATCATCTCCCACGCACTCGACTTTGTACCCTG
GTAACGTCGGCTGCATCATGGCTAGGTTGGTCTTGCCGCAAGCACTGGGGAACGCTGCAG
TAATGTAACGCTTTCTACCTTTTGGATTTGTGATAGCCAGTATCTACAAAAGGTAACTGA
TACAGAATCTTAAGCGGCTAATGTACTTGCAAGTGCCAAGTAACGATTGAAATTGATTAT
AAGAGTAATAGTG-----AAGTTGTCACTGCTTTGATATCTTAAAAACTAAAAATTTTTA
TTTTTATTTAAAGTGTAGGTTTTGATATTTATGACAATTGTCTTTAGTCTATATTGTGAG
TCTTGATGTTCAAGACATACACAAAATTGACTTTAATCTATATTATATCAATTTAGAGTT
TAAAACAATTGCTTTTAATTTATATTAGAAACGAAGCTTAGTATTCGAGATAATTGTTCT
TAATCTATATGATAGTAATCTCTGTAGAATTAAACTTTGATACAATTGCCTTTAAAGGTT
TCAACATATTACATGCAAGGTGAAGTTGCGA
>937_S_Niw_27_W.B.sylvicola
TCTAGATCCTCTGGTCCACTTTTTGCCTCGCCAATCGGTGATCTATACAAATATGTTTAC
TTAGGAAAGTTTTAGGAAATGTTGAGTTTTTAAATTTCCTATAAATAGAAAAACATCCGC
AGTTTAATGATAAGTATTT-TTTAAATACTTTTATGCGTAATAATGAATTCCTACTTCAA
CGTCATCGCTGATTTCTTTTTCCAATCCCTCCCAGAAGACTCCTCCGTCGCTGGTTGTGG
CCACATTGGTGAAGATAGTGTTCTTGAAGATAGTTCTCATAGCATTAGGGTTGGTAGCGC
TATTGGTTCCGGGTGCCACGCCGAAGAATCCATTTTCTGGATTTATAGCACGGAGTCTGC
CTTCCCGGTCGAATTTCATCCAGGTGATATCATCTCCCACGCACTCGACTTTGTACCCTG
GTAACGTCGGCTGCATCATGGCTAGGTTGGTCTTGCCGCAAGCACTGGGGAACGCTGCAG
TAATGTAACGCTTTCTACCTTTTGGATTTGTGATAGCCAGTATCTACAAAAGGTAACTGA
TACAGAATCTTAAGCGGCTAATGTACTTGCAAGTGCCAAGTAACGATTGAAATTGATTAT
AAGAGTAATAGTG-----AAGTTGTCACTGCTTTGATATCTTAAAAACTAAAAATTTTTA
TTTTTATTTAAAGTGTAGGTTTTGATATTTATGACAATTGTCTTTAGTCTATATTGTGAG
TCTTGATGTTCAAGACATACACAAAATTGACTTTAATCTATATTATATCAATTTAGAGTT
TAAAACAATTGCTTTTAATTTATATTACAAACGAAGCTTAGTATTCGAGATAATTGTTCT
TATTCTATATGATAGTAATCTCTGTAGAATTAAACTTTGATACAATTGCCTTTAAAGGTT
TCAACATATTACATGCAAGGTGAAGTTGCGA
>945_S_Niw_27_W.B.sylvicola
TCTAGATCCTCTGGTCCACTTTTTGCCTCGCCAATCGGTGATCTATACAAATATGTTTAC
TTAGGAAAGTTTTAGGAAATGTTGAGTTTTTAAATTTCCTATAAATAGAAAAACATCCGC
AGTTTAATGACAAGTATTT-TTTAAATACTTTTATGCGTAATAATGAATTCCTACTTCAA
CGTCATCACTGATTTCTTTTTCTAATCCCTCCCAGAAGACTCCTCCGTCGCTGGTTGTGG
CCACATTGGTGAAGATAGTGTTCTTGAAGATAGTTCTCATAGCATTAGGGTTGGTAGCGC
TATTGGTTCCGGGTGCCACGCCGAAGAATCCATTTTCTGGATTTATAGCACGGAGTCTGC
CTTCCCGGTCGAATTTCATCCAGGTGATATCATCTCCCACGCACTCGACTTTGTACCCTG
GTAACGTCGGCTGCATCATGGCTAGGTTGGTCTTGCCGCAAGCACTGGGGAACGCTGCAG
TAATGTAACGCTTTCTACCTTTTGGATTTGTGATAGCCAGTATCTACAAAAGGTAACTGA
TACAGAATCTTAAGCGGCTAATGTACTTGCAAGTGCCAAGTAACGATTGAAATTGATTAT
AAGAGTAATAGTG-----AAGTTGTCACTGCTTTGATATCTTAAAAACTAAAAATTTTTA
TTTTTATTTAAAGTGTAGGTTTTGATATTTATGACAATTGTCTTTAGTCTATATTGTGAG
TCTTGATGTTCAAGACATACACAAAATTGACTTTAATCTATATTATATCAATTTAGAGTT
TAAAACAATTGCTTTTAATTTATATTAGAAACGAAGCTTAGTATTCGAGATAATTGTTCT
TAATCTATATGATAGTAATCTCTGTAGAATTAAACTTTGATACAATTGCCTTTAAAGGTT
TCAACATATTACATGCAAGGTGAAGTTGCGA
>946_S_Niw_27_W.B.sylvicola
TCTAGATCCTCTGGTCCACTTTTTGCCTCGCCAATCGGTGATCTATACAAATATGTTTAC
TTAGGAAAGTTTTAGGAAATGTTGAGTTTTTAAATTTCCTATAAATAGAAAAACATCCGC
AGTTTAATGATAAGTATTT-TTTAAATACTTTTATGCGTAATAATGAATTCCTACTTCAA
CGTCATCGCTGATTTCTTTTTCCAATCCCTCCCAGAAGACTCCTCCGTCGCTGGTTGTGG
CCACATTGGTGAAGATAGTGTTCTTGAAGATAGTTCTCATAGCATTAGGGTTGGTAGCGC
TATTGGTTCCGGGTGCCACGCCGAAGAATCCATTTTCTGGATTTATAGCACGGAGTCTGC
CTTCCCGGTCGAATTTCATCCAGGTGATATCATCTCCCACGCACTCGACTTTGTACCCTG
GTAACGTCGGCTGCATCATGGCTAGGTTGGTCTTGCCGCAAGCACTGGGGAACGCTGCAG
TAATGTAACGCTTTCTACCTTTTGGATTTGTGATAGCCAGTATCTACAAAAGGTAACTGA
TACAGAATCTTAAGCGGCTAATGTACTTGCAAGTGCCAAGTAACGATTGAAATTGATTAT
AAGAGTAATAGTG-----AAGTTGTCACTGCTTTGATATCTTAAAAACTAAAAATTTTTA
TTTTTATTTAAAGTGTAGGTTTTGATATTTATGACAATTGTCTTTAGTCTATATTGTGAG
TCTTGATGTTCAAGACATACACAAAATTGACTTTAATCTATATTATATCAATTTAGAGTT
TAAAACAATTGCTTTTAATTTATATTACAAACGAAGCTTAGTATTCGAGATAATTGTTCT
TAATCTATATGATAGTAATCTCTGTAGAATTAAACTTTGATACAATTGCCTTTAAAGGTT
TCAACATATTACATGCAAGGTGAAGTTGCGA
>948_S_Niw_27_W.B.sylvicola
TCTAGATCCTCTGGTCCACTTTTTGCCTCGCCAATCGGTGATCTATACAAATATGTTTAC
TTAGGAAAGTTTTAGGAAATGTTGAGTTTTTAAATTTCCTATAAATAGAAAAACATCCGC
AGTTTAATGATAAGTATTT-TTTAAATACTTTTATGCGTAATAATGAATTCCTACTTCAA
CGTCATCGCTGATTTCTTTTTCCAATCCCTCCCAGAAGACTCCTCCGTCGCTGGTTGTGG
CCACATTGGTGAAGATAGTGTTCTTGAAGATAGTTCTCATAGCATTAGGGTTGGTAGCGC
TATTGGTTCCGGGTGCCACGCCGAAGAATCCATTTTCTGGATTTATAGCACGGAGTCTGC
CTTCCCGGTCGAATTTCATCCAGGTGATATCATCTCCCACGCACTCGACTTTGTACCCTG
GTAACGTCGGCTGCATCATGGCTAGGTTGGTCTTGCCGCAAGCACTGGGGAACGCTGCAG
TAATGTAACGCTTTCTACCTTTTGGATTTGTGATAGCCAGTATCTACAAAAGGTAACTGA
TACAGAATCTTAAGCGGCTAATGTACTTGCAAGTGCCAAGTAACGATTGAAATTGATTAT
AAGAGTAATAGTG-----AAGTTGTCACTGCTTTGATATCTTAAAAACTAAAAATTTTTA
TTTTTATTTAAAGTGTAGGTTTTGATATTTATGACAATTGTCTTTAGTCTATATTGTGAG
TCTTGATGTTCAAGACATACACAAAATTGACTTTAATCTATATTATATCAATTTAGAGTT
TAAAACAATTGCTTTTAATTTATATTACAAACGAAGCTTAGTATTCGAGATAATTGTTCT
TAATCTATATGATAGTAATCTCTGTAGAATTAAACTTTGATACAATTGCCTTTAAAGGTT
TCAACATATTACATGCAAGGTGAAGTTGCGA
>949_S_Niw_27_W.B.incognitus
TCTAGATCCTCTGGTCCACTTTTTGCCTCGCCAATCGGTGATCTGTACAAATATGTTTAC
TTAGGAAAGTTTTAGGAAACGTTGAGTTTTTAAATTTCCTATAAATAGAAAAATATCCGC
AGTTTAATGATAAGTATTT-TTTAAATACTTTTATGCGTAATAATGAATTCCTACTTCAA
CGTCATCGCTGATTTCTTTTTCCAATCCCTCCCAGAAGACTCCTCCGTCGCTGGTTGCGG
CCACATTGGTGAAGATAGTGTTCTTGAAGATAGTTCTCATAGCATTAGGGTTGGTAGCGC
TATTGGTTCCGGGTGCCACGCCGAAGAATCCATTTTCTGGATTTATAGCACGGAGTCTGC
CTTCCCGGTCGAATTTCATCCAGGTGATATCATCTCCCACGCACTCGACTTTGTACCCTG
GTAACGTCGGCTGCATCATGGCTAGGTTGGTCTTGCCGCAAGCACTGGGGAACGCTGCAG
TAATGTAACGCTTTCTACCTTTTGGATTTGTGATAGCCAGTATCTACAAAAGGTAACTGA
TACAGAATCTTAAGCGGCTAATGTACTTGCAAGTGCCAAGTAACGATTGAAATTGATTAT
AAGAGTAATAGTG-----AAGTTGTCACTGCTTTGATATCTTAAAAACTAAAAATTTTTA
TTTTTATTTAAAGTGTAGGTTTTGATATTTATGACAATTGTCTTTAATCTATATTGCGAG
TCTTGATGTTCAAGACATACACAAAATTGACTTAAATCTATATTATATCAATTTAGAGTT
TAAAACAATTT--TTTAATTTATATTACAAACGAAGCTTAGTATTCGAGATAATTGTTCT
TAATCTATATGATAGTAATCTCTGTAGAATTAAACTTTGATACAATTGCCTTTAAAGGTT
TCAACATATTACATGCAAGGTGAAATTGCGA
>94_S_Bor_2_W.B.sylvicola
TCTAGATCCTCTGGTCCACTTTTTGCCTCGCCAATCGGTGATCTATACAAATATGTTTAC
TTAGGAAAGTTTTAGGAAATGTTGAGTTTTTAAATTTCCTATAAATAGAAAAACATCCGC
AGTTTAATGATAAGTATTT-TTTAAATACTTTTATGCGTAATAATGAATTCCTACTTCAA
CGTCATCGCTGATTTCTTTTTCCAATCCCTCCCAGAAGACTCCTCCGTCGCTGGTTGTGG
CCACATTGGTGAAGATAGTGTTCTTGAAGATAGTTCTCATAGCATTAGGGTTGGTAGCGC
TATTGGTTCCGGGTGCCACGCCGAAGAATCCATTTTCTGGATTTATAGCACGGAGTCTGC
CTTCCCGGTCGAATTTCATCCAGGTGATATCATCTCCCACGCACTCGACTTTGTACCCTG
GTAACGTCGGCTGCATCATGGCTAGGTTGGTCTTGCCGCAAGCACTGGGGAACGCTGCAG
TAATGTAACGCTTTCTACCTTTTGGATTTGTGATAGCCAGTATCTACAAAAGGTAACTGA
TACAGAATCTTAAGCGGCTAATGTACTTGCAAGTGCCAAGTAACGATTGAAATTGATTAT
AAGAGTAATAGTG-----AAGTTGTCACTGCTTTGATATCTTAAAAACTAAAAATTTTTA
TTTTTATTTAAAGTGTAGGTTTTGATATTTATGACAATTGTCTTTAGTCTATATTGTGAG
TCTTGATGTTCAAGACATACACAAAATTGACTTTAATCTATATTATATCAATTTAGAGTT
TAAAACAATTGCTTTTAATTTATATTACAAACGAAGCTTAGTATTCGAGATAATTGTTCT
TAATCTATATGATAGTAATCTCTGTAGAATTAAACTTTGATACAATTGCCTTTAAAGGTT
TCAACATATTACATGCAAGGTGAAGTTGCGA
>950_S_Niw_27_W.B.sylvicola
TCTAGATCCTCTGGTCCACTTTTTGCCTCGCCAATCGGTGATCTATACAAATATGTTTAC
TTAGGAAAGTTTTAGGAAATGTTGAGTTTTTAAATTTCCTATAAATAGAAAAACATCCGC
AGTTTAATGATAAGTATTT-TTTAAATACTTTTATGCGTAATAATGAATTCCTACTTCAA
CGTCATCGCTGATTTCTTTTTCCAATCCCTCCCAGAAGACTCCTCCGTCGCTGGTTGTGG
CCACATTGGTGAAGATAGTGTTCTTGAAGATAGTTCTCATAGCATTAGGGTTGGTAGCGC
TATTGGTTCCGGGTGCCACGCCGAAGAATCCATTTTCTGGATTTATAGCACGGAGTCTGC
CTTCCCGGTCGAATTTCATCCAGGTGATATCATCTCCCACGCACTCGACTTTGTACCCTG
GTAACGTCGGCTGCATCATGGCTAGGTTGGTCTTGCCGCAAGCACTGGGGAACGCTGCAG
TAATGTAACGCTTTCTACCTTTTGGATTTGTGATAGCCAGTATCTACAAAAGGTAACTGA
TACAGAATCTTAAGCGGCTAATGTACTTGCAAGTGCCAAGTAACGATTGAAATTGATTAT
AAGAGTAATAGTG-----AAGTTGTCACTGCTTTGATATCTTAAAAACTAAAAATTTTTA
TTTTTATTTAAAGTGTAGGTTTTGATATTTATGACAATTGTCTTTAGTCTATATTGTGAG
TCTTGATGTTCAAGACATACACAAAATTGACTTTAATCTATATTATATCAATTTAGAGTT
TAAAACAATTGCTTTTAATTTATATTAGAAACGAAGCTTAGTATTCGAGATAATTGTTCT
TAATCTATATGATAGTAATCTCTGTAGAATTAAACTTTGATACAATTGCCTTTAAAGGTT
TCAACATATTACATGCAAGGTGAAGTTGCGA
>952_S_Niw_27_W.B.sylvicola
TCTAGATCCTCTGGTCCACTTTTTGCCTCGCCAATCGGTGATCTATACAAATATGTTTAC
TTAGGAAAGTTTTAGGAAATGTTGAGTTTTTAAATTTCCTATAAATAGAAAAACATCCGC
AGTTTAATGATAAGTATTT-TTTAAATACTTTTATGCGTAATAATGAATTCCTACTTCAA
CGTCATCACTGATTTCTTTTTCTAATCCCTCCCAGAAGACTCCTCCGTCGCTGGTTGTGG
CCACATTGGTGAAGATAGTGTTCTTGAAGATAGTTCTCATAGCATTAGGGTTGGTAGCGC
TATTGGTTCCGGGTGCCACGCCGAAGAATCCATTTTCTGGATTTATAGCACGGAGTCTGC
CTTCCCGGTCGAATTTCATCCAGGTGATATCATCTCCCACGCACTCGACTTTGTACCCTG
GTAACGTCGGCTGCATCATGGCTAGGTTGGTCTTGCCGCAAGCACTGGGGAACGCTGCAG
TAATGTAACGCTTTCTACCTTTTGGATTTGTGATAGCCAGTATCTACAAAAGGTAACTGA
TACAGAATCTTAAGCGGCTAATGTACTTGCAAGTGCCAAGTAACGATTGAAATTGATTAT
AAGAGTAATAGTG-----AAGTTGTCACTGCTTTGATATCTTAAAAACTAAAAATTTTTA
TTTTTATTTAAAGTGTAGGTTTTGATATTTATGACAATTGTCTTTAATCTATATTGTGAG
TCTTGATGTTCAAGACATACACAAAATTGACTTTAATCTATATTATATCAATTTAGAGTT
TAAAACAATTGCTTTTAATTTATATTACAAACGAAGCTTAGTATTCGAGATAATTGTTCT
TAATCTATATGATAGTAATCTCTGTAGAATTAAACTTTGATACAATTGCCTTTAAAGGTT
TCAACATATTACATGCAAGGTGAAGTTGCGA
