# Supplementary material for: Genetic Barriers to Historical Gene Flow between Cryptic Species of Alpine Bumblebees Revealed by Comparative Population Genomics
Source: Mol Biol Evol. 2021 Apr 6;38(8):3126–43. doi: 10.1093/molbev/msab086 (PMC8321533; doi:10.1093/molbev/msab086)
Supplement: msab086_Supplementary_Data [file msab086_supplementary_data.zip › supplementary_information_sample_table.xlsx]

## Sheet: S1_Sample_info
Species	Sample ID	Collection site	NCBI_accession	Genome coverage	Intertegular distance (mm)	Study
B. bifarius	181_S_Bor_8_W	Boreas Mountain_8	SRR12691786	7.60434	3.688	this study
B. bifarius	334_S_Hor_11_W	Horseshoe Mountain_11	SRR12691785	6.98601	3.27	this study
B. bifarius	528_S_Eva_16_W	Mount Evans_16	SRR12691674	6.91078	3.898	this study
B. bifarius	530_S_Eva_16_W	Mount Evans_16	SRR12691563	9.07544	NA	this study
B. bifarius	538_S_Eva_16_W	Mount Evans_16	SRR12691552	11.5314	3.825	this study
B. bifarius	555_S_Eva_16_W	Mount Evans_16	SRR12691541	8.05463	NA	this study
B. bifarius	625_S_Pen_18_W	Pennsylvania Mountain_18	SRR12691530	12.7075	3.363	this study
B. bifarius	626_S_Pen_18_W	Pennsylvania Mountain_18	SRR12691519	13.9639	NA	this study
B. bifarius	634_S_Pen_18_W	Pennsylvania Mountain_18	SRR12691508	14.7619	3.649	this study
B. bifarius	682_S_Pen_19_W	Pennsylvania Mountain_19	SRR12691497	17.0709	3.503	this study
B. bifarius	719_S_Qua_21_W	Quail Mountain_21	SRR12691784	10.0915	3.569	this study
B. bifarius	721_S_Qua_21_W	Quail Mountain_21	SRR12691773	10.4879	3.556	this study
B. bifarius	723_S_Qua_21_W	Quail Mountain_21	SRR12691762	14.7275	3.516	this study
B. bifarius	730_S_Qua_21_W	Quail Mountain_21	SRR12691751	13.9021	2.711	this study
B. bifarius	733_S_Qua_21_W	Quail Mountain_21	SRR12691740	12.7711	NA	this study
B. bifarius	788_S_Qua_22_W	Quail Mountain_22	SRR12691729	9.58725	NA	this study
B. bifarius	SRR10590585_B.bifarius	See study	SRR10590585	117.958	NA	Ghisbain et al. 2020
B. bifarius	SRR10590587_B.bifarius	See study	SRR10590587	135.451	NA	Ghisbain et al. 2020
B. bifarius	SRR10590598_B.bifarius	See study	SRR10590598	88.2284	NA	Ghisbain et al. 2020
B. bifarius	SRR10590599_B.bifarius	See study	SRR10590599	20.0021	NA	Ghisbain et al. 2020
B. incognitus	142_S_Bor_3_W	Boreas Mountain_3	SRR12691718	17.8885	3.995	this study
B. incognitus	146_S_Bor_3_W	Boreas Mountain_3	SRR12691707	19.4716	3.883	this study
B. incognitus	150_S_Bor_3_W	Boreas Mountain_3	SRR12691696	11.1084	NA	this study
B. incognitus	120_S_Bor_6_W	Boreas Mountain_6	SRR12691685	15.6325	3.296	this study
B. incognitus	121_S_Bor_6_W	Boreas Mountain_6	SRR12691673	19.5915	3.566	this study
B. incognitus	132_S_Bor_6_W	Boreas Mountain_6	SRR12691662	23.9823	3.339	this study
B. incognitus	134_S_Bor_6_W	Boreas Mountain_6	SRR12691651	15.5984	3.136	this study
B. incognitus	139_S_Bor_6_W	Boreas Mountain_6	SRR12691640	23.7061	3.462	this study
B. incognitus	191_S_Bor_8_W	Boreas Mountain_8	SRR12691629	10.9831	3.926	this study
B. incognitus	193_S_Bor_8_W	Boreas Mountain_8	SRR12691618	14.9158	3.753	this study
B. incognitus	262_S_Hor_10_W	Horseshoe Mountain_10	SRR12691607	17.8305	3.457	this study
B. incognitus	263_S_Hor_10_W	Horseshoe Mountain_10	SRR12691596	15.393	3.603	this study
B. incognitus	293_S_Hor_10_W	Horseshoe Mountain_10	SRR12691585	13.6746	3.627	this study
B. incognitus	314_S_Hor_11_W	Horseshoe Mountain_11	SRR12691574	13.3865	3.049	this study
B. incognitus	320_S_Hor_11_W	Horseshoe Mountain_11	SRR12691562	12.0815	3.623	this study
B. incognitus	323_S_Hor_11_W	Horseshoe Mountain_11	SRR12691561	10.7565	3.803	this study
B. incognitus	350_S_Hor_11_W	Horseshoe Mountain_11	SRR12691560	4.29893	3.656	this study
B. incognitus	471_S_Eva_14_W	Mount Evans_14	SRR12691559	14.1474	3.563	this study
B. incognitus	527_S_Eva_16_W	Mount Evans_16	SRR12691558	13.6131	NA	this study
B. incognitus	546_S_Eva_16_W	Mount Evans_16	SRR12691557	18.0644	3.955	this study
B. incognitus	859_S_Niw_25_W	Niwot Ridge_25	SRR12691556	18.7052	3.731	this study
B. incognitus	864_S_Niw_25_W	Niwot Ridge_25	SRR12691555	11.0056	3.36	this study
B. incognitus	878_S_Niw_25_W	Niwot Ridge_25	SRR12691554	22.0051	3.889	this study
B. incognitus	887_S_Niw_25_W	Niwot Ridge_25	SRR12691553	8.74821	3.43	this study
B. incognitus	888_S_Niw_25_W	Niwot Ridge_25	SRR12691551	14.4829	3.665	this study
B. incognitus	892_S_Niw_25_W	Niwot Ridge_25	SRR12691550	19.2418	3.68	this study
B. incognitus	898_S_Niw_25_W	Niwot Ridge_25	SRR12691549	16.7399	4.369	this study
B. incognitus	904_S_Niw_25_W	Niwot Ridge_25	SRR12691548	6.5599	5.123	this study
B. incognitus	929_S_Niw_27_W	Niwot Ridge_27	SRR12691547	14.2802	3.046	this study
B. incognitus	949_S_Niw_27_W	Niwot Ridge_27	SRR12691546	10.8525	3.525	this study
B. incognitus	612_S_Pen_18_W	Pennsylvania Mountain_18	SRR12691545	12.2156	3.681	this study
B. incognitus	618_S_Pen_18_W	Pennsylvania Mountain_18	SRR12691544	9.05826	NA	this study
B. incognitus	621_S_Pen_18_W	Pennsylvania Mountain_18	SRR12691543	9.63582	NA	this study
B. incognitus	623_S_Pen_18_W	Pennsylvania Mountain_18	SRR12691542	17.245	3.874	this study
B. incognitus	624_S_Pen_18_W	Pennsylvania Mountain_18	SRR12691540	13.1782	3.585	this study
B. incognitus	629_S_Pen_18_W	Pennsylvania Mountain_18	SRR12691539	5.69927	NA	this study
B. incognitus	633_S_Pen_18_W	Pennsylvania Mountain_18	SRR12691538	18.0672	NA	this study
B. incognitus	637_S_Pen_18_W	Pennsylvania Mountain_18	SRR12691537	16.0479	NA	this study
B. incognitus	639_S_Pen_18_W	Pennsylvania Mountain_18	SRR12691536	19.5541	3.483	this study
B. incognitus	678_S_Pen_19_W	Pennsylvania Mountain_19	SRR12691535	10.5251	3.536	this study
B. incognitus	679_S_Pen_19_W	Pennsylvania Mountain_19	SRR12691534	15.8238	2.413	this study
B. incognitus	683_S_Pen_19_W	Pennsylvania Mountain_19	SRR12691533	15.009	2.921	this study
B. incognitus	684_S_Pen_19_W	Pennsylvania Mountain_19	SRR12691532	11.3243	3.373	this study
B. incognitus	688_S_Pen_19_W	Pennsylvania Mountain_19	SRR12691531	5.40885	3.598	this study
B. incognitus	689_S_Pen_19_W	Pennsylvania Mountain_19	SRR12691529	8.71403	3.154	this study
B. incognitus	690_S_Pen_19_W	Pennsylvania Mountain_19	SRR12691528	11.7331	3.546	this study
B. incognitus	691_S_Pen_19_W	Pennsylvania Mountain_19	SRR12691527	9.37149	3.927	this study
B. incognitus	699_S_Pen_20_W	Pennsylvania Mountain_20	SRR12691526	15.5322	3.428	this study
B. incognitus	702_S_Pen_20_W	Pennsylvania Mountain_20	SRR12691525	13.4332	3.101	this study
B. incognitus	709_S_Pen_20_W	Pennsylvania Mountain_20	SRR12691524	9.38579	2.999	this study
B. incognitus	727_S_Qua_21_W	Quail Mountain_21	SRR12691523	13.7876	3.382	this study
B. incognitus	739_S_Qua_21_W	Quail Mountain_21	SRR12691522	13.8514	3.181	this study
B. incognitus	751_S_Qua_22_W	Quail Mountain_22	SRR12691521	9.59281	3.548	this study
B. incognitus	758_S_Qua_22_W	Quail Mountain_22	SRR12691520	10.8244	3.776	this study
B. incognitus	769_S_Qua_22_W	Quail Mountain_22	SRR12691518	8.97504	4.038	this study
B. incognitus	770_S_Qua_22_W	Quail Mountain_22	SRR12691517	12.9016	3.308	this study
B. incognitus	775_S_Qua_22_W	Quail Mountain_22	SRR12691516	7.88164	3.519	this study
B. incognitus	783_S_Qua_22_W	Quail Mountain_22	SRR12691515	9.48943	3.903	this study
B. incognitus	784_S_Qua_22_W	Quail Mountain_22	SRR12691514	10.1029	3.627	this study
B. incognitus	785_S_Qua_22_W	Quail Mountain_22	SRR12691513	10.5757	3.41	this study
B. incognitus	787_S_Qua_22_W	Quail Mountain_22	SRR12691512	11.8082	3.279	this study
B. incognitus	794_S_Qua_23_W	Quail Mountain_23	SRR12691511	10.0586	4.218	this study
B. incognitus	804_S_Qua_23_W	Quail Mountain_23	SRR12691510	17.4522	3.655	this study
B. incognitus	806_S_Qua_23_W	Quail Mountain_23	SRR12691509	8.90017	3.769	this study
B. incognitus	808_S_Qua_23_W	Quail Mountain_23	SRR12691507	15.6157	NA	this study
B. incognitus	816_S_Qua_23_W	Quail Mountain_23	SRR12691506	19.0459	3.916	this study
B. incognitus	824_S_Qua_23_W	Quail Mountain_23	SRR12691505	15.133	3.899	this study
B. melanopygus	SRR8700077_black	See study	SRR8700077	16.1878	NA	Tian et al. 2019
B. melanopygus	SRR8700078_black	See study	SRR8700078	15.1033	NA	Tian et al. 2019
B. melanopygus	SRR8700079_black	See study	SRR8700079	30.3974	NA	Tian et al. 2019
B. melanopygus	SRR8700080_black	See study	SRR8700080	32.2483	NA	Tian et al. 2019
B. melanopygus	SRR8700081_black	See study	SRR8700081	23.9732	NA	Tian et al. 2019
B. melanopygus	SRR8700082_black	See study	SRR8700082	10.343	NA	Tian et al. 2019
B. melanopygus	SRR8700083_black	See study	SRR8700083	26.6897	NA	Tian et al. 2019
B. melanopygus	SRR8700084_black	See study	SRR8700084	22.9616	NA	Tian et al. 2019
B. melanopygus	SRR8700085_black	See study	SRR8700085	30.1927	NA	Tian et al. 2019
B. melanopygus	SRR8700086_black	See study	SRR8700086	31.3885	NA	Tian et al. 2019
B. melanopygus	SRR8700087_red	See study	SRR8700087	11.7393	NA	Tian et al. 2019
B. melanopygus	SRR8700088_red	See study	SRR8700088	19.4967	NA	Tian et al. 2019
B. melanopygus	SRR8700089_red	See study	SRR8700089	20.6467	NA	Tian et al. 2019
B. melanopygus	SRR8700090_red	See study	SRR8700090	24.4427	NA	Tian et al. 2019
B. melanopygus	SRR8700091_red	See study	SRR8700091	31.0609	NA	Tian et al. 2019
B. melanopygus	SRR8700092_red	See study	SRR8700092	33.1357	NA	Tian et al. 2019
B. melanopygus	SRR8700093_red	See study	SRR8700093	11.7915	NA	Tian et al. 2019
B. melanopygus	SRR8700094_red	See study	SRR8700094	21.6537	NA	Tian et al. 2019
B. melanopygus	SRR8700095_red	See study	SRR8700095	37.2788	NA	Tian et al. 2019
B. melanopygus	SRR8700096_red	See study	SRR8700096	36.9987	NA	Tian et al. 2019
B. melanopygus	SRR8700097_red	See study	SRR8700097	24.39	NA	Tian et al. 2019
B. sylvicola	72_S_Bor_2_W	Boreas Mountain_2	SRR12691504	17.6289	4.309	this study
B. sylvicola	73_S_Bor_2_W	Boreas Mountain_2	SRR12691503	16.7534	3.101	this study
B. sylvicola	74_S_Bor_2_W	Boreas Mountain_2	SRR12691502	19.5746	3.484	this study
B. sylvicola	75_S_Bor_2_W	Boreas Mountain_2	SRR12691501	22.0166	4.492	this study
B. sylvicola	76_S_Bor_2_W	Boreas Mountain_2	SRR12691500	8.32069	4.213	this study
B. sylvicola	77_S_Bor_2_W	Boreas Mountain_2	SRR12691499	13.8978	4.267	this study
B. sylvicola	79_S_Bor_2_W	Boreas Mountain_2	SRR12691498	5.87278	4.44	this study
B. sylvicola	80_S_Bor_2_W	Boreas Mountain_2	SRR12691496	4.94488	3.806	this study
B. sylvicola	81_S_Bor_2_W	Boreas Mountain_2	SRR12691495	14.4659	4.12	this study
B. sylvicola	83_S_Bor_2_W	Boreas Mountain_2	SRR12691494	7.09177	3.634	this study
B. sylvicola	85_S_Bor_2_W	Boreas Mountain_2	SRR12691493	7.16256	3.321	this study
B. sylvicola	86_S_Bor_2_W	Boreas Mountain_2	SRR12691492	20.9727	4.982	this study
B. sylvicola	91_S_Bor_2_W	Boreas Mountain_2	SRR12691491	10.7042	4.446	this study
B. sylvicola	94_S_Bor_2_W	Boreas Mountain_2	SRR12691490	11.6643	3.708	this study
B. sylvicola	149_S_Bor_3_W	Boreas Mountain_3	SRR12691489	8.45299	NA	this study
B. sylvicola	151_S_Bor_3_W	Boreas Mountain_3	SRR12691488	8.52855	3.439	this study
B. sylvicola	108_S_Bor_4_W	Boreas Mountain_4	SRR12691487	17.5839	3.698	this study
B. sylvicola	260_S_Hor_10_W	Horseshoe Mountain_10	SRR12691783	15.3393	NA	this study
B. sylvicola	265_S_Hor_10_W	Horseshoe Mountain_10	SRR12691782	13.8121	3.612	this study
B. sylvicola	266_S_Hor_10_W	Horseshoe Mountain_10	SRR12691781	15.5435	4.319	this study
B. sylvicola	267_S_Hor_10_W	Horseshoe Mountain_10	SRR12691780	15.9996	3.512	this study
B. sylvicola	268_S_Hor_10_W	Horseshoe Mountain_10	SRR12691779	13.9297	3.781	this study
B. sylvicola	269_S_Hor_10_W	Horseshoe Mountain_10	SRR12691778	11.9194	3.901	this study
B. sylvicola	270_S_Hor_10_W	Horseshoe Mountain_10	SRR12691777	19.6026	3.375	this study
B. sylvicola	274_S_Hor_10_W	Horseshoe Mountain_10	SRR12691776	9.45042	NA	this study
B. sylvicola	275_S_Hor_10_W	Horseshoe Mountain_10	SRR12691775	8.96844	4.095	this study
B. sylvicola	277_S_Hor_10_W	Horseshoe Mountain_10	SRR12691774	14.825	3.511	this study
B. sylvicola	285_S_Hor_10_W	Horseshoe Mountain_10	SRR12691772	10.3349	3.123	this study
B. sylvicola	288_S_Hor_10_W	Horseshoe Mountain_10	SRR12691771	15.5501	4.002	this study
B. sylvicola	290_S_Hor_10_W	Horseshoe Mountain_10	SRR12691770	11.5095	3.657	this study
B. sylvicola	292_S_Hor_10_W	Horseshoe Mountain_10	SRR12691769	14.7737	4.04	this study
B. sylvicola	294_S_Hor_10_W	Horseshoe Mountain_10	SRR12691768	13.7272	4.508	this study
B. sylvicola	297_S_Hor_10_W	Horseshoe Mountain_10	SRR12691767	20.1951	3.661	this study
B. sylvicola	298_S_Hor_10_W	Horseshoe Mountain_10	SRR12691766	16.6472	3.732	this study
B. sylvicola	300_S_Hor_10_W	Horseshoe Mountain_10	SRR12691765	14.1236	3.456	this study
B. sylvicola	304_S_Hor_10_W	Horseshoe Mountain_10	SRR12691764	24.5716	3.637	this study
B. sylvicola	306_S_Hor_10_W	Horseshoe Mountain_10	SRR12691763	5.918	3.983	this study
B. sylvicola	307_S_Hor_10_W	Horseshoe Mountain_10	SRR12691761	13.7337	3.893	this study
B. sylvicola	309_S_Hor_10_W	Horseshoe Mountain_10	SRR12691760	14.1756	3.077	this study
B. sylvicola	311_S_Hor_10_W	Horseshoe Mountain_10	SRR12691759	13.5559	3.503	this study
B. sylvicola	313_S_Hor_10_W	Horseshoe Mountain_10	SRR12691758	17.6435	4.364	this study
B. sylvicola	315_S_Hor_11_W	Horseshoe Mountain_11	SRR12691757	11.8815	4.196	this study
B. sylvicola	329_S_Hor_11_W	Horseshoe Mountain_11	SRR12691756	19.6645	3.837	this study
B. sylvicola	330_S_Hor_11_W	Horseshoe Mountain_11	SRR12691755	16.0663	4.076	this study
B. sylvicola	342_S_Hor_11_W	Horseshoe Mountain_11	SRR12691754	19.0688	3.369	this study
B. sylvicola	344_S_Hor_11_W	Horseshoe Mountain_11	SRR12691753	15.0915	4.002	this study
B. sylvicola	216_S_Hor_9_W	Horseshoe Mountain_9	SRR12691752	9.28772	4.293	this study
B. sylvicola	217_S_Hor_9_W	Horseshoe Mountain_9	SRR12691750	15.1893	4.153	this study
B. sylvicola	218_S_Hor_9_W	Horseshoe Mountain_9	SRR12691749	14.9973	3.867	this study
B. sylvicola	219_S_Hor_9_W	Horseshoe Mountain_9	SRR12691748	7.32256	3.643	this study
B. sylvicola	220_S_Hor_9_W	Horseshoe Mountain_9	SRR12691747	13.0045	4.244	this study
B. sylvicola	221_S_Hor_9_W	Horseshoe Mountain_9	SRR12691746	9.56184	3.38	this study
B. sylvicola	223_S_Hor_9_W	Horseshoe Mountain_9	SRR12691745	10.2554	3.138	this study
B. sylvicola	226_S_Hor_9_W	Horseshoe Mountain_9	SRR12691744	13.2657	NA	this study
B. sylvicola	228_S_Hor_9_W	Horseshoe Mountain_9	SRR12691743	15.3831	3.701	this study
B. sylvicola	230_S_Hor_9_W	Horseshoe Mountain_9	SRR12691742	3.79023	3.069	this study
B. sylvicola	232_S_Hor_9_W	Horseshoe Mountain_9	SRR12691741	15.7734	3.651	this study
B. sylvicola	234_S_Hor_9_W	Horseshoe Mountain_9	SRR12691739	23.1884	3.336	this study
B. sylvicola	235_S_Hor_9_W	Horseshoe Mountain_9	SRR12691738	10.8799	3.517	this study
B. sylvicola	236_S_Hor_9_W	Horseshoe Mountain_9	SRR12691737	8.12409	4.141	this study
B. sylvicola	237_S_Hor_9_W	Horseshoe Mountain_9	SRR12691736	7.89882	3.862	this study
B. sylvicola	238_S_Hor_9_W	Horseshoe Mountain_9	SRR12691735	8.9045	3.695	this study
B. sylvicola	240_S_Hor_9_W	Horseshoe Mountain_9	SRR12691734	8.27902	3.878	this study
B. sylvicola	241_S_Hor_9_W	Horseshoe Mountain_9	SRR12691733	6.99466	4.327	this study
B. sylvicola	242_S_Hor_9_W	Horseshoe Mountain_9	SRR12691732	11.3867	3.588	this study
B. sylvicola	243_S_Hor_9_W	Horseshoe Mountain_9	SRR12691731	15.3431	4.374	this study
B. sylvicola	244_S_Hor_9_W	Horseshoe Mountain_9	SRR12691730	13.9003	4.244	this study
B. sylvicola	245_S_Hor_9_W	Horseshoe Mountain_9	SRR12691728	12.1696	3.779	this study
B. sylvicola	246_S_Hor_9_W	Horseshoe Mountain_9	SRR12691727	11.718	3.634	this study
B. sylvicola	249_S_Hor_9_W	Horseshoe Mountain_9	SRR12691726	13.6192	3.958	this study
B. sylvicola	250_S_Hor_9_W	Horseshoe Mountain_9	SRR12691725	9.20552	3.513	this study
B. sylvicola	38_S_Dem_1_W	Mount Democrat_1	SRR12691724	14.2007	4.72	this study
B. sylvicola	45_S_Dem_1_W	Mount Democrat_1	SRR12691723	12.0889	3.741	this study
B. sylvicola	47_S_Dem_1_W	Mount Democrat_1	SRR12691722	13.5821	NA	this study
B. sylvicola	48_S_Dem_1_W	Mount Democrat_1	SRR12691721	12.9184	4.1	this study
B. sylvicola	49_S_Dem_1_W	Mount Democrat_1	SRR12691720	15.0785	4.734	this study
B. sylvicola	50_S_Dem_1_Q	Mount Democrat_1	SRR12691719	12.3276	NA	this study
B. sylvicola	51_S_Dem_1_W	Mount Democrat_1	SRR12691717	7.94409	4.363	this study
B. sylvicola	54_S_Dem_1_Q	Mount Democrat_1	SRR12691716	2.89061	NA	this study
B. sylvicola	55_S_Dem_1_W	Mount Democrat_1	SRR12691715	2.80536	3.876	this study
B. sylvicola	56_S_Dem_1_W	Mount Democrat_1	SRR12691714	4.52368	3.979	this study
B. sylvicola	58_S_Dem_1_W	Mount Democrat_1	SRR12691713	2.22641	4.887	this study
B. sylvicola	60_S_Dem_1_W	Mount Democrat_1	SRR12691712	4.062	4.561	this study
B. sylvicola	61_S_Dem_1_W	Mount Democrat_1	SRR12691711	2.20186	3.98	this study
B. sylvicola	64_S_Dem_1_W	Mount Democrat_1	SRR12691710	18.1853	3.958	this study
B. sylvicola	67_S_Dem_1_W	Mount Democrat_1	SRR12691709	12.3275	4.081	this study
B. sylvicola	69_S_Dem_1_W	Mount Democrat_1	SRR12691708	24.7349	1.967	this study
B. sylvicola	70_S_Dem_1_W	Mount Democrat_1	SRR12691706	9.4474	3.519	this study
B. sylvicola	8_S_Dem_1_W	Mount Democrat_1	SRR12691705	11.8211	4.639	this study
B. sylvicola	352_S_Dem_12_W	Mount Democrat_12	SRR12691704	3.71763	3.248	this study
B. sylvicola	358_S_Dem_12_W	Mount Democrat_12	SRR12691703	3.44663	3.488	this study
B. sylvicola	370_S_Dem_12_W	Mount Democrat_12	SRR12691702	21.5752	NA	this study
B. sylvicola	388_S_Dem_12_W	Mount Democrat_12	SRR12691701	14.088	3.221	this study
B. sylvicola	397_S_Dem_13_W	Mount Democrat_13	SRR12691700	10.869	3.734	this study
B. sylvicola	401_S_Dem_13_W	Mount Democrat_13	SRR12691699	14.2371	3.935	this study
B. sylvicola	412_S_Dem_13_W	Mount Democrat_13	SRR12691698	20.0743	4.025	this study
B. sylvicola	423_S_Dem_13_W	Mount Democrat_13	SRR12691697	35.4146	3.991	this study
B. sylvicola	425_S_Dem_13_W	Mount Democrat_13	SRR12691695	23.2494	3.907	this study
B. sylvicola	431_S_Dem_13_W	Mount Democrat_13	SRR12691694	27.4214	3.608	this study
B. sylvicola	441_S_Eva_14_W	Mount Evans_14	SRR12691693	8.50383	NA	this study
B. sylvicola	442_S_Eva_14_W	Mount Evans_14	SRR12691692	9.01121	NA	this study
B. sylvicola	443_S_Eva_14_W	Mount Evans_14	SRR12691691	18.6884	NA	this study
B. sylvicola	444_S_Eva_14_W	Mount Evans_14	SRR12691690	6.82296	NA	this study
B. sylvicola	445_S_Eva_14_W	Mount Evans_14	SRR12691689	12.9896	NA	this study
B. sylvicola	446_S_Eva_14_W	Mount Evans_14	SRR12691688	10.3534	NA	this study
B. sylvicola	447_S_Eva_14_W	Mount Evans_14	SRR12691687	12.5873	NA	this study
B. sylvicola	450_S_Eva_14_W	Mount Evans_14	SRR12691686	9.39767	NA	this study
B. sylvicola	451_S_Eva_14_W	Mount Evans_14	SRR12691684	12.1297	NA	this study
B. sylvicola	453_S_Eva_14_W	Mount Evans_14	SRR12691683	13.5188	3.709	this study
B. sylvicola	454_S_Eva_14_W	Mount Evans_14	SRR12691682	10.3932	3.487	this study
B. sylvicola	456_S_Eva_14_W	Mount Evans_14	SRR12691681	15.8409	4.116	this study
B. sylvicola	458_S_Eva_14_W	Mount Evans_14	SRR12691680	16.6187	NA	this study
B. sylvicola	463_S_Eva_14_W	Mount Evans_14	SRR12691679	11.6304	3.83	this study
B. sylvicola	464_S_Eva_14_W	Mount Evans_14	SRR12691678	10.6978	3.773	this study
B. sylvicola	465_S_Eva_14_W	Mount Evans_14	SRR12691677	16.3392	4.014	this study
B. sylvicola	466_S_Eva_14_W	Mount Evans_14	SRR12691676	16.4404	4.129	this study
B. sylvicola	467_S_Eva_14_W	Mount Evans_14	SRR12691675	15.84		this study
B. sylvicola	468_S_Eva_14_W	Mount Evans_14	SRR12691672	11.6098	3.897	this study
B. sylvicola	470_S_Eva_14_W	Mount Evans_14	SRR12691671	9.53601	3.602	this study
B. sylvicola	473_S_Eva_14_W	Mount Evans_14	SRR12691670	8.10959	2.965	this study
B. sylvicola	474_S_Eva_14_W	Mount Evans_14	SRR12691669	4.73662	3.947	this study
B. sylvicola	476_S_Eva_14_W	Mount Evans_14	SRR12691668	12.5369	4.09	this study
B. sylvicola	480_S_Eva_14_W	Mount Evans_14	SRR12691667	16.6299	3.364	this study
B. sylvicola	484_S_Eva_15_W	Mount Evans_15	SRR12691666	4.95438	4.091	this study
B. sylvicola	492_S_Eva_15_W	Mount Evans_15	SRR12691665	20.3069	3.094	this study
B. sylvicola	493_S_Eva_15_W	Mount Evans_15	SRR12691664	16.2834	2.757	this study
B. sylvicola	499_S_Eva_15_W	Mount Evans_15	SRR12691663	14.8229	3.998	this study
B. sylvicola	502_S_Eva_15_W	Mount Evans_15	SRR12691661	15.0054	3.958	this study
B. sylvicola	504_S_Eva_15_W	Mount Evans_15	SRR12691660	13.0643	3.582	this study
B. sylvicola	509_S_Eva_15_W	Mount Evans_15	SRR12691659	10.8172	4.696	this study
B. sylvicola	510_S_Eva_15_W	Mount Evans_15	SRR12691658	12.8318	3.679	this study
B. sylvicola	512_S_Eva_15_W	Mount Evans_15	SRR12691657	12.9752	3.543	this study
B. sylvicola	518_S_Eva_15_W	Mount Evans_15	SRR12691656	16.422	4.061	this study
B. sylvicola	519_S_Eva_15_W	Mount Evans_15	SRR12691655	15.6225	3.549	this study
B. sylvicola	524_S_Eva_16_W	Mount Evans_16	SRR12691654	6.6173	NA	this study
B. sylvicola	529_S_Eva_16_W	Mount Evans_16	SRR12691653	17.4191	NA	this study
B. sylvicola	534_S_Eva_16_W	Mount Evans_16	SRR12691652	13.5713	NA	this study
B. sylvicola	535_S_Eva_16_W	Mount Evans_16	SRR12691650	11.0554	NA	this study
B. sylvicola	536_S_Eva_16_W	Mount Evans_16	SRR12691649	12.6603	NA	this study
B. sylvicola	541_S_Eva_16_W	Mount Evans_16	SRR12691648	19.5105	3.867	this study
B. sylvicola	552_S_Eva_16_W	Mount Evans_16	SRR12691647	18.2532	3.885	this study
B. sylvicola	559_S_Eva_16_W	Mount Evans_16	SRR12691646	16.7057	3.529	this study
B. sylvicola	560_S_Eva_16_W	Mount Evans_16	SRR12691645	14.5426	3.527	this study
B. sylvicola	561_S_Eva_16_W	Mount Evans_16	SRR12691644	16.0592	4.181	this study
B. sylvicola	563_S_Eva_16_W	Mount Evans_16	SRR12691643	9.68252	NA	this study
B. sylvicola	852_S_Niw_25_W	Niwot Ridge_25	SRR12691642	13.0697	3.611	this study
B. sylvicola	854_S_Niw_25_W	Niwot Ridge_25	SRR12691641	12.3964	4.433	this study
B. sylvicola	855_S_Niw_25_W	Niwot Ridge_25	SRR12691639	13.158	4.553	this study
B. sylvicola	860_S_Niw_25_W	Niwot Ridge_25	SRR12691638	16.5883	4.507	this study
B. sylvicola	863_S_Niw_25_W	Niwot Ridge_25	SRR12691637	13.9631	4.214	this study
B. sylvicola	865_S_Niw_25_W	Niwot Ridge_25	SRR12691636	12.9085	4.282	this study
B. sylvicola	869_S_Niw_25_W	Niwot Ridge_25	SRR12691635	10.1975	3.632	this study
B. sylvicola	870_S_Niw_25_W	Niwot Ridge_25	SRR12691634	13.3396	3.967	this study
B. sylvicola	880_S_Niw_25_W	Niwot Ridge_25	SRR12691633	6.86016	3.814	this study
B. sylvicola	883_S_Niw_25_W	Niwot Ridge_25	SRR12691632	8.03978	3.89	this study
B. sylvicola	884_S_Niw_25_W	Niwot Ridge_25	SRR12691631	10.8806	3.42	this study
B. sylvicola	885_S_Niw_25_W	Niwot Ridge_25	SRR12691630	13.6407	3.798	this study
B. sylvicola	895_S_Niw_25_W	Niwot Ridge_25	SRR12691628	3.62562	4.953	this study
B. sylvicola	899_S_Niw_25_W	Niwot Ridge_25	SRR12691627	11.588	4.663	this study
B. sylvicola	905_S_Niw_25_W	Niwot Ridge_25	SRR12691626	3.63183	3.896	this study
B. sylvicola	906_S_Niw_25_W	Niwot Ridge_25	SRR12691625	12.4847	3.922	this study
B. sylvicola	908_S_Niw_25_W	Niwot Ridge_25	SRR12691624	9.63413	4.329	this study
B. sylvicola	909_S_Niw_25_W	Niwot Ridge_25	SRR12691623	12.0991	3.601	this study
B. sylvicola	910_S_Niw_26_W	Niwot Ridge_26	SRR12691622	15.1222	3.689	this study
B. sylvicola	912_S_Niw_26_W	Niwot Ridge_26	SRR12691621	17.9965	3.883	this study
B. sylvicola	914_S_Niw_26_W	Niwot Ridge_26	SRR12691620	15.8278	4.133	this study
B. sylvicola	915_S_Niw_26_W	Niwot Ridge_26	SRR12691619	13.5331	4.129	this study
B. sylvicola	916_S_Niw_26_W	Niwot Ridge_26	SRR12691617	12.6134	4.217	this study
B. sylvicola	917_S_Niw_26_W	Niwot Ridge_26	SRR12691616	18.2827	3.487	this study
B. sylvicola	918_S_Niw_26_W	Niwot Ridge_26	SRR12691615	13.761	3.736	this study
B. sylvicola	919_S_Niw_26_W	Niwot Ridge_26	SRR12691614	15.4456	2.38	this study
B. sylvicola	920_S_Niw_26_W	Niwot Ridge_26	SRR12691613	13.7477	3.802	this study
B. sylvicola	921_S_Niw_26_W	Niwot Ridge_26	SRR12691612	10.1345	3.321	this study
B. sylvicola	923_S_Niw_26_W	Niwot Ridge_26	SRR12691611	9.688	4.54	this study
B. sylvicola	924_S_Niw_26_W	Niwot Ridge_26	SRR12691610	8.00973	3.649	this study
B. sylvicola	928_S_Niw_26_W	Niwot Ridge_26	SRR12691609	9.18562	3.323	this study
B. sylvicola	930_S_Niw_27_W	Niwot Ridge_27	SRR12691608	10.0416	3.198	this study
B. sylvicola	931_S_Niw_27_W	Niwot Ridge_27	SRR12691606	8.2694	4.004	this study
B. sylvicola	932_S_Niw_27_W	Niwot Ridge_27	SRR12691605	9.29547	4.312	this study
B. sylvicola	933_S_Niw_27_W	Niwot Ridge_27	SRR12691604	11.0306	3.996	this study
B. sylvicola	934_S_Niw_27_W	Niwot Ridge_27	SRR12691603	6.49894	4.305	this study
B. sylvicola	935_S_Niw_27_W	Niwot Ridge_27	SRR12691602	9.13804	3.248	this study
B. sylvicola	937_S_Niw_27_W	Niwot Ridge_27	SRR12691601	8.42253	3.767	this study
B. sylvicola	945_S_Niw_27_W	Niwot Ridge_27	SRR12691600	8.33017	3.908	this study
B. sylvicola	946_S_Niw_27_W	Niwot Ridge_27	SRR12691599	9.85069	4.486	this study
B. sylvicola	948_S_Niw_27_W	Niwot Ridge_27	SRR12691598	10.8096	3.707	this study
B. sylvicola	950_S_Niw_27_W	Niwot Ridge_27	SRR12691597	9.43713	3.699	this study
B. sylvicola	952_S_Niw_27_W	Niwot Ridge_27	SRR12691595	4.89106	4.228	this study
B. sylvicola	571_S_Pen_17_W	Pennsylvania Mountain_17	SRR12691594	14.1248	3.868	this study
B. sylvicola	574_S_Pen_17_W	Pennsylvania Mountain_17	SRR12691593	19.4068	3.231	this study
B. sylvicola	576_S_Pen_17_W	Pennsylvania Mountain_17	SRR12691592	16.9458	3.21	this study
B. sylvicola	577_S_Pen_17_W	Pennsylvania Mountain_17	SRR12691591	15.6871	3.949	this study
B. sylvicola	586_S_Pen_17_W	Pennsylvania Mountain_17	SRR12691590	16.8447	4.307	this study
B. sylvicola	592_S_Pen_17_W	Pennsylvania Mountain_17	SRR12691589	5.39437	3.983	this study
B. sylvicola	594_S_Pen_17_W	Pennsylvania Mountain_17	SRR12691588	15.4517	3.672	this study
B. sylvicola	598_S_Pen_17_W	Pennsylvania Mountain_17	SRR12691587	10.1846	4.512	this study
B. sylvicola	599_S_Pen_17_W	Pennsylvania Mountain_17	SRR12691586	15.0106	3.761	this study
B. sylvicola	601_S_Pen_17_W	Pennsylvania Mountain_17	SRR12691584	9.53524	4.332	this study
B. sylvicola	632_S_Pen_18_W	Pennsylvania Mountain_18	SRR12691583	14.9046	NA	this study
B. sylvicola	641_S_Pen_18_W	Pennsylvania Mountain_18	SRR12691582	17.6706	3.519	this study
B. sylvicola	687_S_Pen_19_W	Pennsylvania Mountain_19	SRR12691581	10.2051	3.811	this study
B. sylvicola	740_S_Qua_21_W	Quail Mountain_21	SRR12691580	11.467	3.888	this study
B. sylvicola	743_S_Qua_21_W	Quail Mountain_21	SRR12691579	14.1106	4.016	this study
B. sylvicola	756_S_Qua_22_W	Quail Mountain_22	SRR12691578	9.23827	4.255	this study
B. sylvicola	757_S_Qua_22_W	Quail Mountain_22	SRR12691577	11.0989	3.767	this study
B. sylvicola	765_S_Qua_22_W	Quail Mountain_22	SRR12691576	10.0559	3.628	this study
B. sylvicola	766_S_Qua_22_W	Quail Mountain_22	SRR12691575	14.9278	3.757	this study
B. sylvicola	773_S_Qua_22_W	Quail Mountain_22	SRR12691573	9.1502	2.948	this study
B. sylvicola	774_S_Qua_22_W	Quail Mountain_22	SRR12691572	10.2597	NA	this study
B. sylvicola	778_S_Qua_22_W	Quail Mountain_22	SRR12691571	12.1104	2.89	this study
B. sylvicola	780_S_Qua_22_W	Quail Mountain_22	SRR12691570	11.6877	3.327	this study
B. sylvicola	781_S_Qua_22_W	Quail Mountain_22	SRR12691569	12.8758	NA	this study
B. sylvicola	782_S_Qua_22_W	Quail Mountain_22	SRR12691568	8.75095	NA	this study
B. sylvicola	807_S_Qua_23_W	Quail Mountain_23	SRR12691567	11.4384	3.783	this study
B. sylvicola	812_S_Qua_23_W	Quail Mountain_23	SRR12691566	12.2498	3.447	this study
B. sylvicola	815_S_Qua_23_W	Quail Mountain_23	SRR12691565	13.7833	3.498	this study
B. sylvicola	817_S_Qua_23_W	Quail Mountain_23	SRR12691564	9.41286	3.751	this study
B. vancouverensis	SRR10590579_B.v.nearcticus	See study	SRR10590579	21.6945	NA	Ghisbain et al. 2020
B. vancouverensis	SRR10590580_B.v.nearcticus	See study	SRR10590580	16.751	NA	Ghisbain et al. 2020
B. vancouverensis	SRR10590581_B.v.nearcticus	See study	SRR10590581	17.9874	NA	Ghisbain et al. 2020
B. vancouverensis	SRR10590582_B.v.nearcticus	See study	SRR10590582	15.902	NA	Ghisbain et al. 2020
B. vancouverensis	SRR10590583_B.v.nearcticus	See study	SRR10590583	22.9317	NA	Ghisbain et al. 2020
B. vancouverensis	SRR10590584_B.v.nearcticus	See study	SRR10590584	18.0757	NA	Ghisbain et al. 2020
B. vancouverensis	SRR10590586_B.v.vancouverensis	See study	SRR10590586	120.821	NA	Ghisbain et al. 2020
B. vancouverensis	SRR10590588_B.v.nearcticus	See study	SRR10590588	17.081	NA	Ghisbain et al. 2020
B. vancouverensis	SRR10590589_B.v.nearcticus	See study	SRR10590589	20.0203	NA	Ghisbain et al. 2020
B. vancouverensis	SRR10590590_B.v.nearcticus	See study	SRR10590590	16.804	NA	Ghisbain et al. 2020
B. vancouverensis	SRR10590591_B.v.nearcticus	See study	SRR10590591	15.6263	NA	Ghisbain et al. 2020
B. vancouverensis	SRR10590592_B.v.nearcticus	See study	SRR10590592	14.3346	NA	Ghisbain et al. 2020
B. vancouverensis	SRR10590593_B.v.nearcticus	See study	SRR10590593	15.8988	NA	Ghisbain et al. 2020
B. vancouverensis	SRR10590594_B.v.nearcticus	See study	SRR10590594	17.0475	NA	Ghisbain et al. 2020
B. vancouverensis	SRR10590595_B.v.nearcticus	See study	SRR10590595	15.6654	NA	Ghisbain et al. 2020
B. vancouverensis	SRR10590596_B.v.nearcticus	See study	SRR10590596	16.7903	NA	Ghisbain et al. 2020
B. vancouverensis	SRR10590597_B.v.nearcticus	See study	SRR10590597	16.4429	NA	Ghisbain et al. 2020

## Sheet: S2_Site_info
Mountain	Site Number	Elevation (m)	GPS Coordinates	B. sylvicola	B. incognitus	B. bifarius
Boreas Mountain	2	3816	39.419375, -105.95441	14	0	0
Boreas Mountain	3	3786	39.42724, -105.96384	2	3	0
Boreas Mountain	4	3738	39.417885, -105.957078	1	0	0
Boreas Mountain	6	3611	39.42239, -105.96460	0	5	0
Boreas Mountain	8	3513	39.41721, -105.96591	0	2	1
Horseshoe Mountain	9	4012	39.204605, -106.181085	25	0	0
Horseshoe Mountain	10	3806	39.204518, -106.171663	24	3	0
Horseshoe Mountain	11	3642	39.20655, -106.16368	5	4	1
Mount Democrat	1	3823	39.33721, -106.12581	18	0	0
Mount Democrat	12	3708	39.330522, -106.125517	4	0	0
Mount Democrat	13	3473	39.323757, -106.12832	6	0	0
Mount Evans	14	3935	39.600333, -105.634667	24	1	0
Mount Evans	15	3889	39.60619, -105.62687	11	0	0
Mount Evans	16	3700	39.633379, -105.604619	11	2	4
Niwot Ridge	25	3600	40.057367, -105.595383	18	8	0
Niwot Ridge	26	3745	40.059717, -105.616450	13	0	0
Niwot Ridge	27	3675	40.057317, -105.607783	12	2	0
Pennsylvana Mountain	17	3964	39.264944, -106.142041	10	0	0
Pennsylvana Mountain	18	3757	39.25501, -106.12684	2	9	3
Pennsylvana Mountain	19	3650	39.25224, -106.11995	1	8	1
Pennsylvana Mountain	20	3563	39.20702, -106.16520	0	3	0
Quail Mountain	21	3763	39.018158, -106.404877	2	2	5
Quail Mountain	22	3646	39.015027, -106.404165	10	9	1
Quail Mountain	23	3595	39.01414, -106.404898	4	6	0

## Sheet: S3_morphological_measurements
				Abdominal traits (Y = yellow, O = orange, B = black)											Head traits
Pop	Location	Cluster	Ind	T1 (R, L)	T1 mid patch	T2 (R, L)	T2 upper mid patch	T3	T4 (R, L)	T4 middle	T5 (R, L)	T5 middle	T6 dominant color	T6 other hairs	hair btwn antenae	hair above ocelli	cheek	ocelli location relative to supraorbital line	ocelli color	ocelli size
Dem_1	Democrat	1	045_S	Y	Y	O	Y	O	Y	Y	Y	B	B	Y?	head missing
Dem_1	Democrat	1	047_S	.	.	O	O	O	Y	Y	Y	B	B	Y?	mixed	mixed	square	just above	tinted dark orange	small
Dem_1	Democrat	1	048_S	.	.	O	O	O	Y	Y	Y	B	B	Y?	mixed	mixed	square	just above	dark	small
Dem_1	Democrat	1	070_S	.	.	.	.	O	Y	Y	Y	Y	B	Y?	mixed	mixed	square	just above	tinted dark orange	small
Bor_2	Boreas	1	072_S	Y	Y	O	O	O	Y	Y	Y	B	B	none?	mixed	mixed	just shy of square	just above	tinted orange	small
Bor_2	Boreas	1	080_S	.	.	O	O	O	Y	Y	Y	B	B	Y?	mixed	mixed yellow dominant	square	just above	pale orange	small
Bor_2	Boreas	1	081_S	.	.	O	O	O	Y	Y	Y	B	B	Y?	mixed	mixed	square	just above	orange	small
Bor_2	Boreas	1	091_S	NO ABDOMEN											mixed yellow dominant	mixed yellow dominant	square	just above	light orange	small
Bor_2	Boreas	1	094_S	NO ABDOMEN											mixed	mixed	square	just above	light orange	small
Hor_9	Horseshoe	1	217_S	.	.	O	O	O	Y	Y	Y	B	B	none?	mixed	mixed yellow dominant	square	at or just above	light yellow-orange	small
Hor_9	Horseshoe	1	220_S	.	.	O	O	O	Y	Y	Y	B	B	none?	head missing
Hor_9	Horseshoe	1	242_S	NO ABDOMEN											mixed	mixed	square	just above	light yellow-orange	small
Hor_9	Horseshoe	1	250_S	NO ABDOMEN											mixed yellow dominant	mixed yellow dominant	square	at sol	light orange	small
Hor_10	Horseshoe	1	267_S	.	.	O	O	O	.	.	.	Y	B	Y?	mixed	mixed	square	just above	light orange	small
Hor_10	Horseshoe	1	268_S	Y	Y	O	Y	O	Y	Y	Y	Y	B	Y?	mixed	mixed	square	just above	light yellow	small
Hor_10	Horseshoe	1	294_S	.	.	O	O	O	Y	Y	Y	Y	B	none?	mixed	mixed	square	at or just above	light yellow-orange	small
Hor_10	Horseshoe	1	298_S	.	.	O	O	O	Y	Y	Y	B	B	Y?	mixed	mixed	square	just above	light orange	small
Eva_14	Evans	1	447_S	.	.	O	Y	O	Y	Y	Y	B	B	Y?	mixed yellow dominant	mixed yellow dominant	square slighly longer	at or just above	light yellow-orange	small
Eva_14	Evans	1	450_S	.	.	O	O	O	Y	Y	Y	B	B	none?	mixed	mixed	square	at sol	light yellow-orange	small
Eva_14	Evans	1	464_S	.	.	O	O	O	Y	B	Y	B	B	Y?	mixed	mixed	square	at sol	orange	small
Eva_14	Evans	1	480_S	NO ABDOMEN											mixed	mixed	squate slightly longer	above	light yellow	small
Eva_15	Evans	1	484_S	Y	B	O	O	O	Y	Y	Y	B	B	none?	mixed	mixed	square	just above	orange	small
Eva_15	Evans	1	493_S	.	.	O	O	O	Y	Y	Y	B	B	Y?	mixed	mixed yellow dominant	square	above	dark orange	very small
Eva_16	Evans	1	559_S	Y	Y	O	Y	O	Y	Y	Y	B	B	Y?	mixed	mixed yellow dominant	square	at or just above	light yellow-orange	small
Eva_16	Evans	1	560_S	Y	.	O	O	O	Y	Y	Y	B	B	none?	mixed yellow dominant	mixed yellow dominant	square	just above	light orange	small
Pen_17	Penn	1	574_S	NO ABDOMEN											mixed yellow dominant	mixed yellow dominant	square	at sol	orange	small
Pen_17	Penn	1	576_S	NO ABDOMEN											mixed	mixed	square	at or just above	light orange	small
Pen_17	Penn	1	594_S	.	.	O	O	O	Y	B	Y	B	B	Y?	mixed	mixed	square	at or just above	light orange	small
Pen_17	Penn	1	598_S	.	.	O	Y	O	Y	Y	Y	B	B	Y?	mixed yellow dominant	mixed yellow dominant	square	just above	orange	small
Pen_17	Penn	1	601_S	.	.	.	.	O	Y	Y	Y	B	B	Y?	mixed	mixed	square	just above	orange	small
Qua_22	Quail	1	757_S	Y	.	O	O	O	Y	Y	Y	B	B	Y?	mixed	mixed	square slighly longer	just above	light orange	small
Qua_22	Quail	1	766_S	.	.	O	O	O	Y	B	Y	B	B	Y?	mixed	mixed	square	just above	light orange	small
Qua_22	Quail	1	781_S	NO ABDOMEN											mixed	mixed	square slighly longer	just above	dark orange	small
Qua_22	Quail	1	782_S	NO ABDOMEN											mixed	mixed	square	at or just above	orange	small
Niw_25	Niwot	1	855_S	.	.	O	O	O	Y	Y	.	.	.	.	mixed	mixed	square	just above	light orange	small
Niw_25	Niwot	1	860_S	.	.	.	.	O	Y	Y	Y	B	B	Y?	mixed	mixed	square	at or just above	orange	small
Niw_26	Niwot	1	910_S	.	.	O	O	O	Y	B	Y	B	B	Y?	mixed	mixed	square	just above	orange	small
Niw_26	Niwot	1	920_S	NO ABDOMEN											mixed	mixed	square	just above	light orange	small
Niw_26	Niwot	1	923_S	NO ABDOMEN											mixed	mixed	square	at sol	orange	small
Bor_6	Boreas	2	121_S	NO ABDOMEN											mixed	mixed	just shy of square	just above	light yellow	small
Bor_6	Boreas	2	132_S	NO ABDOMEN											mixed	mixed	square	just above	light yellow	small
Bor_6	Boreas	2	139_S	NO ABDOMEN											mixed	mixed	square	just above	light yellow	small
Bor_3	Boreas	2	150_S	.	.	O	O	O	Y	B	Y	B	B	Y?	mixed yellow dominant	mixed yellow dominant	square	just above	light yellow	small
Bor_8	Boreas	2	191_S	NO ABDOMEN											mixed	mixed yellow dominant	square	at or just above	light yellow	small
Hor_10	Horseshoe	2	263_S	.	.	O	O	O	Y	Y	Y	B	B	Y?	mixed	mixed	square	just above	light orange (middle one lighter)	small
Hor_10	Horseshoe	2	293_S	.	.	.	.	O	Y	Y	Y	B	B	Y?	mixed	mixed	square	just above	light yellow	small
Hor_11	Horseshoe	2	314_S	.	.	O	O	O	Y	B	Y	B	B	Y?	mixed	mixed	square	na (damaged)	light yellow-orange	small
Hor_11	Horseshoe	2	323_S	.	.	O	Y	O	Y	Y	Y	B	B	Y?	mixed yellow dominant	mixed yellow dominant	square slighly longer	just above	light yellow-orange	small
Hor_11	Horseshoe	2	350_S	.	.	O	O	O	Y	Y	Y	B	B	Y?	mixed	mixed	square	just above	orange	small
Eva_14	Evans	2	471_S	Y	Y	O	O	O	Y	Y	Y	B	B	Y?	mixed	mixed	square	at or just above	orange	small
Eva_16	Evans	2	527_S	.	.	O	O	O	Y	Y	Y	Y	B	Y?	mixed	mixed	square	just above	light yellow	small
Eva_16	Evans	2	546_S	.	.	.	.	O	Y	Y	Y	B	B	Y?	mixed	mixed	square	just above	light orange	small
Pen_18	Penn	2	612_S	.	.	.	.	O	Y	Y	Y	B	B	Y?	mixed	mixed	square	just above	light orange	small
Pen_18	Penn	2	623_S	NO ABDOMEN											mixed	mixed	square slighly longer	just above	light orange	small
Pen_18	Penn	2	624_S	NO ABDOMEN											mixed	mixed	square slighly longer	just above	orange	small
Pen_19	Penn	2	678_S	.	.	O	O	O	Y	Y	Y	B	B	Y?	mixed	mixed	square slighly longer	just above	light yellow	small
Pen_19	Penn	2	679_S	.	.	O	O	O	Y	Y	Y	Y	B	Y?	mixed	na	square	at or just above	orange	small
Pen_19	Penn	2	684_S	Y	Y	O	O	O	Y	Y	Y	B	B	Y?	mixed yellow dominant	mixed yellow dominant	square	at or just above	light orange	small
Qua_21	Quail	2	727_S	Y	Y	O	B	O	Y	Y	Y	B	B	none?	mixed	mixed yellow dominant	square	just above	very pale orange	small
Qua_22	Quail	2	751_S	Y	Y	O	O	O	Y	Y	Y	B	B	none?	mixed yellow dominant	mixed yellow dominant	square slighly longer	at or just above	light yellow-orange	small
Qua_22	Quail	2	758_S	.	.	O	O	O	Y	Y	Y	B	B	none?	mixed	mixed	square	just above	light orange	small
Qua_22	Quail	2	770_S	NO ABDOMEN											mixed yellow dominant	mixed	square	just above	light yellow-orange	small
Qua_22	Quail	2	775_S	NO ABDOMEN											mixed	mixed	square	just above	orange	small
Qua_22	Quail	2	784_S	NO ABDOMEN											mixed	mixed	square	just above	light orange	small
Niw_25	Niwot	2	859_S	NO ABDOMEN											mixed	mixed	square	just above	orange	small
Niw_25	Niwot	2	878_S	Y	Y	O	O	O	O	.	.	.	.	.	mixed	mixed	square	just above	yellow-orange	small
Niw_25	Niwot	2	887_S	Y	.	O	O	O	Y	Y	.	.	.	.	mixed	mixed	square	just above	orange	small
Niw_25	Niwot	2	888_S	NO ABDOMEN											mixed	mixed	square	just above	light orange	small
Niw_25	Niwot	2	892_S	NO ABDOMEN											mixed	mixed	square slighly longer	just above	orange	small
		1= B. sylvicola
		2= B. incognitus
